# Supplementary material for: A Review of the Most Frequent Compounds, Metals, and Compound and Metal Mixtures Found at U.S. Superfund Sites and Their Carcinogenic Potential
Source: Chem Res Toxicol. 2025 Jun 3;38(6):963–74. doi: 10.1021/acs.chemrestox.4c00506 (PMC12199832; doi:10.1021/acs.chemrestox.4c00506)
Supplement: Supplementary file 1 [file tx4c00506_si_001.xlsx]

## Sheet: sf_hazard_riagch
sf_exp_casrn	sf_exp_name	sf_numsites	iarc_group	iarc_volume	iarc_year	cebsgt_pubnum	cebsgt_ames_conclusion	cebs_male_rats	cebs_female_rats	cebs_male_mice	cebs_female_mice
7439-92-1	LEAD	991	2B	23, Sup 7	1987
7440-38-2	ARSENIC	988	1	23, Sup 7, 100C	2012
71-43-2	BENZENE	846	1	29, Sup 7. 100F, 120	2018	TR-289	Negative	ORAL_CAVITY,SKIN,ZYMBAL_GLAND	ORAL_CAVITY,ZYMBAL_GLAND	HARDERIAN_GLAND,HEMATOPOIETIC_SYSTEM,LUNG,PREPUTIAL_GLAND,ZYMBAL_GLAND	HEMATOPOIETIC_SYSTEM,LUNG,MAMMARY_GLAND,OVARY,ZYMBAL_GLAND
79-01-6	TRICHLOROETHENE	842	1	Sup 7, 63, 106	2014	TR-002, TR-243, TR-273	Negative; Negative			LIVER	LIVER
7440-47-3	CHROMIUM	838	3	Sup 7, 49	1990
127-18-4	TETRACHLOROETHENE	753	2A	Sup 7, 63, 106	2014	TR-013, TR-311	Negative	HEMATOPOIETIC_SYSTEM,KIDNEY_TUBULAR_CELL	HEMATOPOIETIC_SYSTEM	LIVER	LIVER
108-88-3	TOLUENE	740	3	47, 71	1999	TR-371	Negative
7440-43-9	CADMIUM	738	1	58, 100C	2012
7440-66-6	ZINC	710
7439-96-5	MANGANESE	687
7440-50-8	COPPER	666
7440-02-0	NICKEL	664	2B	Sup 7, 49	1990
75-01-4	VINYL CHLORIDE	616	1	Sup 7, 97, 100F	2012
1330-20-7	XYLENE	599	3	47, 71	1999	TR-327	Negative
7439-97-6	MERCURY	592	3	58	1993
100-41-4	ETHYLBENZENE	576	2B	77	2000	TR-466	Negative	KIDNEY_TUBULAR_CELL,TESTIS	KIDNEY_TUBULAR_CELL	LUNG	LIVER
117-81-7	BIS(2-ETHYLHEXYL)PHTHALATE	575	[' ', '2B']	[' ', 'Sup 7, 77, 101']	[' ', '2013']	TR-217	Negative; Negative; Negative; Negative; Negative; Negative	LIVER	LIVER	LIVER	LIVER
7440-39-3	BARIUM	571
75-09-2	METHYLENE CHLORIDE	555	2A	Sup 7, 71, 110	2017	TR-306	Positive; Positive; Negative	MAMMARY_GLAND	MAMMARY_GLAND	LIVER,LUNG	LIVER,LUNG
75-35-4	1,1-DICHLOROETHENE	539	2B	39, Sup 7, 71, 119	2019	TR-582	Negative	ALL_ORGANS,KIDNEY,NASAL_CAVITY	ALL_ORGANS,THYROID_GLAND_CCELL	KIDNEY,LIVER	ALL_ORGANS,INTESTINES_SMALL,LIVER,LUNG
67-66-3	CHLOROFORM	538	2B	Sup 7, 73	1999	TR-000_(67-66-3)	Negative	KIDNEY_TUBULAR_CELL		LIVER	LIVER
71-55-6	1,1,1-TRICHLOROETHANE	528	3	20, Sup 7, 71	1999	TR-003	Negative; Negative; Negative; Negative
sf_exp_casrn	sf_exp_name	sf_numsites	iarc_group	iarc_volume	iarc_year	cebsgt_pubnum	cebsgt_ames_conclusion	cebs_male_rats	cebs_female_rats	cebs_male_mice	cebs_female_mice
7439-92-2	LEAD	451.753	2B	23, Sup 8	1998.65
7440-36-0	ANTIMONY	505
107-06-2	1,2-DICHLOROETHANE	483	2B	20, Sup 7, 71	1999	TR-055	Positive	FORESTOMACH,SUBCUTANEOUS_TISSUE,VASCULAR_SYSTEM_UNSPECIFIED	MAMMARY_GLAND	LUNG	LUNG,MAMMARY_GLAND,UTERUSCERVIX
7440-41-7	BERYLLIUM	475	1	Sup 7, 58, 100C	2012
91-20-3	NAPHTHALENE	473	2B	82	2002	TR-410, TR-500	Negative	NASAL_CAVITY	NASAL_CAVITY		LUNG
75-34-3	1,1-DICHLOROETHANE	468				TR-066	Negative
67-64-1	ACETONE	452					Negative
56-55-3	BENZO[A]ANTHRACENE	443	2B	92, Sup 7	2010
205-99-2	BENZO(B)FLUORANTHENE	441	2B	92	2010		Positive
7429-90-5	ALUMINUM (METAL)	429
TBD-00000010	VOC	400
7440-22-4	SILVER	399
156-59-2	cis-1,2-DICHLOROETHENE	385					Negative; Negative
7440-62-2	VANADIUM (FUME OR DUST)	384
218-01-9	CHRYSENE	383	2B	92	2010
7782-49-2	SELENIUM	382	3	9, Sup 7	1987
540-59-0	1,2-DICHLOROETHENE	371					Negative
156-60-5	1,2-trans-DICHLOROETHENE	369					Negative
193-39-5	INDENO(1,2,3-CD)PYRENE	367	2B	Sup 7, 92	2010
129-00-0	PYRENE	356	3	Sup 7, 92	2010		Positive
85-01-8	PHENANTHRENE	354	3	Sup 7, 92	2010		Weakly Positive
7440-28-0	THALLIUM	352
108-90-7	CHLOROBENZENE	348				TR-261	Negative; Negative
78-93-3	2-BUTANONE	346					Negative
206-44-0	FLUORANTHENE	345	3	Sup 7, 92	2010
207-08-9	BENZO(K)FLUORANTHENE	336	2B	92	2010		Positive
108-95-2	PHENOL	330	3	47, 71	1999	TR-203	Negative; Negative
7440-48-4	COBALT AND COMPOUNDS	322	[' ', '2B', '2B', '2A']	[' ', '52', '86', '86']	[' ', '1991', '2006', '2006']	TR-581	Positive	ADRENAL_GLAND_MEDULLA,KIDNEY,LUNG,PANCREAS_ISLET_CELL	ADRENAL_GLAND_MEDULLA,LUNG,PANCREAS_ISLET_CELL	LUNG	LUNG
1336-36-3	PCBs	319	1	18, Sup 7, 107	2016
50-29-3	DDT (DICHLORODIPHENYLTRICHLOROETHANE)	314	2A	Sup 7, 53, 113	2018	TR-131	Negative
53-70-3	DIBENZO(A,H)ANTHRACENE	313	2A	Sup 7, 92	2010		Positive
57-12-5	CYANIDE	310
TBD-00000003	PAH	301
84-74-2	DI-N-BUTYL PHTHALATE	288					Negative
56-23-5	CARBON TETRACHLORIDE	277	2B	20, Sup 7, 71	1999		Negative; Negative
90-12-0	2-METHYLNAPHTHALENE	275					Negative
60-57-1	DIELDRIN	264	[' ', '2A']	[' ', '5, Sup 7, 117']	[' ', '2019']	TR-021, TR-022	Negative
86-73-7	FLUORENE	264	3	Sup 7, 92	2010
120-12-7	ANTHRACENE	259	3	92, Sup 7	2010		Weakly Positive; Weakly Positive
106-46-7	1,4-DICHLOROBENZENE	253	2B	Sup 7, 73	1999	TR-319	Negative	KIDNEY_TUBULAR_CELL		ADRENAL_GLAND_MEDULLA,LIVER	LIVER
83-32-9	ACENAPHTHENE	248	3	92	2010		Negative
87-86-5	PENTACHLOROPHENOL	246	1	53, 71, 117	2019	TR-349, TR-483	Negative	MESOTHELIUM_ABDOMINAL_CAVITYTUNICA_VAGINALIS,NASAL_CAVITY		ADRENAL_GLAND_MEDULLA,LIVER	ADRENAL_GLAND_MEDULLA,LIVER,VASCULAR_SYSTEM_LIVER,VASCULAR_SYSTEM_SPLEEN
TBD-00000027	PCBs	245
TBD-00000006	METALS	240
TBD-00000005	INORGANICS	237
72-55-9	DDE	234				TR-131	Negative; Negative			LIVER	LIVER
191-24-2	BENZO(GHI)PERYLENE	233	3	92, Sup 7	2010
79-00-5	1,1,2-TRICHLOROETHANE	231	3	52, 71	1999	TR-074	Negative; Negative; Negative; Equivocal			ADRENAL_GLAND_MEDULLA,LIVER	ADRENAL_GLAND_MEDULLA,LIVER
11097-69-1	AROCLOR-1254	228				TR-038	Negative
7440-23-5	SODIUM	227
75-15-0	CARBON DISULFIDE	226					Negative; Negative
57-74-9	ALPHA-CHLORDANE	221	2B	Sup 7, 53, 79	2001	TR-008	Negative			LIVER	LIVER
7439-95-4	MAGNESIUM	221
106-44-5	4-METHYLPHENOL	219					Negative
108-10-1	4-METHYL-2-PENTANONE	216	2B	101	2013	TR-538	Negative	HEMATOPOIETIC_SYSTEM,KIDNEY_TUBULAR_CELL		LIVER	LIVER
11096-82-5	AROCLOR-1260	215
72-54-8	DDD	214				TR-131	Negative
7440-70-2	CALCIUM	201
7440-09-07	POTASSIUM	192
132-64-9	DIBENZOFURAN	189					Negative
95-50-1	1,2-DICHLOROBENZENE	189	3	Sup 7, 73	1999	TR-255	Negative
85-68-7	BUTYL BENZYL PHTHALATE	186	3	Sup 7, 73	1999	TR-213, TR-458	Negative; Negative	PANCREAS_ACINAR_CELL	HEMATOPOIETIC_SYSTEM
79-34-5	TETRACHLOROETHANE	180	2B	20, Sup 7, 71, 106	2014	TR-027	Negative; Negative			LIVER	LIVER
117-84-0	DI-N-OCTYL PHTHALATE	178					Negative
309-00-2	ALDRIN	172	[' ', '2A']	[' ', '5, Sup 7, 117']	[' ', '2019']	TR-021	Negative			LIVER
208-96-8	ACENAPHTHYLENE	170
76-44-8	HEPTACHLOR	170	2B	Sup 7, 53, 79	2001	TR-009	Negative; Negative			LIVER	LIVER
84-66-2	DIETHYL PHTHALATE	164				TR-429	Negative; Negative
1024-57-3	HEPTACHLOR EPOXIDE	163
75-00-3	CHLOROETHANE	163	3	52, 71	1999	TR-346	Positive				LIVER,UTERUSCERVIX
74-87-3	CHLOROMETHANE	162	3	41, Sup 7, 71	1999		Positive
78-87-5	1,2-DICHLOROPROPANE	161	1	41, Sup 7, 71, 110	2017	TR-263	Weakly Positive; Weakly Positive			LIVER	LIVER
105-67-9	2,4-DIMETHYLPHENOL	154					Weakly Positive; Weakly Positive; Negative
100-42-5	STYRENE	151	2A	60, 82, 121	2019	TR-185	Negative
120-82-1	1,2,4-TRICHLOROBENZENE	144					Negative
65-85-0	BENZOIC ACID	144					Negative; Negative
319-85-7	BETA-BHC	137
319-84-6	ALPHA-BHC	135
58-89-9	GAMMA-BHC	133	1	113	2018	TR-014	Negative
18540-29-9	CHROMIUM (HEXAVALENT)	128	1	Sup 7, 49, 100C	2012
12672-29-6	AROCLOR-1248	127
95-48-7	O-CRESOL(2)	124					Negative
72-20-8	ENDRIN	122	3	5, Sup 7	1987	TR-012	Negative
1746-01-6	2,3,7,8-TETRACHLORODIBENZO-p-DIOXIN (TCDD) TOXICITY EQUIVALENTS (TEq)	108	1	Sup 7, 69, 100F	2012	TR-201, TR-209, TR-521	Negative	THYROID_GLAND_FOLLICULAR_CELL	LIVER,LUNG,ORAL_CAVITY,PANCREAS_ACINAR_CELL,UTERUSCERVIX	LIVER	LIVER,SUBCUTANEOUS_TISSUE,THYROID_GLAND_FOLLICULAR_CELL
75-27-4	BROMODICHLOROMETHANE	108	2B	52, 71	1999	TR-321, TR-532	Negative; Negative	INTESTINES_LARGE,KIDNEY_TUBULAR_CELL	INTESTINES_LARGE,KIDNEY_TUBULAR_CELL	KIDNEY_TUBULAR_CELL	LIVER
86-74-8	CARBAZOLE	105	2B	32, Sup 7, 71, 103	2013		Negative
TBD-00000011	PESTICIDES	102
319-86-8	DELTA-BHC	97
591-78-6	2-HEXANONE	97
75-69-4	TRICHLOROFLUOROMETHANE	93				TR-106	Negative; Negative
53469-21-9	AROCLOR-1242	92
541-73-1	1,3-DICHLOROBENZENE	92	3	73	1999		Negative
78-59-1	ISOPHORONE	91				TR-291	Negative	KIDNEY_TUBULAR_CELL,PREPUTIAL_GLAND
TBD-00000009	ORGANICS	85
TBD-00000012	TPH	85
TBD-00000004	DIOXINS (CHLORINATED DIBENZODIOXINS)	82
E17133026	VANADIUM, METAL AND/OR ALLOY	79
1031-07-8	ENDOSULFAN SULFATE	75
95-63-6	1,2,4-TRIMETHYL BENZENE	75
72-43-5	METHOXYCHLOR	72	3	20, Sup 7	1987	TR-035	Negative; Negative
131-11-3	DIMETHYL PHTHALATE	70					Negative
TBD-00000002	3,4-METHYLPHENOL	70
111-44-4	BIS(2-CHLOROETHYL) ETHER	69	3	9, Sup 7, 71	1999		Weakly Positive; Equivocal
33213-65-9	ENDOSULFAN II	68
1332-21-4	ASBESTOS	67	1	14, Sup 7, 100C	2012
53494-70-5	ENDRIN KETONE	67
68188-88-5	CHLORIDE	67
959-98-8	ENDOSULFAN I	67
118-74-1	HEXACHLOROBENZENE	65	2B	Sup 7, 79	2001		Negative
124-48-1	DIBROMOCHLOROMETHANE	64	3	52, 71	1999	TR-282	Weakly Positive; Negative				LIVER
156-10-5	N-NITROSODIPHENYLAMINE	63	3	27, Sup 7	1987	TR-190	Weakly Positive	LIVER		LIVER
108-67-8	1,3,5-TRIMETHYLBENZENE	61
98-95-3	NITROBENZENE	60	2B	65	1996		Negative; Negative
16984-48-8	FLUORIDE	59	3	27, Sup 7	1987
95-47-6	O-XYLENE	59					Negative
7421-93-4	ENDRIN ALDEHYDE	57
86-30-6	N-NITROSODIPHENYLAMINE	57	3	27, Sup 7	1987	TR-164	Negative	URINARY_BLADDER	URINARY_BLADDER
121-14-2	2,4-DINITROTOLUENE	56	2B	65	1996	TR-054	Positive	SKIN	MAMMARY_GLAND
13982-63-3	RADIUM-226	54	1	78, 100D	2012
95-57-8	2-CHLOROPHENOL	51					Negative
120-83-2	2,4-DICHLOROPHENOL	50				TR-353	Equivocal
76-13-1	1,1,2-TRICHLORO-1,2,2-TRIFLUOROETHANE	49
75-71-8	DICHLORODIFLUOROMETHANE	47
87-68-3	HEXACHLOROBUTADIENE	47	3	73	1999		Negative; Negative
98-82-8	ISOPROPYL BENZENE	47	2B	101	2013	TR-542	Negative; Negative	KIDNEY_TUBULAR_CELL,NASAL_CAVITY,TESTIS	NASAL_CAVITY	LUNG,SPLEEN,THYROID_GLAND_FOLLICULAR_CELL	LIVER,LUNG
7439-98-7	MOLYBDENUM	46
7440-61-1	URANIUM-238	46
75-25-2	BROMOFORM	46	3	52, 71	1999	TR-350	Positive; Negative; Equivocal; Equivocal	INTESTINES_LARGE	INTESTINES_LARGE
621-64-7	N-NITROSODI-N-PROPYLAMINE	45	2B	17, Sup 7	1987
8001-35-2	TOXAPHENE	45	2B	Sup 7, 79	2001	TR-037	Positive			LIVER	LIVER
100-02-7	4-NITROPHENOL	44				TR-417	Negative
108-38-3	M-XYLENE	44					Negative
35421-08-0	4-CHLORO-3-METHYLPHENOL	44
109-99-9	TETRAHYDROFURAN	43	2B	119	2019	TR-475	Negative; Negative	KIDNEY_TUBULAR_CELL			LIVER
606-20-2	2,6-DINITROTOLUENE	43	2B	65	1996		Positive
7664-41-7	AMMONIA	43
106-93-4	EDB	38	2A	15, Sup 7, 71	1999	TR-086, TR-210	Positive	FORESTOMACH,MESOTHELIUM_ABDOMINAL_CAVITYTUNICA_VAGINALIS,NASAL_CAVITY,VASCULAR_SYSTEM_UNSPECIFIED	FORESTOMACH,LIVER,LUNG,MAMMARY_GLAND,NASAL_CAVITY,VASCULAR_SYSTEM_UNSPECIFIED	FORESTOMACH,LUNG	FORESTOMACH,LUNG,MAMMARY_GLAND,NASAL_CAVITY,SUBCUTANEOUS_TISSUE,VASCULAR_SYSTEM_UNSPECIFIED
121-82-4	CYCLONITE	37
123-91-1	1,4-DIOXANE	37	2B	11, Sup 7, 71	1999	TR-080	Negative; Negative; Negative	NASAL_CAVITY	LIVER,NASAL_CAVITY	LIVER	LIVER
115-29-7	ENDOSULFAN	36				TR-062	Negative
74-83-9	BROMOMETHANE	35	3	41, Sup 7, 71	1999	TR-385	Positive
100-51-6	BENZYL ALCOHOL	34				TR-343	Negative
118-96-7	2,4,6-TRINITROTOLUENE	34	3	65	1996
7440-31-5	TIN	33
E966507	ACID COMPOUNDS	32
1634-04-4	METHYL TERT-BUTYL ETHER	31	3	73	1999		Negative
7440-29-1	THORIUM-232	31	1	78, 100D	2012
91-94-1	3,3-DICHLOROBENZIDINE AND ITS SALTS	31	2B	29, Sup 7	1987
12674-11-2	AROCLOR-1016	30
106-42-3	P-XYLENE	29					Negative
88-06-2	2,4,6-TRICHLOROPHENOL	29	2B	117	2019	TR-155	Negative	HEMATOPOIETIC_SYSTEM		LIVER	LIVER
96-12-8	DIBROMOCHLOROPROPANE	29	2B	20, Sup 7, 71	1999	TR-028, TR-206	Positive	FORESTOMACH,NASAL_CAVITY,ORAL_CAVITY	ADRENAL_GLAND_CORTEX,FORESTOMACH,MAMMARY_GLAND,NASAL_CAVITY,ORAL_CAVITY	FORESTOMACH,LUNG,NASAL_CAVITY	FORESTOMACH,LUNG,NASAL_CAVITY
67-72-1	HEXACHLOROETHANE	28	2B	73	1999	TR-068, TR-361	Negative; Negative	ADRENAL_GLAND_MEDULLA,KIDNEY_TUBULAR_CELL		LIVER	LIVER
E17001801	CARCINOGENIC POLYCYCLIC AROMATIC HYDROCARBONS (cPAH)	28
TBD-00000017	RADIONUCLIDES	28
95-95-4	2,4,5-TRICHLOROPHENOL	27					Negative
TBD-00000015	TOTAL DISSOLVED SOLIDS	27
10061-02-6	TRANS-1,3-DICHLOROPROPENE	26
13966-29-5	URANIUM-234	26
14269-63-7	THORIUM-230	26
15117-96-1	URANIUM-235	26
630-20-6	1,1,1,2-TETRACHLOROETHANE	26	2B	41, Sup 7, 71, 106	2014		Negative; Negative			LIVER	LIVER
8001-58-9	CREOSOTE	26	2A	Sup 7, 92	2010		Positive
8012-95-1	PETROLEUM HYDROCARBONS	26
TBD-00000021	OIL & GREASE	26
15262-20-1	RADIUM-228	25	1	78, 100D	2012
7664-93-9	SULFURIC ACID	25
74-82-8	METHANE	24					Negative
11270036	BENZO[A]PYRENE EQUIVALENTS (BaPEq)	23
25321-22-6	DICHLOROBENZENE (MIXED ISOMERS)	23
51-28-5	2,4-DINITROPHENOL	23					Negative
99-35-4	1,3,5-TRINITROBENZENE	23
130498-29-2	TOTAL PAHs	22
7440-24-6	STRONTIUM	22
88-75-5	2-NITROPHENOL	22					Negative; Negative
103-65-1	N-PROPYL BENZENE	21
62-53-3	ANILINE	21	2A	27, Sup 7, 127	2021 online		Negative
39638-32-9	BIS(2-CHLOROISOPROPYL) ETHER	20
E17000357	DIOXINS/FURANS; AS TEQ	20
E17135955	SEMI-VOLATILE ORGANIC COMPOUNDS (SVOC)	20
94-75-7	2,4-D [ACETIC ACID (2,4-DICHLOROPHENOXY)-]	19	2B	113	2018		Negative; Negative
135-98-9	SEC-BUTYL BENZENE	18
14797-73-0	PERCHLORATE	18
96-18-4	1,2,3-TRICHLOROPROPANE	18	2A	63	1995	TR-384	Positive; Positive	FORESTOMACH,INTESTINES_LARGE,KIDNEY_TUBULAR_CELL,ORAL_CAVITY,PANCREAS_ACINAR_CELL,PREPUTIAL_GLAND,ZYMBAL_GLAND	CLITORAL_GLAND,FORESTOMACH,INTESTINES_LARGE,MAMMARY_GLAND,ORAL_CAVITY,ZYMBAL_GLAND	FORESTOMACH,HARDERIAN_GLAND,LIVER,ORAL_CAVITY	FORESTOMACH,HARDERIAN_GLAND,LIVER,ORAL_CAVITY,UTERUSCERVIX
1912-24-9	ATRAZINE	17	3	53, 73	1999		Negative
2691-41-0	HMX	17
35822-46-9	1,2,3,4,6,7,8-HEPTACHLORODIBENZO-p-DIOXIN	17
92-52-4	1,1"-BIPHENYL	17					Negative; Negative
10045-97-3	CESIUM-137	16
108-39-4	M-CRESOL	16					Negative
14274-82-9	THORIUM-228	16
542-75-6	1,3-DICHLOROPROPENE	16	2B	41, Sup 7, 71	1999	TR-269	Positive	FORESTOMACH,LIVER	FORESTOMACH		FORESTOMACH,LUNG,URINARY_BLADDER
68334-30-5	DIESEL FUEL	16
7440-42-8	BORON	16
8006-61-9	GASOLINE	16
91-58-7	2-CHLORONAPHTHALENE	16					Negative
93-76-5	2,4,5-T	16					Negative; Negative
99-65-0	1,3-DINITROBENZENE	16					Positive
10061-01-5	cis-1,3,-DICHLOROPROPENE	15
110-82-7	CYCLOHEXANE	15					Negative
179601-23-1	m,p-XYLENE	15
51207-31-9	2,3,7,8-TETRACHLORODIBENZOFURAN	15
10043-92-2	RADON	14	1	43, 78, 100D	2012
106-47-8	4-CHLOROANILINE	14	2B	57	1993	TR-189	Weakly Positive; Positive; Negative
108-05-4	VINYL ACETATE	14	2B	Sup 7, 63	1995		Negative
11141-16-5	AROCLOR-1232	14
62-75-9	N-NITROSODIMETHYLAMINE	14	2A	17, Sup 7	1987		Positive; Positive; Positive; Positive
87-61-6	1,2,3-TRICHLOROBENZENE	14					Negative
98-86-2	ACETOPHENONE	14
100-01-6	4-NITROANILINE	13				TR-418	Positive; Positive
104-51-8	N-BUTYL BENZENE	13
12185-10-3	WHITE PHOSPHORUS	13
7647-01-0	HYDROCHLORIC ACID	13	3	54	1992
92-87-5	BENZIDINE	13	1	29, Sup 7, 99, 100F	2012		Positive; Positive; Positive; Positive; Positive; Positive
10028-17-8	TRITIUM	12
10098-97-2	STRONTIUM-90	12
74-97-5	BROMOCHLOROMETHANE	12					Positive; Positive
7440-07-05	PLUTONIUM-238	12	1	78, 100D	2012
7440-35-9	AMERICIUM-241	12
77-47-4	HEXACHLOROCYCLOPENTADIENE	12				TR-437	Negative; Negative
108-87-2	METHYLCYCLOHEXANE	11
111-91-1	BIS(2-CHLOROETHOXY) METHANE	11				TR-536	Positive; Equivocal
11104-28-2	AROCLOR-1221	11
121-75-5	MALATHION	11	2A	30, Sup 7, 112	2017	TR-024, TR-192	Negative
14255-04-0	LEAD-210	11
15117-48-3	PLUTONIUM-239	11
3268-87-9	OCTACHLORODIBENZO-p-DIOXIN (OCDD)	11					Negative
479-45-8	TETRYL	11
534-52-1	4,6-DINITRO-ortho-METHYLPHENOL	11					Positive
60-29-7	ETHYL ETHER	11					Negative; Equivocal
608-93-5	PENTACHLOROBENZENE	11					Negative
67-63-0	ISOPROPYL ALCOHOL	11	3	15, Sup 7, 71	1999		Negative
761-31-3	1,1,2-TRICHLORO-1,2,2-TRIFLUOROETHANE	11
7783-06-04	HYDROGEN SULFIDE	11
99-09-2	M-NITROANILINE	11					Positive
107-13-1	ACRYLONITRILE	10	2B	71	1999	TR-506	Positive			FORESTOMACH,HARDERIAN_GLAND	FORESTOMACH,HARDERIAN_GLAND,LUNG,OVARY
1310-73-2	SODIUM HYDROXIDE	10
1319-77-3	CRESOL (MIXED ISOMERS)	10				TR-550	Negative; Negative				FORESTOMACH
1344-28-1	ALUMINA	10
34465-46-8	HEXACHLORODIBENZODIOXIN	10
76-01-7	PENTACHLOROETHANE	10	3	41, Sup 7, 71	1999		Negative			LIVER	LIVER
TBD-00000019	2-A-4,6-DNT	10
14859-67-7	RADON-222	9
56-38-2	PARATHION	9	2B	30, Sup 7, 112	2017	TR-070	Weakly Positive; Negative
7440-14-4	RADIUM	9
7440-26-8	TECHNETIUM-99	9
110-00-9	FURAN	8	2B	63	1995	TR-402	Weakly Positive; Negative	HEMATOPOIETIC_SYSTEM,LIVER	HEMATOPOIETIC_SYSTEM,LIVER	ADRENAL_GLAND_MEDULLA,LIVER	ADRENAL_GLAND_MEDULLA,LIVER
110-54-3	HEXANE	8					Negative
110-86-1	PYRIDINE	8	2B	77, 119	2019	TR-470	Negative	KIDNEY_TUBULAR_CELL		LIVER	LIVER
13981-16-3	PLUTONIUM-238	8
150-76-5	4-METHOXYPHENOL	8					Negative; Negative
19406-51-0	4-AMINO-2,6-DINITROTOLUENE	8
298-00-0	METHYL PARATHION	8	3	30, Sup 7	1987	TR-157	Positive
7439-93-2	LITHIUM	8
7440-46-2	CESIUM	8
7440-53-1	EUROPIUM-154	8
88-85-7	DINOSEB	8
93-72-1	2,4,5-TP ACID (SILVEX)	8
E17075086	PLUTONIUM-239/240	8
107-02-8	ACROLEIN	7	2A	63 (corr. 65), Sup 7, 128	2021 online		Weakly Positive; Negative; Negative
108-46-3	RESORCINOL	7	3	15, Sup 7, 71	1999	TR-403	Negative
11270046	UNEXPLODED ORDNANCE (UXO)	7
12587-46-1	ALPHA GROSS	7
12587-47-2	BETA GROSS	7
1327-53-3	ARSENIC OXIDE (3)	7
2385-85-5	MIREX	7	2B	20, Sup 7	1987	TR-313	Negative	ADRENAL_GLAND_MEDULLA,KIDNEY_TRANSITIONAL_CELL,LIVER	HEMATOPOIETIC_SYSTEM,LIVER
25551-13-7	TRIMETHYLBENZENE	7
41903-57-5	TETRACHLORODIBENZO-p-DIOXINS (TCDD)	7
7439-99-8	NEPTUNIUM-237	7
7440-32-6	TITANIUM METAL POWDER	7
7664-38-2	PHOSPHORIC ACID	7
7704-34-9	SULFUR	7
7778-39-4	ARSENIC ACID	7
79-20-9	METHYL ACETATE	7					Negative
88-89-1	PICRIC ACID	7					Positive
95-94-3	1,2,4,5-TETRACHLOROBENZENE	7					Negative
TBD-00000007	NITRATE/NITRITE	7
122-66-7	1,2-DIPHENYLHYDRAZINE	6				TR-092	Positive	LIVER,ZYMBAL_GLAND	LIVER,MAMMARY_GLAND		LIVER
1303-86-2	BORON OXIDE	6
1310-58-3	POTASSIUM HYDROXIDE	6
1314-62-1	VANADIUM PENTOXIDE	6	2B	86	2006	TR-507	Negative	LUNG		LUNG	LUNG
14119-33-6	PLUTONIUM-240	6
143-33-9	SODIUM CYANIDE	6					Negative
14683-23-9	EUROPIUM-152	6
1918-00-9	DICAMBA	6
203-33-8	BENZO[A]FLUORANTHENE	6	3	92, Sup 7	2010
25167-82-2	TRICHLOROPHENOLS	6
314-40-9	BROMACIL	6
35572-78-2	2-AMINO-4,6-DINITROTOLUENE	6
40321-76-4	1,2,3,7,8-PENTACHLORODIBENZO-p-DIOXIN	6
526-73-8	1,2,3-TRIMETHYLBENZENE	6
55-63-0	NITROGLYCERIN	6
64-17-5	ETHANOL	6	1	96, 100E	2012	TR-510	Negative
67-56-1	METHANOL	6					Negative; Equivocal
67653-85-7	1,2,3,6,7,8-HEXACHLORODIBENZO-p-DIOXIN	6
7440-21-3	SILICON	6
75-05-8	ACETONITRILE	6				TR-447	Negative; Negative
7697-37-2	NITRIC ACID	6
7738-94-5	CHROMIC ACID	6
7782-50-5	CHLORINE	6
86-50-0	GUTHION	6				TR-069	Weakly Positive; Positive
94-74-6	MCPA; 2-METHYL-4-CHLOROPHENOXYACETIC ACID	6
95-49-8	2-CHLOROTOLUENE	6
10025-73-7	CHROMIUM CHLORIDE (3)	5
107-21-1	ETHYLENE GLYCOL	5				TR-413	Negative
108-42-9	2-CHLOROANILINE	5					Negative; Negative
108-70-3	1,3,5-TRICHLOROBENZENE	5					Negative
11270040	DDT AND METABOLITES	5
14391-16-3	EUROPIUM-155	5
14762-75-5	CARBON-14	5
205-82-3	BENZO[J]FLUORANTHENE	5	2B	92	2010
25321-14-6	DINITROTOLUENE (MIXED ISOMERS)	5
298-04-4	DISYSTON	5
333-41-5	DIAZINON	5	2A	112	2017	TR-137	Negative
37871-00-4	HEPTACHLORODIBENZO-p-DIOXINS (HpCDD)	5
39001-02-0	OCTACHLORODIBENZOFURAN (OCDF)	5
39227-28-6	1,2,3,4,7,8-HEXACHLORODIBENZO-p-DIOXIN	5
50-00-0	FORMALDEHYDE	5	1	Sup 7, 62, 88, 100F	2012		Weakly Positive; Weakly Positive; Positive; Positive; Positive; Positive; Positive; Positive; Positive
54548-50-4	4-CHLORO-3-CRESOL	5
563-12-2	NIALATE	5
57117-31-4	2,3,4,7,8-PENTACHLORODIBENZOFURAN (PeCDF)	5	1	100F	2012				LIVER,LUNG,ORAL_CAVITY,PANCREAS_ACINAR_CELL,UTERUSCERVIX
57117-41-6	1,2,3,7,8-PENTACHLORODIBENZOFURAN	5
7005-72-3	4-CHLOROPHENYL PHENYL ETHER	5
74-98-6	PROPANE	5
88-74-4	2-NITROANILINE	5					Negative
91-59-8	2-NAPHTHYLAMINE	5	1	4, Sup 7, 99, 100F	2012		Positive
95-31-6	INDENE	5
E17132176	TOTAL PETROLEUM HYDROCARBON -DIESEL	5
TBD-00000016	FLAMMABLES	5
100-44-7	BENZYL CHLORIDE	4	2A	29, Sup 7, 71	1999		Weakly Positive; Weakly Positive; Weakly Positive
100-52-7	BENZALDEHYDE	4				TR-378	Negative; Negative			FORESTOMACH	FORESTOMACH
101-55-3	4-BROMOPHENYL PHENYL ETHER	4
105-60-2	CAPROLACTAM	4	3	39, Sup 7, 71	1999	TR-214	Negative
108-20-3	ISOPROPYL ETHER	4
110-75-8	2-CHLOROETHYL VINYL ETHER	4
111-76-2	2-BUTOXYETHANOL	4	3	88	2006	TR-484	Negative			FORESTOMACH,LIVER,VASCULAR_SYSTEM_LIVER	FORESTOMACH
11270038	C11-C22 Aromatics	4
115-90-2	FENSULFOTHION	4
122-39-4	DIPHENYLAMINE	4					Negative
1336-21-6	AMMONIUM HYDROXIDE	4
13463-40-6	IRON, PENTACARBONYL- (IRON CARBONYL)	4
142-82-5	HEPTANE	4
15046-84-1	IODINE-129	4
1610-18-0	PROMETON	4
1929-77-7	VERNOLATE	4
25154-54-5	DINITROBENZOL	4
301-04-2	LEAD ACETATE	4					Negative
30402-14-3	TETRACHLORODIBENZOFURAN (TCDF)	4
471-34-1	CALCIUM CARBONATE	4
75-44-5	PHOSGENE	4
7632-00-0	SODIUM NITRITE	4				TR-495	Positive
7727-37-9	NITROGEN	4
80-62-6	METHYL METHACRYLATE	4	3	Sup 7, 60	1994	TR-314	Weakly Positive; Negative; Negative
8007-45-2	COAL TARS	4	[' ', '1']	['35, Sup 7', '92, 100F']	['1987', '2012']
8008-20-6	KEROSENE	4				TR-310	Negative
8051-02-03	SABADILLA	4
91-22-5	QUINOLINE	4	2B	121	2019		Positive
95-53-4	O-TOLUIDINE	4	1	Sup 7, 77, 99, 100F	2012		Positive
95-69-2	p-CHLORO-O-TOLUIDINE	4	2A	77, 99	2010
E701029	GAMMA RADIOACTIVITY EMITTERS	4
E967380	URANIUM-234/235/238	4
109-66-0	PENTANE	3					Negative
111-65-9	OCTANE	3
111-84-2	NONANE	3					Negative
1114-71-2	PEBULATE	3
115-07-1	PROPYLENE	3	3	Sup 7, 60	1994	TR-272	Positive
120-36-5	DICHLORPROP	3
1321-12-6	NITROTOLUENES	3
13967-48-1	RUTHENIUM-106	3
13968-55-3	URANIUM-233	3
13981-52-7	POLONIUM-210	3
13982-10-0	PLUTONIUM-242	3
141-78-6	ETHYL ACETATE	3					Negative; Negative
14952-40-0	ACTINIUM-227	3
150-68-5	MONURON	3	3	Sup 7, 53	1991	TR-266	Negative	KIDNEY_TUBULAR_CELL,LIVER
151-50-8	POTASSIUM CYANIDE	3
191-26-4	ANTHANTHRENE	3	3	92, Sup 7	2010
192-97-2	BENZO[E]PYRENE	3	3	92, Sup 7	2010		Positive
19408-74-3	1,2,3,7,8,9-HEXACHLORODIBENZO-p-DIOXIN (HxCDD)	3
2212-67-1	ORDRAM (MOLINATE)	3
298-02-2	PHORATE	3
30525-89-4	PARAFORMALDEHYDE	3
36088-22-9	PENTACHLORODIBENZO-p-DIOXIN (PeCDD)	3
542-88-1	BIS(CHLOROMETHYL) ETHER	3	1	4, Sup 7, 100F	2012
63-25-2	CARBARYL	3	3	12, Sup 7	1987
634-66-2	1,2,3,4-TETRACHLOROBENZENE	3					Negative
64-19-7	ACETIC ACID	3					Negative
6484-52-2	AMMONIUM NITRATE (SOLUTION)	3
67774-32-7	POLYBROMINATED BIPHENYLS (PBB)	3				TR-398		LIVER	LIVER	LIVER	LIVER
70648-26-9	1,2,3,4,7,8-HEXACHLORODIBENZOFURAN (HxCDF)	3
71-36-3	N-BUTYL ALCOHOL	3					Negative
74-90-8	HYDROCYANIC ACID	3
7440-67-7	ZIRCONIUM (METAL)	3
7446-09-05	SULFUR DIOXIDE	3	3	54	1992
7553-56-2	IODINE	3
759-94-4	EPTC	3					Negative
76-14-2	1,2-DICHLOROTETRAFLUOROETHANE;FLUOROCARBON 114	3
7726-95-6	BROMINE	3
7757-82-6	SODIUM SULFATE (SOLUTION)	3
7784-42-1	ARSINE	3
78-83-1	ISOBUTYL ALCOHOL	3					Negative
8052-41-3	STODDARD SOLVENT	3					Negative
93-65-2	MECOPROP	3
98-06-6	tert-BUTYLBENZENE	3
99-87-6	p-ISOPROPYLTOLUENE	3
E17132184	TOTAL PETROLEUM HYDROCARBON -GASOLINE	3
TBD-00000022	ORGANIC & INORGANIC LIQUID SLUDGE	3
TBD-00000023	OXIDIZERS	3
10099-74-8	LEAD NITRATE	2
103-23-1	BIS(2-ETHYLHEXYL) ADIPATE	2	3	Sup 7, 77	2000	TR-212	Negative; Negative; Negative			LIVER	LIVER
103-33-3	AZOBENZENE	2	3	8, Sup 7	1987	TR-154	Positive; Positive; Positive	SPLEEN	SPLEEN
104-76-7	2-ETHYL HEXANOL	2					Negative
107-05-1	ALLYL CHLORIDE	2	3	36, Sup 7, 71, 125	2020 online	TR-073	Positive
108-60-1	BIS(2-CHLORO-1-METHYLETHYL) ETHER	2	3	41, Sup 7, 71	1999	TR-191, TR-239	Weakly Positive; Positive; Positive; Positive; Positive; Positive			LIVER,LUNG	FORESTOMACH,LUNG
108-94-1	CYCLOHEXANONE	2	3	47, 71	1999		Negative; Negative
110-80-5	2-ETHOXYETHANOL	2					Negative
111-46-6	DIETHYLENE GLYCOL	2					Negative
11270039	C9-C10 Aromatics	2
11270043	TOTAL EXTRACTABLE PETROLEUM HYDROCARBONS (TEPH)	2
11270044	TOTAL RECOVERABLE PETROLEUM HYDROCARBONS (TRPH)	2
119-90-4	3,3-DIMETHOXYBENZIDINE	2	2B	4, Sup 7	1987		Positive; Positive; Positive; Positive
121-44-8	TRIETHYLAMINE	2					Negative
122-34-9	SIMAZINE	2	3	53, 73	1999
124-38-9	CARBON DIOXIDE	2
126-72-7	TRIS(2,3-DIBROMOPROPYL) PHOSPHATE	2	2A	20, Sup 7, 71	1999			KIDNEY_TUBULAR_CELL	KIDNEY_TUBULAR_CELL	FORESTOMACH,KIDNEY_TUBULAR_CELL,LUNG	FORESTOMACH,LIVER,LUNG
126-73-8	TRIBUTYL PHOSPHATE	2					Negative; Negative
1305-78-8	CALCIUM OXIDE	2
1314-20-1	THORIUM DIOXIDE	2
1333-74-0	HYDROGEN	2
13597-99-4	BERYLLIUM NITRATE	2
14119-32-5	PLUTONIUM-241	2
1563-66-2	CARBOFURAN	2
189-64-0	DIBENZO[A,H]PYRENE	2	2B	Sup 7, 92	2010
2008-41-8	BUTYLATE	2
25340-17-4	DIETHYL BENZENE	2
26264-09-5	CHLOROBENZOIC ACID	2
2921-88-2	CHLORPYRIFOS	2					Negative
299-84-3	RONNELL	2
302-01-2	HYDRAZINE	2	2A	4, Sup 7, 71, 115	2018
30402-15-4	PENTACHLORODIBENZOFURAN (PeCDF)	2
330-54-1	DIURON	2
3351-30-2	4-METHYLCHRYSENE	2	3	Sup 7, 92	2010
36355-01-8	HBB	2					Negative; Negative
465-73-6	ISODRIN	2
494-03-1	N,N-BIS(2-CHLOROETHYL)-2-NAPHTHYLAMINE (CHLORNAPAZINE)	2	[' ', '1']	[' ', '4, Sup 7, 100A']	[' ', '2012']
505-60-2	MUSTARD GAS	2	[' ', '1']	[' ', '9, Sup 7, 100F']	[' ', '2012']
510-15-6	CHLOROBENZILATE	2	3	30, Sup 7	1987	TR-075	Negative; Negative; Negative			LIVER	LIVER
540-84-1	2,2,4-TRIMETHYLPENTANE	2
541-25-3	LEWISITE	2
554-84-7	1-METHYL-3-NITROBENZENE	2					Weakly Positive
56-72-4	COUMAPHOS	2				TR-096	Negative
57117-44-9	1,2,3,6,7,8-HEXACHLORODIBENZOFURAN (HxCDF)	2
61788-33-8	POLYCHLORINATED TERPHENYLS	2
64-00-6	PHENOL, 3-(1-METHYLETHYL)-, METHYLCARBAMATE	2
64-18-6	FORMIC ACID	2					Negative
74-93-1	METHANETHIOL	2
7440-51-9	CURIUM-244	2
7440-58-6	HAFNIUM	2
7446-14-2	LEAD SULFATE	2
7487-94-7	MERCURY CHLORIDE (2)	2				TR-408	Negative	FORESTOMACH,THYROID_GLAND_FOLLICULAR_CELL
75-65-0	T-BUTYL ALCOHOL	2				TR-436	Negative	KIDNEY_TUBULAR_CELL			THYROID_GLAND_FOLLICULAR_CELL
76-12-0	FREON-112	2					Weakly Positive
7646-85-7	ZINC CHLORIDE FUME	2
7664-39-3	HYDROFLUORIC ACID	2
77-73-6	DICYCLOPENTADIENE	2					Negative
7722-84-1	HYDROGEN PEROXIDE (CONC > 52%)	2	3	36, Sup 7, 71	1999
7761-88-8	SILVER NITRATE	2
7782-41-4	FLUORINE	2
78-84-0	ETHANE	2
78-99-9	PROPYLIDENE CHLORIDE	2
79-09-4	PROPIONIC ACID	2					Negative
79-27-6	1,1,2,2-TETRABROMOETHANE	2					Negative
85-44-9	PHTHALIC ANHYDRIDE	2				TR-159	Negative; Negative
91-08-7	TOLUENE-2,6-DIISOCYANATE	2					Positive
92-67-1	4-AMINOBIPHENYL	2	1	1, Sup 7, 99, 100F	2012		Positive; Positive; Positive
92-84-2	PHENOTHIAZINE	2					Negative; Negative
94-82-6	2,4-DB; 2,4-DICHLORO-PHENOXYBUTYRIC ACID	2
98-87-3	BENZAL CHLORIDE	2	2A	29, Sup 7, 71	1999		Positive
98-88-4	BENZOYL CHLORIDE	2	2A	29, Sup 7, 71	1999
E1642818	TOTAL SUSPENDED SOLIDS (TSS)	2
E17136235	EXPLOSIVES	2
TBD-00000014	CEMENT KILN DUST	2
TBD-00000018	LEACHATE	2
TBD-00000025	REACTIVES	2
TBD-00000026	UNKNOWN LIQ WASTE	2
100-21-0	TEREPHTHALIC ACID	1					Negative
100-25-4	1,4-DINITROBENZENE	1
100-39-0	ALPHA-BROMOTOLUENE	1					Positive
100-47-0	BENZONITRILE	1					Negative; Negative
100-71-0	2-ETHYLPYRIDINE	1
1002-53-5	DIBUTYLTIN	1
10045-89-3	FERROUS AMMONIUM SULFATE	1
10049-05-5	CHROMOUS CHLORIDE	1
101-14-4	4,4-METHYLENEBIS (2-CHLOROANILINE)	1	1	Sup 7, 57, 99, 100F	2012		Weakly Positive; Positive; Positive; Positive; Positive; Positive; Positive; Positive; Positive; Equivocal
10101-53-8	CHROMIC SULFATE	1
10102-06-4	URANYL NITRATE SOLID	1
102-71-6	TRIETHANOLAMINE	1	3	77	2000	TR-449, TR-518	Negative				LIVER
10294-33-4	BORON TRIBROMIDE	1
10361-37-2	BARIUM CHLORIDE	1
104-90-5	2-METHYL-5-ETHYL PYRIDINE	1
10595-95-6	N-NITROSOMETHYLETHYLAMINE	1	2B	17, Sup 7	1987
106-97-8	BUTANE	1					Negative
106-99-0	1,3-BUTADIENE	1	1	Sup 7, 54, 71, 97, 100F	2012	TR-288, TR-434	Positive			BRAIN,FORESTOMACH,HARDERIAN_GLAND,HEMATOPOIETIC_SYSTEM,INTESTINES_SMALL,KIDNEY_TUBULAR_CELL,LIVER,LUNG,PREPUTIAL_GLAND,VASCULAR_SYSTEM_HEART,ZYMBAL_GLAND	FORESTOMACH,HARDERIAN_GLAND,HEMATOPOIETIC_SYSTEM,KIDNEY_TUBULAR_CELL,LIVER,LUNG,MAMMARY_GLAND,OVARY,SUBCUTANEOUS_TISSUE,VASCULAR_SYSTEM_HEART,ZYMBAL_GLAND
107-12-0	PROPIONITRILE	1					Negative; Negative
107-44-8	SARIN	1
108-24-7	ACETIC ANHYDRIDE	1					Negative
108-47-4	2,4-LUTIDINE	1
108-48-5	2,6-LUTIDINE	1
108-89-4	4-PICOLINE	1					Negative
108-93-0	CYCLOHEXANOL	1					Negative
108-99-6	3-PICOLINE	1	3	122	2019	TR-580	Negative; Negative; Negative		LUNG		LIVER,LUNG
109-06-8	2-PICOLINE	1
109-60-4	ACETIC ACID	1
109-77-3	MALONONITRILE	1					Negative
109-87-5	DIMETHOXYMETHANE	1					Negative
110-16-7	MALEIC ACID	1					Negative
110-17-8	FUMARIC ACID	1					Negative
110-57-6	TRANS-1,4-DICHLOROBUTENE	1	3	15, Sup 7, 71	1999		Positive
110-89-4	PIPERIDINE	1
111-54-6	ETHYLENEBISDITHIOCARBAMIC ACID	1
1116-54-7	N-NITROSODIETHANOLAMINE	1	2B	17, Sup 7, 77	2000		Positive
112-34-5	DIETHYLENE GLYCOL MONOBUTYL ETHER	1					Negative
11270041	DDTr	1
114-26-1	PROPYLENE GLYCOL	1
115-28-6	CHLORENDIC ACID	1	2B	48	1990	TR-304	Negative	LIVER,LUNG,PANCREAS_ACINAR_CELL,PREPUTIAL_GLAND	LIVER	LIVER
115-32-2	DICOFOL	1	3	30, Sup 7	1987	TR-090	Negative			LIVER
115-86-6	TRIPHENYL PHOSPHATE	1					Negative
116-06-3	ALDICARB	1	3	53	1991	TR-136	Negative
119-93-7	3,3-DIMETHYLBENZIDINE (O-TOLIDINE)	1	2B	1, Sup 7	1987		Positive; Positive
1194-65-6	DICHLOBENIL	1
121-21-1	PYRETHRINS	1
121-69-7	N,N-DIMETHYLANILINE	1	3	57	1993	TR-360	Negative	SPLEEN
12108-13-3	MANGANESE, TRICARBONYL METHYLCYCLOPENTADIENYL	1
123-86-4	N-BUTYL ACETATE	1					Negative
124-40-3	DIMETHYLAMINE	1					Negative; Negative
12427-38-2	MANEB (CARBAMODITHIOIC ACID, 1,2-ETHANEDIYLBIS-,MANGANESE COMPLEX)	1	3	12, Sup 7	1987
126-98-7	2-METHYL-2-PROPENENITRILE	1				TR-497	Negative; Negative
1300-71-6	XYLENOL	1
1304-82-1	BISMUTH TEILLURIDE	1
1305-62-0	CALCIUM HYDROXIDE	1
1306-19-0	CADMIUM OXIDE	1					Negative
1313-82-2	SODIUM SULFIDE	1
1314-13-2	ZINC OXIDE	1
1317-36-8	LEAD OXIDE	1
13194-48-4	ETHOPROPHOS	1
13233-32-4	RADIUM-224	1	1	78, 100D	2012
1333-82-0	CHROMIUM TRIOXIDE	1
13347-42-7	DOWICIDE	1
1338-23-4	METHYL ETHYL KETONE PEROXIDE	1					Positive; Negative
1338-24-5	NAPHTHENIC ACID	1
134-62-3	DEET	1					Negative
13463-67-7	TITANIUM DIOXIDE	1	2B	47, 93	2010	TR-097	Negative
13494-80-9	TELLURIUM	1
139-89-9	N-(2-(BISCARBOXYMETHYLAMINO)ETHYL)-N-(2-HYDROXYETHYL)GLYCINE TRISODIUM SALT	1
13966-31-9	MANGANESE-54	1
13966-32-0	SODIUM-22	1
13967-70-9	CESIUM-134	1
13981-50-5	COBALT-57	1
140-88-5	ETHYL ACRYLATE	1	2B	39, Sup 7, 71, 122	2019	TR-259	Weakly Positive; Negative; Negative; Negative	FORESTOMACH	FORESTOMACH	FORESTOMACH	FORESTOMACH
1405-87-4	BACITRACIN	1
14119-34-7	PLUTONIUM-244	1
14159-59-2	2-METHYL-3-ETHYLPYRIDINE	1
14167-18-1	SALCOMINE	1
142-59-6	NABAM	1
142-96-1	BUTYL ETHER (N-)	1					Negative
143-50-0	CHLORDECONE	1	2B	20, Sup 7	1987	TR-000_(143-50-0)	Negative; Negative	LIVER	LIVER	LIVER	LIVER
14331-83-0	ACTINIUM-228	1
14380-75-7	PROMETHIUM-147	1
144-49-0	FLUOROACETIC ACID	1
1461-22-9	TRIBUTYLTIN CHLORIDE	1
1461-25-2	TETRABUTYLTIN	1
14639-97-5	ZINC AMMONIUM CHLORIDE	1
14797-65-0	NITRITE	1
15065-10-8	THORIUM-234	1
15092-94-1	LEAD-212	1
15594-54-4	THORIUM-229	1
1582-09-8	TRIFLURALIN	1	3	53	1991	TR-034	Positive				FORESTOMACH,LIVER,LUNG
15972-60-8	ALACHLOR	1
1762-95-4	AMMONIUM THIOCYANATE	1
1763-23-1	PERFLUOROOCTANE SULFONIC ACID	1					Negative
17924-92-4	ZEARALENONE	1				TR-235	Negative			PITUITARY_GLAND	LIVER,PITUITARY_GLAND
192-65-4	DIBENZO[A,E]PYRENE	1	3	Sup 7, 92	2010
2032-65-7	METHIOCARB	1
2104-64-5	EPN	1
21087-64-9	METRIBUZIN	1
21725-46-2	CYANAZINE	1
21908-53-2	MERCURIC OXIDE	1
224-41-9	DIBENZ[A,J]ANTHRACENE	1	3	Sup 7, 92	2010
226-36-8	DIBENZ[A,H]ACRIDINE	1	2B	32, Sup 7, 103	2013
23135-22-0	OXAMYL	1
25155-15-1	METHYLPROPYLBENZENE	1
25376-45-8	DIAMINOTOLUENE (MIXED ISOMERS)	1
2540-82-1	FORMOTHION	1
25551-28-4	NAPHTHALENE DIISOCYANATE	1
25639-42-3	METHYLCYCLOHEXANOL ALL ISOMER	1
2587-90-8	PHOSPHOROTHIOIC ACID, 0,0-DIMETHYL-5-(2-(M	1
26471-62-5	TOLUENE DIISOCYANATE (MIXED ISOMERS)	1	2B	39, Sup 7, 71	1999	TR-251	Positive	PANCREAS_ACINAR_CELL,SUBCUTANEOUS_TISSUE	LIVER,MAMMARY_GLAND,PANCREAS_ISLET_CELL,SUBCUTANEOUS_TISSUE		LIVER,VASCULAR_SYSTEM_UNSPECIFIED
26628-22-8	SODIUM AZIDE	1				TR-389	Positive; Positive; Positive
26638-19-7	DICHLOROPROPANE	1
275-51-4	AZULENE	1
287-92-3	CYCLOPENTANE	1					Negative
298-03-3	DEMETON-O	1
298-81-7	8-METHOXYPSORALEN	1	1	24, Sup 7, 100A	2012	TR-359	Positive	KIDNEY_TUBULAR_CELL,LUNG,SUBCUTANEOUS_TISSUE,ZYMBAL_GLAND
300-76-5	NALED	1
30560-19-1	ACEPHATE	1
32534-95-5	2,4,5-TP ACID ESTER	1
330-55-2	LINURON	1
335-67-1	PERFLUOROOCTANOIC ACID (PFOA)	1	2B	110	2017	TR-598	Equivocal	LIVER,PANCREAS_ACINAR_CELL	LIVER,PANCREAS_ACINAR_CELL,UTERUS
3615-21-2	BENZIMIDAZOL,4,5-DICHLORO-2-(TRIFLUOROMETHYL)-	1
36643-28-4	TRIBUTYLTIN ION	1
3689-24-5	SULFOTEP	1					Positive
3778-73-2	IFOSFAMIDE	1	3	26, Sup 7	1987				MAMMARY_GLAND,UTERUSCERVIX		HEMATOPOIETIC_SYSTEM
39765-80-5	trans-NONACHLOR	1
39801-14-4	PHOTOMIREX	1
420-04-2	CYANAMIDE	1
4342-36-3	TRIBUTYLTIN BENZOATE	1
463-51-4	KETENE; ETHENONE	1
4680-78-8	C.I. ACID GREEN 3	1	3	16, Sup 7	1987
4766-57-8	TBOS	1
4835-11-04	HEXAMETHYLENEDIAMINE, N,N-DIBUTYL-	1
488-23-3	1,2,3,4-TETRAMETHYLBENZENE	1
497-19-8	SODIUM CARBONATE	1
502-39-6	METHYLMERCURIC DICYANAMIDE	1
504-29-0	2-AMINOPYRIDINE	1					Negative
505-29-3	1,4-DITHIANE	1
506-64-9	SILVER CYANIDE	1
50782-69-9	VX	1
51218-45-2	METOLACHLOR	1
5216-25-1	P-ALPHA,ALPHA,ALPHA-TETRACHLOROTOLUENE	1
528-29-0	ortho-DINITROBENZENE	1
529-21-5	3-ETHYL-4-METHYL PYRIDINE	1
53-96-3	2-ACETYLAMINOFLUORENE	1
532-27-4	2-CHLOROACETOPHENONE	1				TR-379	Negative
536-75-4	4-ETHYL PYRIDINE	1
536-78-7	3-ETHYL PYRIDINE	1
541-09-3	URANYL ACETATE	1
541-41-3	ETHYL CHLOROFORMATE	1
542-62-1	BARIUM CYANIDE	1
55-18-5	N-NITROSODIETHYLAMINE	1	2A	17, Sup 7	1987		Positive
55-38-9	FENTHION	1				TR-103	Weakly Positive; Negative
552-30-7	TRIMELLITIC ANHYDRIDE	1					Negative
557-21-1	ZINC CYANIDE	1
56-49-5	3-METHYLCHOLANTHRENE	1					Positive; Positive; Positive
57-13-6	UREA	1					Negative
578-94-9	DIPHENYLAMINECHLOROARSINE	1
581-42-0	2,6-DIMETHYLNAPHTHALENE	1
583-58-4	3,4-LUTIDINE	1
583-61-9	2,3-LUTIDINE	1
589-93-5	2,5-LUTIDINE	1
591-22-0	3,5-LUTIDINE	1
593-74-8	DIMETHYLMERCURY	1
60-51-5	DIMETHOATE	1				TR-004	Positive; Positive
62-44-2	PHENACETIN	1	1	24, Sup 7, 100A	2012		Negative
62-55-5	THIOACETAMIDE	1	2B	7, Sup 7	1987		Negative
62-73-7	DICHLORVOS	1	2B	Sup 7, 53	1991	TR-010, TR-342	Positive	HEMATOPOIETIC_SYSTEM,PANCREAS_ACINAR_CELL		FORESTOMACH	FORESTOMACH
62-74-8	SODIUM FLUOROACETATE	1
624-83-9	METHYL ISOCYANATE	1					Negative; Negative
63-98-9	PHENACEMIDE	1
631-61-8	AMMONIUM ACETATE	1
6369-96-6	2,4,5-T AMINES	1
640-19-7	FLUOROACETAMIDE	1
64091-91-4	4-(N-NITROSOMETHYLAMINO)-1-(3-PYRIDYL)-1-BUTANONE	1	1	Sup 7, 89, 100E	2012
6423-43-4	PROPYLENE GLYCOL DINITRATE	1
6533-73-9	THALLIUM(I) CARBONATE	1
68-12-2	DIMETHYLFORMAMIDE	1	2A	47, 71, 115	2018		Negative
6923-22-4	MONOCROTOPHOS	1
69806-50-4	FLUAZIFOP-BUTYL	1
7287-19-6	PROMETRYN	1
72918-21-9	1,2,3,7,8,9-HEXACHLORODIBENZOFURAN (HxCDF)	1
74-86-2	ACETYLENE	1
7440-00-8	NEODYMIUM	1
7440-05-03	PALLADIUM	1
7440-08-06	POLONIUM	1
7440-25-7	TANTALUM	1
7440-33-7	TUNGSTEN METAL	1
7440-66-4	PLATINUM	1
7440-69-9	BISMUTH	1
7440-74-6	INDIUM	1
7446-11-09	SULFUR TRIOXIDE	1
75-08-1	ETHYL MERCAPTAN	1
75-18-3	DIMETHYL SULFIDE	1
75-20-7	CALCIUM CARBRIDE	1
75-21-8	ETHYLENE OXIDE	1	1	Sup 7, 60, 97, 100F	2012					HARDERIAN_GLAND,LUNG	HARDERIAN_GLAND,HEMATOPOIETIC_SYSTEM,LUNG,MAMMARY_GLAND,UTERUSCERVIX
75-43-4	DICHLOROMONOFLUOROMETHANE	1
75-50-3	TRIMETHYLAMINE	1					Negative
75-56-9	PROPYLENE OXIDE	1	2B	Sup 7, 60	1994	TR-267	Positive; Positive; Positive	NASAL_CAVITY	NASAL_CAVITY	VASCULAR_SYSTEM_NASAL_CAVITY	VASCULAR_SYSTEM_NASAL_CAVITY
75-60-5	CACODYLIC ACID	1	2B	100C	2012		Negative
75-61-6	DIBROMODIFLUOROMETHANE	1
76-06-2	CHLOROPICRIN	1				TR-065	Positive; Positive
76-22-2	CAMPHOR	1
76-93-7	BENZILIC ACID	1
7631-86-9	SILICA	1	3	Sup 7, 68	1997
7631-89-2	SODIUM ARSENATE (AsH3O4.xNa)	1
7631-99-4	SODIUM NITRATE	1
7681-52-9	SODIUM HYPOCHLORITE	1
77-81-6	TABUN	1
7705-08-0	FERRIC CHLORIDE	1
7719-12-02	PHOSPHORUS TRICHLORIDE	1
7720-78-7	FERROUS SULFATE	1
7722-64-7	POTASSIUM PERMANGANATE	1
7757-79-1	POTASSIUM NITRATE	1
7758-94-3	FERROUS CHLORIDE	1
7758-98-7	CUPRIC SULFATE	1
7778-54-3	CALCIUM HYPOCHLORITE	1
778-61-4	NICKEL SULFATE	1
7784-40-9	LEAD ARSENATE	1
7786-34-7	MEVINPHOS	1
7787-49-5	BERYLLIUM FLUORIDE	1
7789-60-8	PHOSPHORUS TRIBROMIDE	1
7790-98-9	AMMONIUM PERCHLORATE	1					Negative
7791-12-0	THALLIUM CHLORIDE	1
78-00-2	TETRAETHYLLEAD	1					Negative; Negative
7803-62-5	SILANE	1
786-19-6	CARBOPHENOTHION	1
78763-54-9	MONOBUTYLTIN	1
79-06-1	ACRYLAMIDE	1	2A	60, Sup 7	1994	TR-575	Weakly Positive; Negative	EPIDIDYMIS,EPIDIDYMIS_OR_TESTIS,HEART,PANCREAS_ISLET_CELL,TESTIS,THYROID_GLAND_FOLLICULAR_CELL	CLITORAL_GLAND,HEART,LIVER,MAMMARY_GLAND,ORAL_CAVITY,SKIN,THYROID_GLAND_FOLLICULAR_CELL	FORESTOMACH,HARDERIAN_GLAND,LUNG	FORESTOMACH,HARDERIAN_GLAND,LUNG,MAMMARY_GLAND,OVARY,SKIN
79-11-8	CHLOROACETIC ACID	1				TR-396	Negative; Negative
8004-87-3	GENTIAN VIOLET	1
8047-67-4	SACCHARATED IRON OXIDE	1	3	2, Sup 7	1987
81-81-2	WARFARIN	1
82-68-8	PENTACHLORONITROBENZENE	1	3	5, Sup 7	1987	TR-061, TR-325	Negative
842-07-9	C.I. SOLVENT YELLOW 14	1	3	8, Sup 7	1987	TR-226	Positive; Positive	LIVER	LIVER
90-43-1	O-PHENYLPHENOL	1
900-95-8	STANNANE, ACETOXYTRIPHENYL	1
924-16-3	N-NITROSODI-N-BUTYLAMINE	1	2B	17, Sup 7	1987
930-55-2	N-NITROSOPYRROLIDINE	1	2B	17, Sup 7	1987
935-95-5	2,3,5,6-TETRACHLOROPHENOL	1					Negative
94-36-0	BENZOYL PEROXIDE	1	3	36, Sup 7, 71	1999		Negative; Negative
94-59-7	SAFROLE	1	2B	10, Sup 7	1987		Negative
94-78-0	PHENAZOPYRIDINE	1
944-22-9	FONOFOS	1
957-51-7	DIPHENAMIDE	1
96-33-3	METHYL ACRYLATE	1	2B	39, Sup 7, 71, 122	2019		Negative; Negative; Negative
97-56-3	TOLUAZOTOLUIDINE	1	2B	8, Sup 7	1987		Positive
993-13-5	METHYLPHOSPHONIC ACID	1
E17001827	CHLOROPHENOXY HERBICIDES	1
E17001868	PETROLEUM NAPHTHAS	1
E17135658	CORROSIVES	1
TBD-00000000	NO GROUP IDENTIFIED	1
TBD000000027	POLYCHLORINATED BIPHENYLS (CONTAINING 60 OR MOREPERCENT CHLORINE BY MOLECULAR WEIGHT	1

## Sheet: General
This worksheet contains testing and other information on individual chemicals that appear in EPA superfund sites
Worksheets
	chemlist: worksheet holding each chemical and the per chemical information
Data Dictionary
	sf_exp_casrn	CASRN number as provided by EPA
	sf_exp_name	Chemical name as provided by EPA
	sf_numsites	Number of sites the chemical is present at
	roc_14th_listing	Listing in the 14th Report on Carcinogens (ROC)
	roc_flag	Flag indicating True for listed in the ROC, False for not listed
	cebsgt_dtxsid	DTXSID as reported from CEBS
	cebsgt_ames_conclusion	CEBS GeneTox findings
	cebsgt_male_rat_micronucleus	CEBS GeneTox findings
	cebsgt_female_rat_micronucleus	CEBS GeneTox findings
	cebsgt_male_mouse_micronucleus	CEBS GeneTox findings
	cebsgt_female_mouse_micronucleus	CEBS GeneTox findings
	cebsgt_male_rat_comet	CEBS GeneTox findings
	cebsgt_female_rat_comet	CEBS GeneTox findings
	cebsgt_male_mouse_comet	CEBS GeneTox findings
	cebsgt_female_mouse_comet	CEBS GeneTox findings
	cebsgt_flag	CEBS GeneTox overall finding
	cebs_male_rats	CEBS organ level findings
	cebs_female_rats	CEBS organ level findings
	cebs_male_mice	CEBS organ level findings
	cebs_female_mice	CEBS organ level findings
	cebs_flag	CEBS organ overall finding
	iarc_agent	IARC exposure name
	iarc_group	IARC group number
	iarc_volume	IARC volumn
	iarc_year	IARC publication year
	iarc_addinfo	IARC additional information
	iarc_demux	see 1
	iarc_flag	IARC flag indicating if the chemical is listed in IARC or not
	atsdr_route	ATSDR route of exposure - see 2)
	atsdr_duration	ATSDR duration of exposure
	atsdr_mrl	ATSDR dosing level
	atsdr_factors	ATSDR factor
	atsdr_endpoint	ATSDR endpoint
	atsdr_state	ATSDR status (final or draft)
	atsdr_cover_date	ATSDR date
	atsdr_exp_name	ATSDR exposure name
	atsdr_flag	ATSDR flag indicating if the chemical is listed in ATSDR or not
	1) IARC occasionally lists multiple chemicals together (e.g., the CASRNs 98-87-3, 98-07-7, 100-44-7, 98-88-4 are listed together with the exposure name of 'alpha-Chlorinated toluenes (benzal chloride, benzotrichloride, benzyl chloride) and benzoyl chloride (combined exposures)' as the exposure names. In this case, this worksheet puts in a row for each CASRN but does not attempt to separate out th…
	2) ATSDR may have multiple routes of exposures, duration, and dosing. In this spreadsheet, these are aggregated into a single entry (e.g., [Inh., Oral])
