# Supplementary material for: A Review of the Most Frequent Compounds, Metals, and Compound and Metal Mixtures Found at U.S. Superfund Sites and Their Carcinogenic Potential
Source: Chem Res Toxicol. 2025 Jun 3;38(6):963–74. doi: 10.1021/acs.chemrestox.4c00506 (PMC12199832; doi:10.1021/acs.chemrestox.4c00506)
Supplement: Supplementary file 2 [file tx4c00506_si_002.xlsx]

## Sheet: DataDictionary
Data Dictionary
support
length
anycnt
anycnt2
allcnt
jccscore
jccscore2
itemsets
chemids
chemnames
NumROCKnowns

## Sheet: SuperfundChemicalMixtures
support	length	anycnt	anycnt2	allcnt	jccscore	jccscore2	itemsets				chemids	chemnames	NumROCKnowns
0.231353	4	1287	940	366	0.284382	0.389362	['7440-43-9', '71-43-2', '7778-39-4, 1327-53-3, 1303-00-0, 64436-13-1, 7440-38-2', '1313-99-1, 12035-72-2, 7440-02-0']				['1313-99-1, 12035-72-2, 7440-02-0', '71-43-2', '7440-43-9', '7778-39-4, 1327-53-3, 1303-00-0, 64436-13-1, 7440-38-2']	['Nickel compounds', 'BENZENE', 'CADMIUM', 'Arsenic compounds']	4
0.226296	5	1337	1078	358	0.267764	0.332096	['7778-39-4, 1327-53-3, 1303-00-0, 64436-13-1, 7440-38-2', '7439-92-1', '7440-43-9', '1313-99-1, 12035-72-2, 7440-02-0', '71-43-2']				['1313-99-1, 12035-72-2, 7440-02-0', '71-43-2', '7439-92-1', '7440-43-9', '7778-39-4, 1327-53-3, 1303-00-0, 64436-13-1, 7440-38-2']	['Nickel compounds', 'BENZENE', 'LEAD, INORGANIC;LEAD', 'CADMIUM', 'Arsenic compounds']	4
0.219975	4	1126	810	348	0.309059	0.42963	['7440-43-9', '7440-41-7', '7778-39-4, 1327-53-3, 1303-00-0, 64436-13-1, 7440-38-2', '1313-99-1, 12035-72-2, 7440-02-0']				['1313-99-1, 12035-72-2, 7440-02-0', '7440-41-7', '7440-43-9', '7778-39-4, 1327-53-3, 1303-00-0, 64436-13-1, 7440-38-2']	['Nickel compounds', 'BERYLLIUM', 'CADMIUM', 'Arsenic compounds']	4
0.219343	5	1319	1027	347	0.263078	0.337877	['7778-39-4, 1327-53-3, 1303-00-0, 64436-13-1, 7440-38-2', '7440-43-9', '7440-47-3', '1313-99-1, 12035-72-2, 7440-02-0', '71-43-2']				['1313-99-1, 12035-72-2, 7440-02-0', '71-43-2', '7440-43-9', '7440-47-3', '7778-39-4, 1327-53-3, 1303-00-0, 64436-13-1, 7440-38-2']	['Nickel compounds', 'BENZENE', 'CADMIUM', 'CHROMIUM (III);CHROMIUM, TOTAL;CHROMIUM', 'Arsenic compounds']	4
0.216814	5	1213	974	343	0.28277	0.352156	['7778-39-4, 1327-53-3, 1303-00-0, 64436-13-1, 7440-38-2', '7439-92-1', '7440-43-9', '7440-41-7', '1313-99-1, 12035-72-2, 7440-02-0']				['1313-99-1, 12035-72-2, 7440-02-0', '7439-92-1', '7440-41-7', '7440-43-9', '7778-39-4, 1327-53-3, 1303-00-0, 64436-13-1, 7440-38-2']	['Nickel compounds', 'LEAD, INORGANIC;LEAD', 'BERYLLIUM', 'CADMIUM', 'Arsenic compounds']	4
0.216182	4	1387	1035	342	0.246575	0.330435	['79-01-6', '7440-43-9', '71-43-2', '7778-39-4, 1327-53-3, 1303-00-0, 64436-13-1, 7440-38-2']				['71-43-2', '7440-43-9', '7778-39-4, 1327-53-3, 1303-00-0, 64436-13-1, 7440-38-2', '79-01-6']	['BENZENE', 'CADMIUM', 'Arsenic compounds', 'TRICHLOROETHYLENE;TCE;TRICHLOROETHENE']	4
0.21555	4	1321	927	341	0.258138	0.367853	['79-01-6', '7440-43-9', '7778-39-4, 1327-53-3, 1303-00-0, 64436-13-1, 7440-38-2', '1313-99-1, 12035-72-2, 7440-02-0']				['1313-99-1, 12035-72-2, 7440-02-0', '7440-43-9', '7778-39-4, 1327-53-3, 1303-00-0, 64436-13-1, 7440-38-2', '79-01-6']	['Nickel compounds', 'CADMIUM', 'Arsenic compounds', 'TRICHLOROETHYLENE;TCE;TRICHLOROETHENE']	4
0.214918	6	1355	1126	340	0.250923	0.301954	['7778-39-4, 1327-53-3, 1303-00-0, 64436-13-1, 7440-38-2', '7439-92-1', '7440-43-9', '7440-47-3', '1313-99-1, 12035-72-2, 7440-02-0', '71-43-2']				['1313-99-1, 12035-72-2, 7440-02-0', '71-43-2', '7439-92-1', '7440-43-9', '7440-47-3', '7778-39-4, 1327-53-3, 1303-00-0, 64436-13-1, 7440-38-2']	['Nickel compounds', 'BENZENE', 'LEAD, INORGANIC;LEAD', 'CADMIUM', 'CHROMIUM (III);CHROMIUM, TOTAL;CHROMIUM', 'Arsenic compounds']	4
0.211125	5	1175	932	334	0.284255	0.358369	['7778-39-4, 1327-53-3, 1303-00-0, 64436-13-1, 7440-38-2', '7440-43-9', '7440-41-7', '7440-47-3', '1313-99-1, 12035-72-2, 7440-02-0']				['1313-99-1, 12035-72-2, 7440-02-0', '7440-41-7', '7440-43-9', '7440-47-3', '7778-39-4, 1327-53-3, 1303-00-0, 64436-13-1, 7440-38-2']	['Nickel compounds', 'BERYLLIUM', 'CADMIUM', 'CHROMIUM (III);CHROMIUM, TOTAL;CHROMIUM', 'Arsenic compounds']	4
0.210493	5	1383	1060	333	0.240781	0.314151	['79-01-6', '7778-39-4, 1327-53-3, 1303-00-0, 64436-13-1, 7440-38-2', '7439-92-1', '7440-43-9', '1313-99-1, 12035-72-2, 7440-02-0']				['1313-99-1, 12035-72-2, 7440-02-0', '7439-92-1', '7440-43-9', '7778-39-4, 1327-53-3, 1303-00-0, 64436-13-1, 7440-38-2', '79-01-6']	['Nickel compounds', 'LEAD, INORGANIC;LEAD', 'CADMIUM', 'Arsenic compounds', 'TRICHLOROETHYLENE;TCE;TRICHLOROETHENE']	4
0.208597	4	1382	993	330	0.238784	0.332326	['79-01-6', '71-43-2', '7778-39-4, 1327-53-3, 1303-00-0, 64436-13-1, 7440-38-2', '1313-99-1, 12035-72-2, 7440-02-0']				['1313-99-1, 12035-72-2, 7440-02-0', '71-43-2', '7778-39-4, 1327-53-3, 1303-00-0, 64436-13-1, 7440-38-2', '79-01-6']	['Nickel compounds', 'BENZENE', 'Arsenic compounds', 'TRICHLOROETHYLENE;TCE;TRICHLOROETHENE']	4
0.208597	5	1433	1167	330	0.230286	0.282776	['79-01-6', '7778-39-4, 1327-53-3, 1303-00-0, 64436-13-1, 7440-38-2', '7439-92-1', '7440-43-9', '71-43-2']				['71-43-2', '7439-92-1', '7440-43-9', '7778-39-4, 1327-53-3, 1303-00-0, 64436-13-1, 7440-38-2', '79-01-6']	['BENZENE', 'LEAD, INORGANIC;LEAD', 'CADMIUM', 'Arsenic compounds', 'TRICHLOROETHYLENE;TCE;TRICHLOROETHENE']	4
0.207965	4	1365	961	329	0.241026	0.342352	['79-01-6', '71-43-2', '7778-39-4, 1327-53-3, 1303-00-0, 64436-13-1, 7440-38-2', '75-01-4']				['71-43-2', '75-01-4', '7778-39-4, 1327-53-3, 1303-00-0, 64436-13-1, 7440-38-2', '79-01-6']	['BENZENE', 'VINYL CHLORIDE', 'Arsenic compounds', 'TRICHLOROETHYLENE;TCE;TRICHLOROETHENE']	4
0.207965	5	1354	1020	329	0.242984	0.322549	['79-01-6', '7778-39-4, 1327-53-3, 1303-00-0, 64436-13-1, 7440-38-2', '7440-43-9', '7440-47-3', '1313-99-1, 12035-72-2, 7440-02-0']				['1313-99-1, 12035-72-2, 7440-02-0', '7440-43-9', '7440-47-3', '7778-39-4, 1327-53-3, 1303-00-0, 64436-13-1, 7440-38-2', '79-01-6']	['Nickel compounds', 'CADMIUM', 'CHROMIUM (III);CHROMIUM, TOTAL;CHROMIUM', 'Arsenic compounds', 'TRICHLOROETHYLENE;TCE;TRICHLOROETHENE']	4
0.207965	6	1237	1045	329	0.265966	0.314833	['7778-39-4, 1327-53-3, 1303-00-0, 64436-13-1, 7440-38-2', '7439-92-1', '7440-43-9', '7440-41-7', '7440-47-3', '1313-99-1, 12035-72-2, 7440-02-0']				['1313-99-1, 12035-72-2, 7440-02-0', '7439-92-1', '7440-41-7', '7440-43-9', '7440-47-3', '7778-39-4, 1327-53-3, 1303-00-0, 64436-13-1, 7440-38-2']	['Nickel compounds', 'LEAD, INORGANIC;LEAD', 'BERYLLIUM', 'CADMIUM', 'CHROMIUM (III);CHROMIUM, TOTAL;CHROMIUM', 'Arsenic compounds']	4
0.207332	5	1309	987	328	0.250573	0.33232	['7778-39-4, 1327-53-3, 1303-00-0, 64436-13-1, 7440-38-2', '7440-43-9', '1313-99-1, 12035-72-2, 7440-02-0', '7440-66-6', '71-43-2']				['1313-99-1, 12035-72-2, 7440-02-0', '71-43-2', '7440-43-9', '7440-66-6', '7778-39-4, 1327-53-3, 1303-00-0, 64436-13-1, 7440-38-2']	['Nickel compounds', 'BENZENE', 'CADMIUM', 'ZINC', 'Arsenic compounds']	4
0.204172	6	1349	1100	323	0.239437	0.293636	['7778-39-4, 1327-53-3, 1303-00-0, 64436-13-1, 7440-38-2', '7439-92-1', '7440-43-9', '1313-99-1, 12035-72-2, 7440-02-0', '7440-66-6', '71-43-2']				['1313-99-1, 12035-72-2, 7440-02-0', '71-43-2', '7439-92-1', '7440-43-9', '7440-66-6', '7778-39-4, 1327-53-3, 1303-00-0, 64436-13-1, 7440-38-2']	['Nickel compounds', 'BENZENE', 'LEAD, INORGANIC;LEAD', 'CADMIUM', 'ZINC', 'Arsenic compounds']	4
0.202908	6	1398	1112	321	0.229614	0.288669	['79-01-6', '7778-39-4, 1327-53-3, 1303-00-0, 64436-13-1, 7440-38-2', '7439-92-1', '7440-43-9', '7440-47-3', '1313-99-1, 12035-72-2, 7440-02-0']				['1313-99-1, 12035-72-2, 7440-02-0', '7439-92-1', '7440-43-9', '7440-47-3', '7778-39-4, 1327-53-3, 1303-00-0, 64436-13-1, 7440-38-2', '79-01-6']	['Nickel compounds', 'LEAD, INORGANIC;LEAD', 'CADMIUM', 'CHROMIUM (III);CHROMIUM, TOTAL;CHROMIUM', 'Arsenic compounds', 'TRICHLOROETHYLENE;TCE;TRICHLOROETHENE']	4
0.202276	5	1436	1163	320	0.222841	0.27515	['79-01-6', '7778-39-4, 1327-53-3, 1303-00-0, 64436-13-1, 7440-38-2', '7439-92-1', '1313-99-1, 12035-72-2, 7440-02-0', '71-43-2']				['1313-99-1, 12035-72-2, 7440-02-0', '71-43-2', '7439-92-1', '7778-39-4, 1327-53-3, 1303-00-0, 64436-13-1, 7440-38-2', '79-01-6']	['Nickel compounds', 'BENZENE', 'LEAD, INORGANIC;LEAD', 'Arsenic compounds', 'TRICHLOROETHYLENE;TCE;TRICHLOROETHENE']	4
0.201643	5	1157	888	319	0.275713	0.359234	['7778-39-4, 1327-53-3, 1303-00-0, 64436-13-1, 7440-38-2', '7440-43-9', '7440-41-7', '1313-99-1, 12035-72-2, 7440-02-0', '7440-66-6']				['1313-99-1, 12035-72-2, 7440-02-0', '7440-41-7', '7440-43-9', '7440-66-6', '7778-39-4, 1327-53-3, 1303-00-0, 64436-13-1, 7440-38-2']	['Nickel compounds', 'BERYLLIUM', 'CADMIUM', 'ZINC', 'Arsenic compounds']	4
0.200379	5	1317	1063	317	0.240699	0.298213	['7778-39-4, 1327-53-3, 1303-00-0, 64436-13-1, 7440-38-2', '7440-43-9', '108-88-3', '1313-99-1, 12035-72-2, 7440-02-0', '71-43-2']				['108-88-3', '1313-99-1, 12035-72-2, 7440-02-0', '71-43-2', '7440-43-9', '7778-39-4, 1327-53-3, 1303-00-0, 64436-13-1, 7440-38-2']	['TOLUENE', 'Nickel compounds', 'BENZENE', 'CADMIUM', 'Arsenic compounds']	4
0.200379	5	1419	1127	317	0.223397	0.281278	['79-01-6', '7778-39-4, 1327-53-3, 1303-00-0, 64436-13-1, 7440-38-2', '7440-43-9', '7440-47-3', '71-43-2']				['71-43-2', '7440-43-9', '7440-47-3', '7778-39-4, 1327-53-3, 1303-00-0, 64436-13-1, 7440-38-2', '79-01-6']	['BENZENE', 'CADMIUM', 'CHROMIUM (III);CHROMIUM, TOTAL;CHROMIUM', 'Arsenic compounds', 'TRICHLOROETHYLENE;TCE;TRICHLOROETHENE']	4
0.313527	3	1117	778	496	0.444047	0.637532	['7440-43-9', '7778-39-4, 1327-53-3, 1303-00-0, 64436-13-1, 7440-38-2', '1313-99-1, 12035-72-2, 7440-02-0']				['1313-99-1, 12035-72-2, 7440-02-0', '7440-43-9', '7778-39-4, 1327-53-3, 1303-00-0, 64436-13-1, 7440-38-2']	['Nickel compounds', 'CADMIUM', 'Arsenic compounds']	3
0.303413	4	1209	960	480	0.397022	0.5	['7440-43-9', '7778-39-4, 1327-53-3, 1303-00-0, 64436-13-1, 7440-38-2', '7439-92-1', '1313-99-1, 12035-72-2, 7440-02-0']				['1313-99-1, 12035-72-2, 7440-02-0', '7439-92-1', '7440-43-9', '7778-39-4, 1327-53-3, 1303-00-0, 64436-13-1, 7440-38-2']	['Nickel compounds', 'LEAD, INORGANIC;LEAD', 'CADMIUM', 'Arsenic compounds']	3
0.287611	4	1168	916	455	0.389555	0.496725	['7440-47-3', '7440-43-9', '7778-39-4, 1327-53-3, 1303-00-0, 64436-13-1, 7440-38-2', '1313-99-1, 12035-72-2, 7440-02-0']				['1313-99-1, 12035-72-2, 7440-02-0', '7440-43-9', '7440-47-3', '7778-39-4, 1327-53-3, 1303-00-0, 64436-13-1, 7440-38-2']	['Nickel compounds', 'CADMIUM', 'CHROMIUM (III);CHROMIUM, TOTAL;CHROMIUM', 'Arsenic compounds']	3
0.285082	3	1355	871	451	0.332841	0.517796	['79-01-6', '71-43-2', '7778-39-4, 1327-53-3, 1303-00-0, 64436-13-1, 7440-38-2']				['71-43-2', '7778-39-4, 1327-53-3, 1303-00-0, 64436-13-1, 7440-38-2', '79-01-6']	['BENZENE', 'Arsenic compounds', 'TRICHLOROETHYLENE;TCE;TRICHLOROETHENE']	3
0.278761	5	1234	1035	441	0.357374	0.426087	['7778-39-4, 1327-53-3, 1303-00-0, 64436-13-1, 7440-38-2', '7439-92-1', '7440-43-9', '7440-47-3', '1313-99-1, 12035-72-2, 7440-02-0']				['1313-99-1, 12035-72-2, 7440-02-0', '7439-92-1', '7440-43-9', '7440-47-3', '7778-39-4, 1327-53-3, 1303-00-0, 64436-13-1, 7440-38-2']	['Nickel compounds', 'LEAD, INORGANIC;LEAD', 'CADMIUM', 'CHROMIUM (III);CHROMIUM, TOTAL;CHROMIUM', 'Arsenic compounds']	3
0.276865	4	1149	866	438	0.381201	0.505774	['7440-43-9', '7778-39-4, 1327-53-3, 1303-00-0, 64436-13-1, 7440-38-2', '1313-99-1, 12035-72-2, 7440-02-0', '7440-66-6']				['1313-99-1, 12035-72-2, 7440-02-0', '7440-43-9', '7440-66-6', '7778-39-4, 1327-53-3, 1303-00-0, 64436-13-1, 7440-38-2']	['Nickel compounds', 'CADMIUM', 'ZINC', 'Arsenic compounds']	3
0.273704	3	1267	873	433	0.341752	0.495991	['7440-43-9', '71-43-2', '7778-39-4, 1327-53-3, 1303-00-0, 64436-13-1, 7440-38-2']				['71-43-2', '7440-43-9', '7778-39-4, 1327-53-3, 1303-00-0, 64436-13-1, 7440-38-2']	['BENZENE', 'CADMIUM', 'Arsenic compounds']	3
0.271176	5	1223	1007	429	0.350777	0.426018	['7778-39-4, 1327-53-3, 1303-00-0, 64436-13-1, 7440-38-2', '7439-92-1', '7440-43-9', '1313-99-1, 12035-72-2, 7440-02-0', '7440-66-6']				['1313-99-1, 12035-72-2, 7440-02-0', '7439-92-1', '7440-43-9', '7440-66-6', '7778-39-4, 1327-53-3, 1303-00-0, 64436-13-1, 7440-38-2']	['Nickel compounds', 'LEAD, INORGANIC;LEAD', 'CADMIUM', 'ZINC', 'Arsenic compounds']	3
0.268015	3	1261	814	424	0.336241	0.520885	['71-43-2', '7778-39-4, 1327-53-3, 1303-00-0, 64436-13-1, 7440-38-2', '1313-99-1, 12035-72-2, 7440-02-0']				['1313-99-1, 12035-72-2, 7440-02-0', '71-43-2', '7778-39-4, 1327-53-3, 1303-00-0, 64436-13-1, 7440-38-2']	['Nickel compounds', 'BENZENE', 'Arsenic compounds']	3
0.266751	4	1140	859	422	0.370175	0.491269	['7440-50-8', '7440-43-9', '7778-39-4, 1327-53-3, 1303-00-0, 64436-13-1, 7440-38-2', '1313-99-1, 12035-72-2, 7440-02-0']				['1313-99-1, 12035-72-2, 7440-02-0', '7440-43-9', '7440-50-8', '7778-39-4, 1327-53-3, 1303-00-0, 64436-13-1, 7440-38-2']	['Nickel compounds', 'CADMIUM', 'COPPER', 'Arsenic compounds']	3
0.265487	3	1118	766	420	0.375671	0.548303	['79-01-6', '71-43-2', '75-01-4']				['71-43-2', '75-01-4', '79-01-6']	['BENZENE', 'VINYL CHLORIDE', 'TRICHLOROETHYLENE;TCE;TRICHLOROETHENE']	3
0.261694	3	1306	849	414	0.316998	0.487633	['79-01-6', '7440-43-9', '7778-39-4, 1327-53-3, 1303-00-0, 64436-13-1, 7440-38-2']				['7440-43-9', '7778-39-4, 1327-53-3, 1303-00-0, 64436-13-1, 7440-38-2', '79-01-6']	['CADMIUM', 'Arsenic compounds', 'TRICHLOROETHYLENE;TCE;TRICHLOROETHENE']	3
0.261694	4	1325	1050	414	0.312453	0.394286	['7440-43-9', '71-43-2', '7778-39-4, 1327-53-3, 1303-00-0, 64436-13-1, 7440-38-2', '7439-92-1']				['71-43-2', '7439-92-1', '7440-43-9', '7778-39-4, 1327-53-3, 1303-00-0, 64436-13-1, 7440-38-2']	['BENZENE', 'LEAD, INORGANIC;LEAD', 'CADMIUM', 'Arsenic compounds']	3
0.261062	5	1216	1005	413	0.339638	0.410945	['7440-50-8', '7778-39-4, 1327-53-3, 1303-00-0, 64436-13-1, 7440-38-2', '7439-92-1', '7440-43-9', '1313-99-1, 12035-72-2, 7440-02-0']				['1313-99-1, 12035-72-2, 7440-02-0', '7439-92-1', '7440-43-9', '7440-50-8', '7778-39-4, 1327-53-3, 1303-00-0, 64436-13-1, 7440-38-2']	['Nickel compounds', 'LEAD, INORGANIC;LEAD', 'CADMIUM', 'COPPER', 'Arsenic compounds']	3
0.257269	5	1186	969	407	0.34317	0.420021	['7778-39-4, 1327-53-3, 1303-00-0, 64436-13-1, 7440-38-2', '7440-66-6', '7440-43-9', '7440-47-3', '1313-99-1, 12035-72-2, 7440-02-0']				['1313-99-1, 12035-72-2, 7440-02-0', '7440-43-9', '7440-47-3', '7440-66-6', '7778-39-4, 1327-53-3, 1303-00-0, 64436-13-1, 7440-38-2']	['Nickel compounds', 'CADMIUM', 'CHROMIUM (III);CHROMIUM, TOTAL;CHROMIUM', 'ZINC', 'Arsenic compounds']	3
0.256005	4	1330	1046	405	0.304511	0.387189	['71-43-2', '7778-39-4, 1327-53-3, 1303-00-0, 64436-13-1, 7440-38-2', '7439-92-1', '1313-99-1, 12035-72-2, 7440-02-0']				['1313-99-1, 12035-72-2, 7440-02-0', '71-43-2', '7439-92-1', '7778-39-4, 1327-53-3, 1303-00-0, 64436-13-1, 7440-38-2']	['Nickel compounds', 'BENZENE', 'LEAD, INORGANIC;LEAD', 'Arsenic compounds']	3
0.253477	4	1138	837	401	0.352373	0.479092	['7440-43-9', '7439-97-6', '7778-39-4, 1327-53-3, 1303-00-0, 64436-13-1, 7440-38-2', '1313-99-1, 12035-72-2, 7440-02-0']				['1313-99-1, 12035-72-2, 7440-02-0', '7439-97-6', '7440-43-9', '7778-39-4, 1327-53-3, 1303-00-0, 64436-13-1, 7440-38-2']	['Nickel compounds', 'MERCURY', 'CADMIUM', 'Arsenic compounds']	3
0.253477	5	1157	915	401	0.346586	0.438251	['7440-50-8', '7778-39-4, 1327-53-3, 1303-00-0, 64436-13-1, 7440-38-2', '7440-43-9', '1313-99-1, 12035-72-2, 7440-02-0', '7440-66-6']				['1313-99-1, 12035-72-2, 7440-02-0', '7440-43-9', '7440-50-8', '7440-66-6', '7778-39-4, 1327-53-3, 1303-00-0, 64436-13-1, 7440-38-2']	['Nickel compounds', 'CADMIUM', 'COPPER', 'ZINC', 'Arsenic compounds']	3
0.252212	6	1243	1063	399	0.320998	0.375353	['7778-39-4, 1327-53-3, 1303-00-0, 64436-13-1, 7440-38-2', '7439-92-1', '7440-66-6', '7440-43-9', '7440-47-3', '1313-99-1, 12035-72-2, 7440-02-0']				['1313-99-1, 12035-72-2, 7440-02-0', '7439-92-1', '7440-43-9', '7440-47-3', '7440-66-6', '7778-39-4, 1327-53-3, 1303-00-0, 64436-13-1, 7440-38-2']	['Nickel compounds', 'LEAD, INORGANIC;LEAD', 'CADMIUM', 'CHROMIUM (III);CHROMIUM, TOTAL;CHROMIUM', 'ZINC', 'Arsenic compounds']	3
0.25158	4	1154	885	398	0.344887	0.449718	['7439-96-5', '7440-43-9', '7778-39-4, 1327-53-3, 1303-00-0, 64436-13-1, 7440-38-2', '1313-99-1, 12035-72-2, 7440-02-0']				['1313-99-1, 12035-72-2, 7440-02-0', '7439-96-5', '7440-43-9', '7778-39-4, 1327-53-3, 1303-00-0, 64436-13-1, 7440-38-2']	['Nickel compounds', 'MANGANESE (UNFILTERED);MANGANESE', 'CADMIUM', 'Arsenic compounds']	3
0.249684	6	1226	1031	395	0.322186	0.383123	['7440-50-8', '7778-39-4, 1327-53-3, 1303-00-0, 64436-13-1, 7440-38-2', '7439-92-1', '7440-43-9', '1313-99-1, 12035-72-2, 7440-02-0', '7440-66-6']				['1313-99-1, 12035-72-2, 7440-02-0', '7439-92-1', '7440-43-9', '7440-50-8', '7440-66-6', '7778-39-4, 1327-53-3, 1303-00-0, 64436-13-1, 7440-38-2']	['Nickel compounds', 'LEAD, INORGANIC;LEAD', 'CADMIUM', 'COPPER', 'ZINC', 'Arsenic compounds']	3
0.249052	4	1304	954	394	0.302147	0.412998	['7440-47-3', '71-43-2', '7778-39-4, 1327-53-3, 1303-00-0, 64436-13-1, 7440-38-2', '1313-99-1, 12035-72-2, 7440-02-0']				['1313-99-1, 12035-72-2, 7440-02-0', '71-43-2', '7440-47-3', '7778-39-4, 1327-53-3, 1303-00-0, 64436-13-1, 7440-38-2']	['Nickel compounds', 'BENZENE', 'CHROMIUM (III);CHROMIUM, TOTAL;CHROMIUM', 'Arsenic compounds']	3
0.249052	4	1311	1000	394	0.300534	0.394	['7440-43-9', '71-43-2', '7778-39-4, 1327-53-3, 1303-00-0, 64436-13-1, 7440-38-2', '7440-47-3']				['71-43-2', '7440-43-9', '7440-47-3', '7778-39-4, 1327-53-3, 1303-00-0, 64436-13-1, 7440-38-2']	['BENZENE', 'CADMIUM', 'CHROMIUM (III);CHROMIUM, TOTAL;CHROMIUM', 'Arsenic compounds']	3
0.249052	5	1219	991	394	0.323216	0.397578	['7778-39-4, 1327-53-3, 1303-00-0, 64436-13-1, 7440-38-2', '7439-92-1', '7439-97-6', '7440-43-9', '1313-99-1, 12035-72-2, 7440-02-0']				['1313-99-1, 12035-72-2, 7440-02-0', '7439-92-1', '7439-97-6', '7440-43-9', '7778-39-4, 1327-53-3, 1303-00-0, 64436-13-1, 7440-38-2']	['Nickel compounds', 'LEAD, INORGANIC;LEAD', 'MERCURY', 'CADMIUM', 'Arsenic compounds']	3
0.249052	5	1178	956	394	0.334465	0.412134	['7440-50-8', '7778-39-4, 1327-53-3, 1303-00-0, 64436-13-1, 7440-38-2', '7440-43-9', '7440-47-3', '1313-99-1, 12035-72-2, 7440-02-0']				['1313-99-1, 12035-72-2, 7440-02-0', '7440-43-9', '7440-47-3', '7440-50-8', '7778-39-4, 1327-53-3, 1303-00-0, 64436-13-1, 7440-38-2']	['Nickel compounds', 'CADMIUM', 'CHROMIUM (III);CHROMIUM, TOTAL;CHROMIUM', 'COPPER', 'Arsenic compounds']	3
0.24842	4	1429	1126	393	0.275017	0.349023	['79-01-6', '71-43-2', '7778-39-4, 1327-53-3, 1303-00-0, 64436-13-1, 7440-38-2', '7439-92-1']				['71-43-2', '7439-92-1', '7778-39-4, 1327-53-3, 1303-00-0, 64436-13-1, 7440-38-2', '79-01-6']	['BENZENE', 'LEAD, INORGANIC;LEAD', 'Arsenic compounds', 'TRICHLOROETHYLENE;TCE;TRICHLOROETHENE']	3
0.247788	4	1376	1032	392	0.284884	0.379845	['79-01-6', '7440-43-9', '7778-39-4, 1327-53-3, 1303-00-0, 64436-13-1, 7440-38-2', '7439-92-1']				['7439-92-1', '7440-43-9', '7778-39-4, 1327-53-3, 1303-00-0, 64436-13-1, 7440-38-2', '79-01-6']	['LEAD, INORGANIC;LEAD', 'CADMIUM', 'Arsenic compounds', 'TRICHLOROETHYLENE;TCE;TRICHLOROETHENE']	3
0.247155	3	1301	803	391	0.300538	0.486924	['79-01-6', '7778-39-4, 1327-53-3, 1303-00-0, 64436-13-1, 7440-38-2', '1313-99-1, 12035-72-2, 7440-02-0']				['1313-99-1, 12035-72-2, 7440-02-0', '7778-39-4, 1327-53-3, 1303-00-0, 64436-13-1, 7440-38-2', '79-01-6']	['Nickel compounds', 'Arsenic compounds', 'TRICHLOROETHYLENE;TCE;TRICHLOROETHENE']	3
0.245891	3	1156	703	389	0.336505	0.553343	['7440-43-9', '71-43-2', '1313-99-1, 12035-72-2, 7440-02-0']				['1313-99-1, 12035-72-2, 7440-02-0', '71-43-2', '7440-43-9']	['Nickel compounds', 'BENZENE', 'CADMIUM']	3
0.244627	5	1234	1019	387	0.313614	0.379784	['7778-39-4, 1327-53-3, 1303-00-0, 64436-13-1, 7440-38-2', '7439-92-1', '7440-43-9', '1313-99-1, 12035-72-2, 7440-02-0', '7439-96-5']				['1313-99-1, 12035-72-2, 7440-02-0', '7439-92-1', '7439-96-5', '7440-43-9', '7778-39-4, 1327-53-3, 1303-00-0, 64436-13-1, 7440-38-2']	['Nickel compounds', 'LEAD, INORGANIC;LEAD', 'MANGANESE (UNFILTERED);MANGANESE', 'CADMIUM', 'Arsenic compounds']	3
0.243995	3	1289	772	386	0.299457	0.5	['79-01-6', '7778-39-4, 1327-53-3, 1303-00-0, 64436-13-1, 7440-38-2', '75-01-4']				['75-01-4', '7778-39-4, 1327-53-3, 1303-00-0, 64436-13-1, 7440-38-2', '79-01-6']	['VINYL CHLORIDE', 'Arsenic compounds', 'TRICHLOROETHYLENE;TCE;TRICHLOROETHENE']	3
0.243995	4	1372	991	386	0.281341	0.389506	['79-01-6', '71-43-2', '7778-39-4, 1327-53-3, 1303-00-0, 64436-13-1, 7440-38-2', '127-18-4']				['127-18-4', '71-43-2', '7778-39-4, 1327-53-3, 1303-00-0, 64436-13-1, 7440-38-2', '79-01-6']	['TETRACHLOROETHYLENE;TETRACHLOROETHENE;PCE;PERCHLOROETHYLENE;PERCHLOROETHENE', 'BENZENE', 'Arsenic compounds', 'TRICHLOROETHYLENE;TCE;TRICHLOROETHENE']	3
0.243363	3	1095	722	385	0.351598	0.533241	['7440-43-9', '7440-41-7', '7778-39-4, 1327-53-3, 1303-00-0, 64436-13-1, 7440-38-2']				['7440-41-7', '7440-43-9', '7778-39-4, 1327-53-3, 1303-00-0, 64436-13-1, 7440-38-2']	['BERYLLIUM', 'CADMIUM', 'Arsenic compounds']	3
0.243363	6	1239	1052	385	0.310734	0.36597	['7440-50-8', '7778-39-4, 1327-53-3, 1303-00-0, 64436-13-1, 7440-38-2', '7439-92-1', '7440-43-9', '7440-47-3', '1313-99-1, 12035-72-2, 7440-02-0']				['1313-99-1, 12035-72-2, 7440-02-0', '7439-92-1', '7440-43-9', '7440-47-3', '7440-50-8', '7778-39-4, 1327-53-3, 1303-00-0, 64436-13-1, 7440-38-2']	['Nickel compounds', 'LEAD, INORGANIC;LEAD', 'CADMIUM', 'CHROMIUM (III);CHROMIUM, TOTAL;CHROMIUM', 'COPPER', 'Arsenic compounds']	3
0.240834	4	1135	832	381	0.335683	0.457933	['7440-39-3', '7440-43-9', '7778-39-4, 1327-53-3, 1303-00-0, 64436-13-1, 7440-38-2', '1313-99-1, 12035-72-2, 7440-02-0']				['1313-99-1, 12035-72-2, 7440-02-0', '7440-39-3', '7440-43-9', '7778-39-4, 1327-53-3, 1303-00-0, 64436-13-1, 7440-38-2']	['Nickel compounds', 'BARIUM', 'CADMIUM', 'Arsenic compounds']	3
0.240202	5	1351	1104	380	0.281273	0.344203	['7778-39-4, 1327-53-3, 1303-00-0, 64436-13-1, 7440-38-2', '7439-92-1', '7440-47-3', '1313-99-1, 12035-72-2, 7440-02-0', '71-43-2']				['1313-99-1, 12035-72-2, 7440-02-0', '71-43-2', '7439-92-1', '7440-47-3', '7778-39-4, 1327-53-3, 1303-00-0, 64436-13-1, 7440-38-2']	['Nickel compounds', 'BENZENE', 'LEAD, INORGANIC;LEAD', 'CHROMIUM (III);CHROMIUM, TOTAL;CHROMIUM', 'Arsenic compounds']	3
0.240202	5	1348	1114	380	0.281899	0.341113	['7778-39-4, 1327-53-3, 1303-00-0, 64436-13-1, 7440-38-2', '7439-92-1', '7440-43-9', '7440-47-3', '71-43-2']				['71-43-2', '7439-92-1', '7440-43-9', '7440-47-3', '7778-39-4, 1327-53-3, 1303-00-0, 64436-13-1, 7440-38-2']	['BENZENE', 'LEAD, INORGANIC;LEAD', 'CADMIUM', 'CHROMIUM (III);CHROMIUM, TOTAL;CHROMIUM', 'Arsenic compounds']	3
0.23957	3	1082	667	379	0.350277	0.568216	['7440-41-7', '7778-39-4, 1327-53-3, 1303-00-0, 64436-13-1, 7440-38-2', '1313-99-1, 12035-72-2, 7440-02-0']				['1313-99-1, 12035-72-2, 7440-02-0', '7440-41-7', '7778-39-4, 1327-53-3, 1303-00-0, 64436-13-1, 7440-38-2']	['Nickel compounds', 'BERYLLIUM', 'Arsenic compounds']	3
0.23957	3	1268	779	379	0.298896	0.486521	['79-01-6', '7440-43-9', '71-43-2']				['71-43-2', '7440-43-9', '79-01-6']	['BENZENE', 'CADMIUM', 'TRICHLOROETHYLENE;TCE;TRICHLOROETHENE']	3
0.23957	4	1374	968	379	0.275837	0.391529	['79-01-6', '108-88-3', '71-43-2', '7778-39-4, 1327-53-3, 1303-00-0, 64436-13-1, 7440-38-2']				['108-88-3', '71-43-2', '7778-39-4, 1327-53-3, 1303-00-0, 64436-13-1, 7440-38-2', '79-01-6']	['TOLUENE', 'BENZENE', 'Arsenic compounds', 'TRICHLOROETHYLENE;TCE;TRICHLOROETHENE']	3
0.238938	4	1275	926	378	0.296471	0.408207	['7440-43-9', '71-43-2', '7439-92-1', '1313-99-1, 12035-72-2, 7440-02-0']				['1313-99-1, 12035-72-2, 7440-02-0', '71-43-2', '7439-92-1', '7440-43-9']	['Nickel compounds', 'BENZENE', 'LEAD, INORGANIC;LEAD', 'CADMIUM']	3
0.238938	4	1350	993	378	0.28	0.380665	['79-01-6', '7440-43-9', '7778-39-4, 1327-53-3, 1303-00-0, 64436-13-1, 7440-38-2', '7440-47-3']				['7440-43-9', '7440-47-3', '7778-39-4, 1327-53-3, 1303-00-0, 64436-13-1, 7440-38-2', '79-01-6']	['CADMIUM', 'CHROMIUM (III);CHROMIUM, TOTAL;CHROMIUM', 'Arsenic compounds', 'TRICHLOROETHYLENE;TCE;TRICHLOROETHENE']	3
0.237674	6	1189	990	376	0.316232	0.379798	['7440-50-8', '7778-39-4, 1327-53-3, 1303-00-0, 64436-13-1, 7440-38-2', '7440-66-6', '7440-43-9', '7440-47-3', '1313-99-1, 12035-72-2, 7440-02-0']				['1313-99-1, 12035-72-2, 7440-02-0', '7440-43-9', '7440-47-3', '7440-50-8', '7440-66-6', '7778-39-4, 1327-53-3, 1303-00-0, 64436-13-1, 7440-38-2']	['Nickel compounds', 'CADMIUM', 'CHROMIUM (III);CHROMIUM, TOTAL;CHROMIUM', 'COPPER', 'ZINC', 'Arsenic compounds']	3
0.237042	4	1194	944	375	0.31407	0.397246	['7440-43-9', '7440-41-7', '7778-39-4, 1327-53-3, 1303-00-0, 64436-13-1, 7440-38-2', '7439-92-1']				['7439-92-1', '7440-41-7', '7440-43-9', '7778-39-4, 1327-53-3, 1303-00-0, 64436-13-1, 7440-38-2']	['LEAD, INORGANIC;LEAD', 'BERYLLIUM', 'CADMIUM', 'Arsenic compounds']	3
0.23641	4	1405	1046	374	0.266192	0.357553	['79-01-6', '71-43-2', '7778-39-4, 1327-53-3, 1303-00-0, 64436-13-1, 7440-38-2', '7440-47-3']				['71-43-2', '7440-47-3', '7778-39-4, 1327-53-3, 1303-00-0, 64436-13-1, 7440-38-2', '79-01-6']	['BENZENE', 'CHROMIUM (III);CHROMIUM, TOTAL;CHROMIUM', 'Arsenic compounds', 'TRICHLOROETHYLENE;TCE;TRICHLOROETHENE']	3
0.23641	5	1182	949	374	0.316413	0.394099	['7778-39-4, 1327-53-3, 1303-00-0, 64436-13-1, 7440-38-2', '7439-97-6', '7440-43-9', '7440-47-3', '1313-99-1, 12035-72-2, 7440-02-0']				['1313-99-1, 12035-72-2, 7440-02-0', '7439-97-6', '7440-43-9', '7440-47-3', '7778-39-4, 1327-53-3, 1303-00-0, 64436-13-1, 7440-38-2']	['Nickel compounds', 'MERCURY', 'CADMIUM', 'CHROMIUM (III);CHROMIUM, TOTAL;CHROMIUM', 'Arsenic compounds']	3
0.235777	5	1218	990	373	0.30624	0.376768	['7440-39-3', '7778-39-4, 1327-53-3, 1303-00-0, 64436-13-1, 7440-38-2', '7439-92-1', '7440-43-9', '1313-99-1, 12035-72-2, 7440-02-0']				['1313-99-1, 12035-72-2, 7440-02-0', '7439-92-1', '7440-39-3', '7440-43-9', '7778-39-4, 1327-53-3, 1303-00-0, 64436-13-1, 7440-38-2']	['Nickel compounds', 'LEAD, INORGANIC;LEAD', 'BARIUM', 'CADMIUM', 'Arsenic compounds']	3
0.235145	5	1198	973	372	0.310518	0.382323	['7778-39-4, 1327-53-3, 1303-00-0, 64436-13-1, 7440-38-2', '7440-43-9', '7440-47-3', '1313-99-1, 12035-72-2, 7440-02-0', '7439-96-5']				['1313-99-1, 12035-72-2, 7440-02-0', '7439-96-5', '7440-43-9', '7440-47-3', '7778-39-4, 1327-53-3, 1303-00-0, 64436-13-1, 7440-38-2']	['Nickel compounds', 'MANGANESE (UNFILTERED);MANGANESE', 'CADMIUM', 'CHROMIUM (III);CHROMIUM, TOTAL;CHROMIUM', 'Arsenic compounds']	3
0.235145	5	1166	904	372	0.319039	0.411504	['7778-39-4, 1327-53-3, 1303-00-0, 64436-13-1, 7440-38-2', '7439-97-6', '7440-43-9', '1313-99-1, 12035-72-2, 7440-02-0', '7440-66-6']				['1313-99-1, 12035-72-2, 7440-02-0', '7439-97-6', '7440-43-9', '7440-66-6', '7778-39-4, 1327-53-3, 1303-00-0, 64436-13-1, 7440-38-2']	['Nickel compounds', 'MERCURY', 'CADMIUM', 'ZINC', 'Arsenic compounds']	3
0.234513	4	1380	1033	371	0.268841	0.359148	['79-01-6', '7778-39-4, 1327-53-3, 1303-00-0, 64436-13-1, 7440-38-2', '7439-92-1', '1313-99-1, 12035-72-2, 7440-02-0']				['1313-99-1, 12035-72-2, 7440-02-0', '7439-92-1', '7778-39-4, 1327-53-3, 1303-00-0, 64436-13-1, 7440-38-2', '79-01-6']	['Nickel compounds', 'LEAD, INORGANIC;LEAD', 'Arsenic compounds', 'TRICHLOROETHYLENE;TCE;TRICHLOROETHENE']	3
0.233881	7	1245	1072	370	0.297189	0.345149	['7440-50-8', '7778-39-4, 1327-53-3, 1303-00-0, 64436-13-1, 7440-38-2', '7439-92-1', '7440-66-6', '7440-43-9', '7440-47-3', '1313-99-1, 12035-72-2, 7440-02-0']				['1313-99-1, 12035-72-2, 7440-02-0', '7439-92-1', '7440-43-9', '7440-47-3', '7440-50-8', '7440-66-6', '7778-39-4, 1327-53-3, 1303-00-0, 64436-13-1, 7440-38-2']	['Nickel compounds', 'LEAD, INORGANIC;LEAD', 'CADMIUM', 'CHROMIUM (III);CHROMIUM, TOTAL;CHROMIUM', 'COPPER', 'ZINC', 'Arsenic compounds']	3
0.232617	3	1294	789	368	0.284389	0.466413	['71-43-2', '7778-39-4, 1327-53-3, 1303-00-0, 64436-13-1, 7440-38-2', '75-01-4']				['71-43-2', '75-01-4', '7778-39-4, 1327-53-3, 1303-00-0, 64436-13-1, 7440-38-2']	['BENZENE', 'VINYL CHLORIDE', 'Arsenic compounds']	3
0.232617	4	1233	857	368	0.298459	0.429405	['7440-47-3', '7440-43-9', '71-43-2', '1313-99-1, 12035-72-2, 7440-02-0']				['1313-99-1, 12035-72-2, 7440-02-0', '71-43-2', '7440-43-9', '7440-47-3']	['Nickel compounds', 'BENZENE', 'CADMIUM', 'CHROMIUM (III);CHROMIUM, TOTAL;CHROMIUM']	3
0.232617	4	1343	952	368	0.274013	0.386555	['7440-47-3', '79-01-6', '7778-39-4, 1327-53-3, 1303-00-0, 64436-13-1, 7440-38-2', '1313-99-1, 12035-72-2, 7440-02-0']				['1313-99-1, 12035-72-2, 7440-02-0', '7440-47-3', '7778-39-4, 1327-53-3, 1303-00-0, 64436-13-1, 7440-38-2', '79-01-6']	['Nickel compounds', 'CHROMIUM (III);CHROMIUM, TOTAL;CHROMIUM', 'Arsenic compounds', 'TRICHLOROETHYLENE;TCE;TRICHLOROETHENE']	3
0.232617	6	1241	1052	368	0.296535	0.34981	['7778-39-4, 1327-53-3, 1303-00-0, 64436-13-1, 7440-38-2', '7439-92-1', '7439-97-6', '7440-43-9', '7440-47-3', '1313-99-1, 12035-72-2, 7440-02-0']				['1313-99-1, 12035-72-2, 7440-02-0', '7439-92-1', '7439-97-6', '7440-43-9', '7440-47-3', '7778-39-4, 1327-53-3, 1303-00-0, 64436-13-1, 7440-38-2']	['Nickel compounds', 'LEAD, INORGANIC;LEAD', 'MERCURY', 'CADMIUM', 'CHROMIUM (III);CHROMIUM, TOTAL;CHROMIUM', 'Arsenic compounds']	3
0.232617	6	1232	1030	368	0.298701	0.357282	['7778-39-4, 1327-53-3, 1303-00-0, 64436-13-1, 7440-38-2', '7439-92-1', '7439-97-6', '7440-43-9', '1313-99-1, 12035-72-2, 7440-02-0', '7440-66-6']				['1313-99-1, 12035-72-2, 7440-02-0', '7439-92-1', '7439-97-6', '7440-43-9', '7440-66-6', '7778-39-4, 1327-53-3, 1303-00-0, 64436-13-1, 7440-38-2']	['Nickel compounds', 'LEAD, INORGANIC;LEAD', 'MERCURY', 'CADMIUM', 'ZINC', 'Arsenic compounds']	3
0.231985	4	1205	919	367	0.304564	0.399347	['7440-41-7', '7778-39-4, 1327-53-3, 1303-00-0, 64436-13-1, 7440-38-2', '7439-92-1', '1313-99-1, 12035-72-2, 7440-02-0']				['1313-99-1, 12035-72-2, 7440-02-0', '7439-92-1', '7440-41-7', '7778-39-4, 1327-53-3, 1303-00-0, 64436-13-1, 7440-38-2']	['Nickel compounds', 'LEAD, INORGANIC;LEAD', 'BERYLLIUM', 'Arsenic compounds']	3
0.231353	3	894	617	366	0.409396	0.593193	['7440-43-9', '7440-41-7', '1313-99-1, 12035-72-2, 7440-02-0']				['1313-99-1, 12035-72-2, 7440-02-0', '7440-41-7', '7440-43-9']	['Nickel compounds', 'BERYLLIUM', 'CADMIUM']	3
0.231353	3	1166	712	366	0.313894	0.514045	['79-01-6', '7440-43-9', '1313-99-1, 12035-72-2, 7440-02-0']				['1313-99-1, 12035-72-2, 7440-02-0', '7440-43-9', '79-01-6']	['Nickel compounds', 'CADMIUM', 'TRICHLOROETHYLENE;TCE;TRICHLOROETHENE']	3
0.230721	4	1144	882	365	0.319056	0.413832	['79-01-6', '71-43-2', '127-18-4', '75-01-4']				['127-18-4', '71-43-2', '75-01-4', '79-01-6']	['TETRACHLOROETHYLENE;TETRACHLOROETHENE;PCE;PERCHLOROETHYLENE;PERCHLOROETHENE', 'BENZENE', 'VINYL CHLORIDE', 'TRICHLOROETHYLENE;TCE;TRICHLOROETHENE']	3
0.230088	5	1158	897	364	0.314335	0.405797	['7440-50-8', '7778-39-4, 1327-53-3, 1303-00-0, 64436-13-1, 7440-38-2', '7439-97-6', '7440-43-9', '1313-99-1, 12035-72-2, 7440-02-0']				['1313-99-1, 12035-72-2, 7440-02-0', '7439-97-6', '7440-43-9', '7440-50-8', '7778-39-4, 1327-53-3, 1303-00-0, 64436-13-1, 7440-38-2']	['Nickel compounds', 'MERCURY', 'CADMIUM', 'COPPER', 'Arsenic compounds']	3
0.229456	4	1382	1042	363	0.262663	0.348369	['79-01-6', '7440-43-9', '71-43-2', '7439-92-1']				['71-43-2', '7439-92-1', '7440-43-9', '79-01-6']	['BENZENE', 'LEAD, INORGANIC;LEAD', 'CADMIUM', 'TRICHLOROETHYLENE;TCE;TRICHLOROETHENE']	3
0.229456	5	1394	1103	363	0.260402	0.329102	['79-01-6', '7778-39-4, 1327-53-3, 1303-00-0, 64436-13-1, 7440-38-2', '7439-92-1', '7440-43-9', '7440-47-3']				['7439-92-1', '7440-43-9', '7440-47-3', '7778-39-4, 1327-53-3, 1303-00-0, 64436-13-1, 7440-38-2', '79-01-6']	['LEAD, INORGANIC;LEAD', 'CADMIUM', 'CHROMIUM (III);CHROMIUM, TOTAL;CHROMIUM', 'Arsenic compounds', 'TRICHLOROETHYLENE;TCE;TRICHLOROETHENE']	3
0.229456	6	1259	1065	363	0.288324	0.340845	['7778-39-4, 1327-53-3, 1303-00-0, 64436-13-1, 7440-38-2', '7439-92-1', '7440-43-9', '7440-47-3', '1313-99-1, 12035-72-2, 7440-02-0', '7439-96-5']				['1313-99-1, 12035-72-2, 7440-02-0', '7439-92-1', '7439-96-5', '7440-43-9', '7440-47-3', '7778-39-4, 1327-53-3, 1303-00-0, 64436-13-1, 7440-38-2']	['Nickel compounds', 'LEAD, INORGANIC;LEAD', 'MANGANESE (UNFILTERED);MANGANESE', 'CADMIUM', 'CHROMIUM (III);CHROMIUM, TOTAL;CHROMIUM', 'Arsenic compounds']	3
0.228824	4	1295	963	362	0.279537	0.375909	['108-88-3', '71-43-2', '7778-39-4, 1327-53-3, 1303-00-0, 64436-13-1, 7440-38-2', '1313-99-1, 12035-72-2, 7440-02-0']				['108-88-3', '1313-99-1, 12035-72-2, 7440-02-0', '71-43-2', '7778-39-4, 1327-53-3, 1303-00-0, 64436-13-1, 7440-38-2']	['TOLUENE', 'Nickel compounds', 'BENZENE', 'Arsenic compounds']	3
0.228824	4	1299	1017	362	0.278676	0.355949	['108-88-3', '7440-43-9', '71-43-2', '7778-39-4, 1327-53-3, 1303-00-0, 64436-13-1, 7440-38-2']				['108-88-3', '71-43-2', '7440-43-9', '7778-39-4, 1327-53-3, 1303-00-0, 64436-13-1, 7440-38-2']	['TOLUENE', 'BENZENE', 'CADMIUM', 'Arsenic compounds']	3
0.228824	4	1150	859	362	0.314783	0.42142	['7440-47-3', '7440-41-7', '7778-39-4, 1327-53-3, 1303-00-0, 64436-13-1, 7440-38-2', '1313-99-1, 12035-72-2, 7440-02-0']				['1313-99-1, 12035-72-2, 7440-02-0', '7440-41-7', '7440-47-3', '7778-39-4, 1327-53-3, 1303-00-0, 64436-13-1, 7440-38-2']	['Nickel compounds', 'BERYLLIUM', 'CHROMIUM (III);CHROMIUM, TOTAL;CHROMIUM', 'Arsenic compounds']	3
0.228824	5	1179	947	362	0.30704	0.38226	['7440-39-3', '7778-39-4, 1327-53-3, 1303-00-0, 64436-13-1, 7440-38-2', '7440-43-9', '7440-47-3', '1313-99-1, 12035-72-2, 7440-02-0']				['1313-99-1, 12035-72-2, 7440-02-0', '7440-39-3', '7440-43-9', '7440-47-3', '7778-39-4, 1327-53-3, 1303-00-0, 64436-13-1, 7440-38-2']	['Nickel compounds', 'BARIUM', 'CADMIUM', 'CHROMIUM (III);CHROMIUM, TOTAL;CHROMIUM', 'Arsenic compounds']	3
0.228192	5	1176	943	361	0.306973	0.382821	['7778-39-4, 1327-53-3, 1303-00-0, 64436-13-1, 7440-38-2', '7440-43-9', '1313-99-1, 12035-72-2, 7440-02-0', '7440-66-6', '7439-96-5']				['1313-99-1, 12035-72-2, 7440-02-0', '7439-96-5', '7440-43-9', '7440-66-6', '7778-39-4, 1327-53-3, 1303-00-0, 64436-13-1, 7440-38-2']	['Nickel compounds', 'MANGANESE (UNFILTERED);MANGANESE', 'CADMIUM', 'ZINC', 'Arsenic compounds']	3
0.228192	6	1226	1025	361	0.294454	0.352195	['7440-50-8', '7778-39-4, 1327-53-3, 1303-00-0, 64436-13-1, 7440-38-2', '7439-92-1', '7439-97-6', '7440-43-9', '1313-99-1, 12035-72-2, 7440-02-0']				['1313-99-1, 12035-72-2, 7440-02-0', '7439-92-1', '7439-97-6', '7440-43-9', '7440-50-8', '7778-39-4, 1327-53-3, 1303-00-0, 64436-13-1, 7440-38-2']	['Nickel compounds', 'LEAD, INORGANIC;LEAD', 'MERCURY', 'CADMIUM', 'COPPER', 'Arsenic compounds']	3
0.22756	3	1222	770	360	0.294599	0.467532	['79-01-6', '71-43-2', '1313-99-1, 12035-72-2, 7440-02-0']				['1313-99-1, 12035-72-2, 7440-02-0', '71-43-2', '79-01-6']	['Nickel compounds', 'BENZENE', 'TRICHLOROETHYLENE;TCE;TRICHLOROETHENE']	3
0.22756	4	1296	920	360	0.277778	0.391304	['71-43-2', '7778-39-4, 1327-53-3, 1303-00-0, 64436-13-1, 7440-38-2', '1313-99-1, 12035-72-2, 7440-02-0', '7440-66-6']				['1313-99-1, 12035-72-2, 7440-02-0', '71-43-2', '7440-66-6', '7778-39-4, 1327-53-3, 1303-00-0, 64436-13-1, 7440-38-2']	['Nickel compounds', 'BENZENE', 'ZINC', 'Arsenic compounds']	3
0.226928	4	1092	829	359	0.328755	0.433052	['7440-43-9', '7440-41-7', '7439-92-1', '1313-99-1, 12035-72-2, 7440-02-0']				['1313-99-1, 12035-72-2, 7440-02-0', '7439-92-1', '7440-41-7', '7440-43-9']	['Nickel compounds', 'LEAD, INORGANIC;LEAD', 'BERYLLIUM', 'CADMIUM']	3
0.226928	5	1312	1006	359	0.273628	0.356859	['7439-92-1', '7440-43-9', '7440-47-3', '1313-99-1, 12035-72-2, 7440-02-0', '71-43-2']				['1313-99-1, 12035-72-2, 7440-02-0', '71-43-2', '7439-92-1', '7440-43-9', '7440-47-3']	['Nickel compounds', 'BENZENE', 'LEAD, INORGANIC;LEAD', 'CADMIUM', 'CHROMIUM (III);CHROMIUM, TOTAL;CHROMIUM']	3
0.224399	4	1329	1030	355	0.267118	0.34466	['79-01-6', '7440-43-9', '7778-39-4, 1327-53-3, 1303-00-0, 64436-13-1, 7440-38-2', '127-18-4']				['127-18-4', '7440-43-9', '7778-39-4, 1327-53-3, 1303-00-0, 64436-13-1, 7440-38-2', '79-01-6']	['TETRACHLOROETHYLENE;TETRACHLOROETHENE;PCE;PERCHLOROETHYLENE;PERCHLOROETHENE', 'CADMIUM', 'Arsenic compounds', 'TRICHLOROETHYLENE;TCE;TRICHLOROETHENE']	3
0.224399	6	1243	1055	355	0.285599	0.336493	['7778-39-4, 1327-53-3, 1303-00-0, 64436-13-1, 7440-38-2', '7439-92-1', '7440-43-9', '1313-99-1, 12035-72-2, 7440-02-0', '7440-66-6', '7439-96-5']				['1313-99-1, 12035-72-2, 7440-02-0', '7439-92-1', '7439-96-5', '7440-43-9', '7440-66-6', '7778-39-4, 1327-53-3, 1303-00-0, 64436-13-1, 7440-38-2']	['Nickel compounds', 'LEAD, INORGANIC;LEAD', 'MANGANESE (UNFILTERED);MANGANESE', 'CADMIUM', 'ZINC', 'Arsenic compounds']	3
0.224399	6	1242	1050	355	0.285829	0.338095	['7440-39-3', '7778-39-4, 1327-53-3, 1303-00-0, 64436-13-1, 7440-38-2', '7439-92-1', '7440-43-9', '7440-47-3', '1313-99-1, 12035-72-2, 7440-02-0']				['1313-99-1, 12035-72-2, 7440-02-0', '7439-92-1', '7440-39-3', '7440-43-9', '7440-47-3', '7778-39-4, 1327-53-3, 1303-00-0, 64436-13-1, 7440-38-2']	['Nickel compounds', 'LEAD, INORGANIC;LEAD', 'BARIUM', 'CADMIUM', 'CHROMIUM (III);CHROMIUM, TOTAL;CHROMIUM', 'Arsenic compounds']	3
0.223767	4	1253	897	354	0.282522	0.394649	['108-88-3', '7440-43-9', '7778-39-4, 1327-53-3, 1303-00-0, 64436-13-1, 7440-38-2', '1313-99-1, 12035-72-2, 7440-02-0']				['108-88-3', '1313-99-1, 12035-72-2, 7440-02-0', '7440-43-9', '7778-39-4, 1327-53-3, 1303-00-0, 64436-13-1, 7440-38-2']	['TOLUENE', 'Nickel compounds', 'CADMIUM', 'Arsenic compounds']	3
0.223767	4	1296	954	354	0.273148	0.371069	['7440-43-9', '71-43-2', '7778-39-4, 1327-53-3, 1303-00-0, 64436-13-1, 7440-38-2', '7440-66-6']				['71-43-2', '7440-43-9', '7440-66-6', '7778-39-4, 1327-53-3, 1303-00-0, 64436-13-1, 7440-38-2']	['BENZENE', 'CADMIUM', 'ZINC', 'Arsenic compounds']	3
0.223135	4	1164	892	353	0.303265	0.39574	['7440-43-9', '7440-41-7', '7778-39-4, 1327-53-3, 1303-00-0, 64436-13-1, 7440-38-2', '7440-47-3']				['7440-41-7', '7440-43-9', '7440-47-3', '7778-39-4, 1327-53-3, 1303-00-0, 64436-13-1, 7440-38-2']	['BERYLLIUM', 'CADMIUM', 'CHROMIUM (III);CHROMIUM, TOTAL;CHROMIUM', 'Arsenic compounds']	3
0.223135	5	1349	1149	353	0.261675	0.307224	['7778-39-4, 1327-53-3, 1303-00-0, 64436-13-1, 7440-38-2', '7439-92-1', '7440-43-9', '108-88-3', '71-43-2']				['108-88-3', '71-43-2', '7439-92-1', '7440-43-9', '7778-39-4, 1327-53-3, 1303-00-0, 64436-13-1, 7440-38-2']	['TOLUENE', 'BENZENE', 'LEAD, INORGANIC;LEAD', 'CADMIUM', 'Arsenic compounds']	3
0.223135	5	1232	1012	353	0.286526	0.348814	['7778-39-4, 1327-53-3, 1303-00-0, 64436-13-1, 7440-38-2', '7439-92-1', '7440-41-7', '7440-47-3', '1313-99-1, 12035-72-2, 7440-02-0']				['1313-99-1, 12035-72-2, 7440-02-0', '7439-92-1', '7440-41-7', '7440-47-3', '7778-39-4, 1327-53-3, 1303-00-0, 64436-13-1, 7440-38-2']	['Nickel compounds', 'LEAD, INORGANIC;LEAD', 'BERYLLIUM', 'CHROMIUM (III);CHROMIUM, TOTAL;CHROMIUM', 'Arsenic compounds']	3
0.223135	6	1173	944	353	0.300938	0.373941	['7440-50-8', '7778-39-4, 1327-53-3, 1303-00-0, 64436-13-1, 7440-38-2', '7439-97-6', '7440-43-9', '1313-99-1, 12035-72-2, 7440-02-0', '7440-66-6']				['1313-99-1, 12035-72-2, 7440-02-0', '7439-97-6', '7440-43-9', '7440-50-8', '7440-66-6', '7778-39-4, 1327-53-3, 1303-00-0, 64436-13-1, 7440-38-2']	['Nickel compounds', 'MERCURY', 'CADMIUM', 'COPPER', 'ZINC', 'Arsenic compounds']	3
0.222503	5	1345	1080	352	0.26171	0.325926	['7778-39-4, 1327-53-3, 1303-00-0, 64436-13-1, 7440-38-2', '7439-92-1', '1313-99-1, 12035-72-2, 7440-02-0', '7440-66-6', '71-43-2']				['1313-99-1, 12035-72-2, 7440-02-0', '71-43-2', '7439-92-1', '7440-66-6', '7778-39-4, 1327-53-3, 1303-00-0, 64436-13-1, 7440-38-2']	['Nickel compounds', 'BENZENE', 'LEAD, INORGANIC;LEAD', 'ZINC', 'Arsenic compounds']	3
0.222503	5	1395	1101	352	0.25233	0.319709	['79-01-6', '7778-39-4, 1327-53-3, 1303-00-0, 64436-13-1, 7440-38-2', '7439-92-1', '7440-47-3', '1313-99-1, 12035-72-2, 7440-02-0']				['1313-99-1, 12035-72-2, 7440-02-0', '7439-92-1', '7440-47-3', '7778-39-4, 1327-53-3, 1303-00-0, 64436-13-1, 7440-38-2', '79-01-6']	['Nickel compounds', 'LEAD, INORGANIC;LEAD', 'CHROMIUM (III);CHROMIUM, TOTAL;CHROMIUM', 'Arsenic compounds', 'TRICHLOROETHYLENE;TCE;TRICHLOROETHENE']	3
0.221871	4	1306	918	351	0.26876	0.382353	['79-01-6', '7440-43-9', '7439-92-1', '1313-99-1, 12035-72-2, 7440-02-0']				['1313-99-1, 12035-72-2, 7440-02-0', '7439-92-1', '7440-43-9', '79-01-6']	['Nickel compounds', 'LEAD, INORGANIC;LEAD', 'CADMIUM', 'TRICHLOROETHYLENE;TCE;TRICHLOROETHENE']	3
0.221871	5	1355	1143	351	0.259041	0.307087	['7778-39-4, 1327-53-3, 1303-00-0, 64436-13-1, 7440-38-2', '7439-92-1', '108-88-3', '1313-99-1, 12035-72-2, 7440-02-0', '71-43-2']				['108-88-3', '1313-99-1, 12035-72-2, 7440-02-0', '71-43-2', '7439-92-1', '7778-39-4, 1327-53-3, 1303-00-0, 64436-13-1, 7440-38-2']	['TOLUENE', 'Nickel compounds', 'BENZENE', 'LEAD, INORGANIC;LEAD', 'Arsenic compounds']	3
0.221871	5	1170	941	351	0.3	0.373007	['7440-50-8', '7778-39-4, 1327-53-3, 1303-00-0, 64436-13-1, 7440-38-2', '7440-43-9', '1313-99-1, 12035-72-2, 7440-02-0', '7439-96-5']				['1313-99-1, 12035-72-2, 7440-02-0', '7439-96-5', '7440-43-9', '7440-50-8', '7778-39-4, 1327-53-3, 1303-00-0, 64436-13-1, 7440-38-2']	['Nickel compounds', 'MANGANESE (UNFILTERED);MANGANESE', 'CADMIUM', 'COPPER', 'Arsenic compounds']	3
0.221871	5	1445	1196	351	0.242907	0.293478	['79-01-6', '7778-39-4, 1327-53-3, 1303-00-0, 64436-13-1, 7440-38-2', '7439-92-1', '7440-47-3', '71-43-2']				['71-43-2', '7439-92-1', '7440-47-3', '7778-39-4, 1327-53-3, 1303-00-0, 64436-13-1, 7440-38-2', '79-01-6']	['BENZENE', 'LEAD, INORGANIC;LEAD', 'CHROMIUM (III);CHROMIUM, TOTAL;CHROMIUM', 'Arsenic compounds', 'TRICHLOROETHYLENE;TCE;TRICHLOROETHENE']	3
0.221239	4	1024	781	350	0.341797	0.448143	['7440-47-3', '7440-43-9', '7440-41-7', '1313-99-1, 12035-72-2, 7440-02-0']				['1313-99-1, 12035-72-2, 7440-02-0', '7440-41-7', '7440-43-9', '7440-47-3']	['Nickel compounds', 'BERYLLIUM', 'CADMIUM', 'CHROMIUM (III);CHROMIUM, TOTAL;CHROMIUM']	3
0.221239	5	1310	1044	350	0.267176	0.335249	['7778-39-4, 1327-53-3, 1303-00-0, 64436-13-1, 7440-38-2', '7439-92-1', '7440-43-9', '108-88-3', '1313-99-1, 12035-72-2, 7440-02-0']				['108-88-3', '1313-99-1, 12035-72-2, 7440-02-0', '7439-92-1', '7440-43-9', '7778-39-4, 1327-53-3, 1303-00-0, 64436-13-1, 7440-38-2']	['TOLUENE', 'Nickel compounds', 'LEAD, INORGANIC;LEAD', 'CADMIUM', 'Arsenic compounds']	3
0.221239	5	1162	903	350	0.301205	0.387597	['7440-39-3', '7778-39-4, 1327-53-3, 1303-00-0, 64436-13-1, 7440-38-2', '7440-43-9', '1313-99-1, 12035-72-2, 7440-02-0', '7440-66-6']				['1313-99-1, 12035-72-2, 7440-02-0', '7440-39-3', '7440-43-9', '7440-66-6', '7778-39-4, 1327-53-3, 1303-00-0, 64436-13-1, 7440-38-2']	['Nickel compounds', 'BARIUM', 'CADMIUM', 'ZINC', 'Arsenic compounds']	3
0.221239	6	1198	993	350	0.292154	0.352467	['7778-39-4, 1327-53-3, 1303-00-0, 64436-13-1, 7440-38-2', '7440-66-6', '7439-97-6', '7440-43-9', '7440-47-3', '1313-99-1, 12035-72-2, 7440-02-0']				['1313-99-1, 12035-72-2, 7440-02-0', '7439-97-6', '7440-43-9', '7440-47-3', '7440-66-6', '7778-39-4, 1327-53-3, 1303-00-0, 64436-13-1, 7440-38-2']	['Nickel compounds', 'MERCURY', 'CADMIUM', 'CHROMIUM (III);CHROMIUM, TOTAL;CHROMIUM', 'ZINC', 'Arsenic compounds']	3
0.221239	7	1235	1048	350	0.283401	0.333969	['7440-50-8', '7778-39-4, 1327-53-3, 1303-00-0, 64436-13-1, 7440-38-2', '7439-92-1', '7439-97-6', '7440-43-9', '1313-99-1, 12035-72-2, 7440-02-0', '7440-66-6']				['1313-99-1, 12035-72-2, 7440-02-0', '7439-92-1', '7439-97-6', '7440-43-9', '7440-50-8', '7440-66-6', '7778-39-4, 1327-53-3, 1303-00-0, 64436-13-1, 7440-38-2']	['Nickel compounds', 'LEAD, INORGANIC;LEAD', 'MERCURY', 'CADMIUM', 'COPPER', 'ZINC', 'Arsenic compounds']	3
0.220607	4	1254	858	349	0.278309	0.40676	['7440-47-3', '7440-43-9', '1313-99-1, 12035-72-2, 7440-02-0', '79-01-6']				['1313-99-1, 12035-72-2, 7440-02-0', '7440-43-9', '7440-47-3', '79-01-6']	['Nickel compounds', 'CADMIUM', 'CHROMIUM (III);CHROMIUM, TOTAL;CHROMIUM', 'TRICHLOROETHYLENE;TCE;TRICHLOROETHENE']	3
0.219343	5	1340	1080	347	0.258955	0.321296	['7778-39-4, 1327-53-3, 1303-00-0, 64436-13-1, 7440-38-2', '7439-92-1', '7440-43-9', '7440-66-6', '71-43-2']				['71-43-2', '7439-92-1', '7440-43-9', '7440-66-6', '7778-39-4, 1327-53-3, 1303-00-0, 64436-13-1, 7440-38-2']	['BENZENE', 'LEAD, INORGANIC;LEAD', 'CADMIUM', 'ZINC', 'Arsenic compounds']	3
0.21871	4	1282	911	346	0.269891	0.379802	['7440-50-8', '71-43-2', '7778-39-4, 1327-53-3, 1303-00-0, 64436-13-1, 7440-38-2', '1313-99-1, 12035-72-2, 7440-02-0']				['1313-99-1, 12035-72-2, 7440-02-0', '71-43-2', '7440-50-8', '7778-39-4, 1327-53-3, 1303-00-0, 64436-13-1, 7440-38-2']	['Nickel compounds', 'BENZENE', 'COPPER', 'Arsenic compounds']	3
0.21871	6	1239	1050	346	0.279257	0.329524	['7440-50-8', '7778-39-4, 1327-53-3, 1303-00-0, 64436-13-1, 7440-38-2', '7439-92-1', '7440-43-9', '1313-99-1, 12035-72-2, 7440-02-0', '7439-96-5']				['1313-99-1, 12035-72-2, 7440-02-0', '7439-92-1', '7439-96-5', '7440-43-9', '7440-50-8', '7778-39-4, 1327-53-3, 1303-00-0, 64436-13-1, 7440-38-2']	['Nickel compounds', 'LEAD, INORGANIC;LEAD', 'MANGANESE (UNFILTERED);MANGANESE', 'CADMIUM', 'COPPER', 'Arsenic compounds']	3
0.21871	6	1231	1026	346	0.281072	0.337232	['7440-39-3', '7778-39-4, 1327-53-3, 1303-00-0, 64436-13-1, 7440-38-2', '7439-92-1', '7440-43-9', '1313-99-1, 12035-72-2, 7440-02-0', '7440-66-6']				['1313-99-1, 12035-72-2, 7440-02-0', '7439-92-1', '7440-39-3', '7440-43-9', '7440-66-6', '7778-39-4, 1327-53-3, 1303-00-0, 64436-13-1, 7440-38-2']	['Nickel compounds', 'LEAD, INORGANIC;LEAD', 'BARIUM', 'CADMIUM', 'ZINC', 'Arsenic compounds']	3
0.21871	7	1250	1077	346	0.2768	0.321263	['7778-39-4, 1327-53-3, 1303-00-0, 64436-13-1, 7440-38-2', '7439-92-1', '7440-66-6', '7439-97-6', '7440-43-9', '7440-47-3', '1313-99-1, 12035-72-2, 7440-02-0']				['1313-99-1, 12035-72-2, 7440-02-0', '7439-92-1', '7439-97-6', '7440-43-9', '7440-47-3', '7440-66-6', '7778-39-4, 1327-53-3, 1303-00-0, 64436-13-1, 7440-38-2']	['Nickel compounds', 'LEAD, INORGANIC;LEAD', 'MERCURY', 'CADMIUM', 'CHROMIUM (III);CHROMIUM, TOTAL;CHROMIUM', 'ZINC', 'Arsenic compounds']	3
0.218078	5	1229	1024	345	0.280716	0.336914	['7778-39-4, 1327-53-3, 1303-00-0, 64436-13-1, 7440-38-2', '7439-92-1', '7440-43-9', '7440-41-7', '7440-47-3']				['7439-92-1', '7440-41-7', '7440-43-9', '7440-47-3', '7778-39-4, 1327-53-3, 1303-00-0, 64436-13-1, 7440-38-2']	['LEAD, INORGANIC;LEAD', 'BERYLLIUM', 'CADMIUM', 'CHROMIUM (III);CHROMIUM, TOTAL;CHROMIUM', 'Arsenic compounds']	3
0.217446	4	1126	833	344	0.305506	0.412965	['7440-36-0', '7440-43-9', '7778-39-4, 1327-53-3, 1303-00-0, 64436-13-1, 7440-38-2', '1313-99-1, 12035-72-2, 7440-02-0']				['1313-99-1, 12035-72-2, 7440-02-0', '7440-36-0', '7440-43-9', '7778-39-4, 1327-53-3, 1303-00-0, 64436-13-1, 7440-38-2']	['Nickel compounds', 'ANTIMONY', 'CADMIUM', 'Arsenic compounds']	3
0.217446	4	1282	925	344	0.268331	0.371892	['7440-43-9', '7439-97-6', '7778-39-4, 1327-53-3, 1303-00-0, 64436-13-1, 7440-38-2', '71-43-2']				['71-43-2', '7439-97-6', '7440-43-9', '7778-39-4, 1327-53-3, 1303-00-0, 64436-13-1, 7440-38-2']	['BENZENE', 'MERCURY', 'CADMIUM', 'Arsenic compounds']	3
0.217446	4	1292	940	344	0.266254	0.365957	['7440-50-8', '7440-43-9', '71-43-2', '7778-39-4, 1327-53-3, 1303-00-0, 64436-13-1, 7440-38-2']				['71-43-2', '7440-43-9', '7440-50-8', '7778-39-4, 1327-53-3, 1303-00-0, 64436-13-1, 7440-38-2']	['BENZENE', 'CADMIUM', 'COPPER', 'Arsenic compounds']	3
0.217446	5	1163	912	344	0.295787	0.377193	['7440-39-3', '7778-39-4, 1327-53-3, 1303-00-0, 64436-13-1, 7440-38-2', '7440-43-9', '1313-99-1, 12035-72-2, 7440-02-0', '7439-96-5']				['1313-99-1, 12035-72-2, 7440-02-0', '7439-96-5', '7440-39-3', '7440-43-9', '7778-39-4, 1327-53-3, 1303-00-0, 64436-13-1, 7440-38-2']	['Nickel compounds', 'MANGANESE (UNFILTERED);MANGANESE', 'BARIUM', 'CADMIUM', 'Arsenic compounds']	3
0.216814	4	1195	829	343	0.287029	0.413752	['7440-43-9', '71-43-2', '1313-99-1, 12035-72-2, 7440-02-0', '7440-66-6']				['1313-99-1, 12035-72-2, 7440-02-0', '71-43-2', '7440-43-9', '7440-66-6']	['Nickel compounds', 'BENZENE', 'CADMIUM', 'ZINC']	3
0.216814	5	1441	1182	343	0.238029	0.290186	['79-01-6', '7778-39-4, 1327-53-3, 1303-00-0, 64436-13-1, 7440-38-2', '7439-92-1', '108-88-3', '71-43-2']				['108-88-3', '71-43-2', '7439-92-1', '7778-39-4, 1327-53-3, 1303-00-0, 64436-13-1, 7440-38-2', '79-01-6']	['TOLUENE', 'BENZENE', 'LEAD, INORGANIC;LEAD', 'Arsenic compounds', 'TRICHLOROETHYLENE;TCE;TRICHLOROETHENE']	3
0.216814	5	1323	1020	343	0.259259	0.336275	['7778-39-4, 1327-53-3, 1303-00-0, 64436-13-1, 7440-38-2', '7440-66-6', '7440-47-3', '1313-99-1, 12035-72-2, 7440-02-0', '71-43-2']				['1313-99-1, 12035-72-2, 7440-02-0', '71-43-2', '7440-47-3', '7440-66-6', '7778-39-4, 1327-53-3, 1303-00-0, 64436-13-1, 7440-38-2']	['Nickel compounds', 'BENZENE', 'CHROMIUM (III);CHROMIUM, TOTAL;CHROMIUM', 'ZINC', 'Arsenic compounds']	3
0.216814	5	1147	939	343	0.299041	0.365282	['7439-92-1', '7440-43-9', '7440-41-7', '7440-47-3', '1313-99-1, 12035-72-2, 7440-02-0']				['1313-99-1, 12035-72-2, 7440-02-0', '7439-92-1', '7440-41-7', '7440-43-9', '7440-47-3']	['Nickel compounds', 'LEAD, INORGANIC;LEAD', 'BERYLLIUM', 'CADMIUM', 'CHROMIUM (III);CHROMIUM, TOTAL;CHROMIUM']	3
0.216182	5	1153	902	342	0.296618	0.379157	['7440-39-3', '7440-50-8', '7778-39-4, 1327-53-3, 1303-00-0, 64436-13-1, 7440-38-2', '7440-43-9', '1313-99-1, 12035-72-2, 7440-02-0']				['1313-99-1, 12035-72-2, 7440-02-0', '7440-39-3', '7440-43-9', '7440-50-8', '7778-39-4, 1327-53-3, 1303-00-0, 64436-13-1, 7440-38-2']	['Nickel compounds', 'BARIUM', 'CADMIUM', 'COPPER', 'Arsenic compounds']	3
0.216182	6	1191	980	342	0.287154	0.34898	['7440-50-8', '7778-39-4, 1327-53-3, 1303-00-0, 64436-13-1, 7440-38-2', '7439-97-6', '7440-43-9', '7440-47-3', '1313-99-1, 12035-72-2, 7440-02-0']				['1313-99-1, 12035-72-2, 7440-02-0', '7439-97-6', '7440-43-9', '7440-47-3', '7440-50-8', '7778-39-4, 1327-53-3, 1303-00-0, 64436-13-1, 7440-38-2']	['Nickel compounds', 'MERCURY', 'CADMIUM', 'CHROMIUM (III);CHROMIUM, TOTAL;CHROMIUM', 'COPPER', 'Arsenic compounds']	3
0.21555	4	1386	997	341	0.246032	0.342026	['79-01-6', '71-43-2', '7439-92-1', '1313-99-1, 12035-72-2, 7440-02-0']				['1313-99-1, 12035-72-2, 7440-02-0', '71-43-2', '7439-92-1', '79-01-6']	['Nickel compounds', 'BENZENE', 'LEAD, INORGANIC;LEAD', 'TRICHLOROETHYLENE;TCE;TRICHLOROETHENE']	3
0.21555	4	1350	965	341	0.252593	0.353368	['79-01-6', '7440-43-9', '71-43-2', '7440-47-3']				['71-43-2', '7440-43-9', '7440-47-3', '79-01-6']	['BENZENE', 'CADMIUM', 'CHROMIUM (III);CHROMIUM, TOTAL;CHROMIUM', 'TRICHLOROETHYLENE;TCE;TRICHLOROETHENE']	3
0.21555	5	1329	1077	341	0.256584	0.31662	['7778-39-4, 1327-53-3, 1303-00-0, 64436-13-1, 7440-38-2', '108-88-3', '7440-47-3', '1313-99-1, 12035-72-2, 7440-02-0', '71-43-2']				['108-88-3', '1313-99-1, 12035-72-2, 7440-02-0', '71-43-2', '7440-47-3', '7778-39-4, 1327-53-3, 1303-00-0, 64436-13-1, 7440-38-2']	['TOLUENE', 'Nickel compounds', 'BENZENE', 'CHROMIUM (III);CHROMIUM, TOTAL;CHROMIUM', 'Arsenic compounds']	3
0.21555	5	1337	1077	341	0.255049	0.31662	['7440-50-8', '7778-39-4, 1327-53-3, 1303-00-0, 64436-13-1, 7440-38-2', '7439-92-1', '1313-99-1, 12035-72-2, 7440-02-0', '71-43-2']				['1313-99-1, 12035-72-2, 7440-02-0', '71-43-2', '7439-92-1', '7440-50-8', '7778-39-4, 1327-53-3, 1303-00-0, 64436-13-1, 7440-38-2']	['Nickel compounds', 'BENZENE', 'LEAD, INORGANIC;LEAD', 'COPPER', 'Arsenic compounds']	3
0.214918	5	1286	999	340	0.264386	0.34034	['7778-39-4, 1327-53-3, 1303-00-0, 64436-13-1, 7440-38-2', '7440-43-9', '108-88-3', '7440-47-3', '1313-99-1, 12035-72-2, 7440-02-0']				['108-88-3', '1313-99-1, 12035-72-2, 7440-02-0', '7440-43-9', '7440-47-3', '7778-39-4, 1327-53-3, 1303-00-0, 64436-13-1, 7440-38-2']	['TOLUENE', 'Nickel compounds', 'CADMIUM', 'CHROMIUM (III);CHROMIUM, TOTAL;CHROMIUM', 'Arsenic compounds']	3
0.214918	5	1336	1077	340	0.254491	0.315692	['7440-50-8', '7778-39-4, 1327-53-3, 1303-00-0, 64436-13-1, 7440-38-2', '7439-92-1', '7440-43-9', '71-43-2']				['71-43-2', '7439-92-1', '7440-43-9', '7440-50-8', '7778-39-4, 1327-53-3, 1303-00-0, 64436-13-1, 7440-38-2']	['BENZENE', 'LEAD, INORGANIC;LEAD', 'CADMIUM', 'COPPER', 'Arsenic compounds']	3
0.214286	4	1156	921	339	0.293253	0.368078	['79-01-6', '108-88-3', '71-43-2', '75-01-4']				['108-88-3', '71-43-2', '75-01-4', '79-01-6']	['TOLUENE', 'BENZENE', 'VINYL CHLORIDE', 'TRICHLOROETHYLENE;TCE;TRICHLOROETHENE']	3
0.214286	4	1290	924	339	0.262791	0.366883	['7439-96-5', '71-43-2', '7778-39-4, 1327-53-3, 1303-00-0, 64436-13-1, 7440-38-2', '1313-99-1, 12035-72-2, 7440-02-0']				['1313-99-1, 12035-72-2, 7440-02-0', '71-43-2', '7439-96-5', '7778-39-4, 1327-53-3, 1303-00-0, 64436-13-1, 7440-38-2']	['Nickel compounds', 'BENZENE', 'MANGANESE (UNFILTERED);MANGANESE', 'Arsenic compounds']	3
0.214286	4	1290	962	339	0.262791	0.352391	['7439-96-5', '7440-43-9', '71-43-2', '7778-39-4, 1327-53-3, 1303-00-0, 64436-13-1, 7440-38-2']				['71-43-2', '7439-96-5', '7440-43-9', '7778-39-4, 1327-53-3, 1303-00-0, 64436-13-1, 7440-38-2']	['BENZENE', 'MANGANESE (UNFILTERED);MANGANESE', 'CADMIUM', 'Arsenic compounds']	3
0.214286	5	1325	1045	339	0.255849	0.324402	['7778-39-4, 1327-53-3, 1303-00-0, 64436-13-1, 7440-38-2', '7440-43-9', '7440-47-3', '7440-66-6', '71-43-2']				['71-43-2', '7440-43-9', '7440-47-3', '7440-66-6', '7778-39-4, 1327-53-3, 1303-00-0, 64436-13-1, 7440-38-2']	['BENZENE', 'CADMIUM', 'CHROMIUM (III);CHROMIUM, TOTAL;CHROMIUM', 'ZINC', 'Arsenic compounds']	3
0.214286	6	1210	1012	339	0.280165	0.33498	['7778-39-4, 1327-53-3, 1303-00-0, 64436-13-1, 7440-38-2', '7440-43-9', '7440-47-3', '7440-66-6', '1313-99-1, 12035-72-2, 7440-02-0', '7439-96-5']				['1313-99-1, 12035-72-2, 7440-02-0', '7439-96-5', '7440-43-9', '7440-47-3', '7440-66-6', '7778-39-4, 1327-53-3, 1303-00-0, 64436-13-1, 7440-38-2']	['Nickel compounds', 'MANGANESE (UNFILTERED);MANGANESE', 'CADMIUM', 'CHROMIUM (III);CHROMIUM, TOTAL;CHROMIUM', 'ZINC', 'Arsenic compounds']	3
0.214286	7	1246	1066	339	0.272071	0.318011	['7440-50-8', '7778-39-4, 1327-53-3, 1303-00-0, 64436-13-1, 7440-38-2', '7439-92-1', '7439-97-6', '7440-43-9', '7440-47-3', '1313-99-1, 12035-72-2, 7440-02-0']				['1313-99-1, 12035-72-2, 7440-02-0', '7439-92-1', '7439-97-6', '7440-43-9', '7440-47-3', '7440-50-8', '7778-39-4, 1327-53-3, 1303-00-0, 64436-13-1, 7440-38-2']	['Nickel compounds', 'LEAD, INORGANIC;LEAD', 'MERCURY', 'CADMIUM', 'CHROMIUM (III);CHROMIUM, TOTAL;CHROMIUM', 'COPPER', 'Arsenic compounds']	3
0.213654	4	1308	891	338	0.25841	0.379349	['79-01-6', '7778-39-4, 1327-53-3, 1303-00-0, 64436-13-1, 7440-38-2', '127-18-4', '75-01-4']				['127-18-4', '75-01-4', '7778-39-4, 1327-53-3, 1303-00-0, 64436-13-1, 7440-38-2', '79-01-6']	['TETRACHLOROETHYLENE;TETRACHLOROETHENE;PCE;PERCHLOROETHYLENE;PERCHLOROETHENE', 'VINYL CHLORIDE', 'Arsenic compounds', 'TRICHLOROETHYLENE;TCE;TRICHLOROETHENE']	3
0.213654	4	1138	840	338	0.297012	0.402381	['7440-43-9', '7440-41-7', '7778-39-4, 1327-53-3, 1303-00-0, 64436-13-1, 7440-38-2', '7440-66-6']				['7440-41-7', '7440-43-9', '7440-66-6', '7778-39-4, 1327-53-3, 1303-00-0, 64436-13-1, 7440-38-2']	['BERYLLIUM', 'CADMIUM', 'ZINC', 'Arsenic compounds']	3
0.213654	5	1443	1219	338	0.234234	0.277276	['79-01-6', '7778-39-4, 1327-53-3, 1303-00-0, 64436-13-1, 7440-38-2', '7439-92-1', '127-18-4', '71-43-2']				['127-18-4', '71-43-2', '7439-92-1', '7778-39-4, 1327-53-3, 1303-00-0, 64436-13-1, 7440-38-2', '79-01-6']	['TETRACHLOROETHYLENE;TETRACHLOROETHENE;PCE;PERCHLOROETHYLENE;PERCHLOROETHENE', 'BENZENE', 'LEAD, INORGANIC;LEAD', 'Arsenic compounds', 'TRICHLOROETHYLENE;TCE;TRICHLOROETHENE']	3
0.213654	5	1396	1181	338	0.24212	0.286198	['79-01-6', '7778-39-4, 1327-53-3, 1303-00-0, 64436-13-1, 7440-38-2', '7439-92-1', '127-18-4', '7440-43-9']				['127-18-4', '7439-92-1', '7440-43-9', '7778-39-4, 1327-53-3, 1303-00-0, 64436-13-1, 7440-38-2', '79-01-6']	['TETRACHLOROETHYLENE;TETRACHLOROETHENE;PCE;PERCHLOROETHYLENE;PERCHLOROETHENE', 'LEAD, INORGANIC;LEAD', 'CADMIUM', 'Arsenic compounds', 'TRICHLOROETHYLENE;TCE;TRICHLOROETHENE']	3
0.213654	5	1291	978	338	0.261813	0.345603	['7439-92-1', '7440-43-9', '1313-99-1, 12035-72-2, 7440-02-0', '7440-66-6', '71-43-2']				['1313-99-1, 12035-72-2, 7440-02-0', '71-43-2', '7439-92-1', '7440-43-9', '7440-66-6']	['Nickel compounds', 'BENZENE', 'LEAD, INORGANIC;LEAD', 'CADMIUM', 'ZINC']	3
0.213654	5	1342	1005	338	0.251863	0.336318	['79-01-6', '7439-92-1', '7440-43-9', '7440-47-3', '1313-99-1, 12035-72-2, 7440-02-0']				['1313-99-1, 12035-72-2, 7440-02-0', '7439-92-1', '7440-43-9', '7440-47-3', '79-01-6']	['Nickel compounds', 'LEAD, INORGANIC;LEAD', 'CADMIUM', 'CHROMIUM (III);CHROMIUM, TOTAL;CHROMIUM', 'TRICHLOROETHYLENE;TCE;TRICHLOROETHENE']	3
0.213021	4	1128	832	337	0.298759	0.405048	['7440-50-8', '7440-43-9', '7440-41-7', '7778-39-4, 1327-53-3, 1303-00-0, 64436-13-1, 7440-38-2']				['7440-41-7', '7440-43-9', '7440-50-8', '7778-39-4, 1327-53-3, 1303-00-0, 64436-13-1, 7440-38-2']	['BERYLLIUM', 'CADMIUM', 'COPPER', 'Arsenic compounds']	3
0.213021	4	1337	938	337	0.252057	0.359275	['79-01-6', '7440-43-9', '7778-39-4, 1327-53-3, 1303-00-0, 64436-13-1, 7440-38-2', '7440-66-6']				['7440-43-9', '7440-66-6', '7778-39-4, 1327-53-3, 1303-00-0, 64436-13-1, 7440-38-2', '79-01-6']	['CADMIUM', 'ZINC', 'Arsenic compounds', 'TRICHLOROETHYLENE;TCE;TRICHLOROETHENE']	3
0.213021	5	1336	1117	337	0.252246	0.301701	['7778-39-4, 1327-53-3, 1303-00-0, 64436-13-1, 7440-38-2', '7440-43-9', '108-88-3', '7440-47-3', '71-43-2']				['108-88-3', '71-43-2', '7440-43-9', '7440-47-3', '7778-39-4, 1327-53-3, 1303-00-0, 64436-13-1, 7440-38-2']	['TOLUENE', 'BENZENE', 'CADMIUM', 'CHROMIUM (III);CHROMIUM, TOTAL;CHROMIUM', 'Arsenic compounds']	3
0.213021	5	1212	985	337	0.278053	0.342132	['7778-39-4, 1327-53-3, 1303-00-0, 64436-13-1, 7440-38-2', '7439-92-1', '7440-43-9', '1313-99-1, 12035-72-2, 7440-02-0', '7440-36-0']				['1313-99-1, 12035-72-2, 7440-02-0', '7439-92-1', '7440-36-0', '7440-43-9', '7778-39-4, 1327-53-3, 1303-00-0, 64436-13-1, 7440-38-2']	['Nickel compounds', 'LEAD, INORGANIC;LEAD', 'ANTIMONY', 'CADMIUM', 'Arsenic compounds']	3
0.213021	6	1329	1101	337	0.253574	0.306085	['7778-39-4, 1327-53-3, 1303-00-0, 64436-13-1, 7440-38-2', '7439-92-1', '7440-43-9', '108-88-3', '7440-47-3', '1313-99-1, 12035-72-2, 7440-02-0']				['108-88-3', '1313-99-1, 12035-72-2, 7440-02-0', '7439-92-1', '7440-43-9', '7440-47-3', '7778-39-4, 1327-53-3, 1303-00-0, 64436-13-1, 7440-38-2']	['TOLUENE', 'Nickel compounds', 'LEAD, INORGANIC;LEAD', 'CADMIUM', 'CHROMIUM (III);CHROMIUM, TOTAL;CHROMIUM', 'Arsenic compounds']	3
0.213021	6	1239	1032	337	0.271994	0.32655	['7440-39-3', '7778-39-4, 1327-53-3, 1303-00-0, 64436-13-1, 7440-38-2', '7439-92-1', '7440-43-9', '1313-99-1, 12035-72-2, 7440-02-0', '7439-96-5']				['1313-99-1, 12035-72-2, 7440-02-0', '7439-92-1', '7439-96-5', '7440-39-3', '7440-43-9', '7778-39-4, 1327-53-3, 1303-00-0, 64436-13-1, 7440-38-2']	['Nickel compounds', 'LEAD, INORGANIC;LEAD', 'MANGANESE (UNFILTERED);MANGANESE', 'BARIUM', 'CADMIUM', 'Arsenic compounds']	3
0.212389	4	1197	908	336	0.280702	0.370044	['108-88-3', '7440-43-9', '71-43-2', '1313-99-1, 12035-72-2, 7440-02-0']				['108-88-3', '1313-99-1, 12035-72-2, 7440-02-0', '71-43-2', '7440-43-9']	['TOLUENE', 'Nickel compounds', 'BENZENE', 'CADMIUM']	3
0.212389	4	1313	944	336	0.255903	0.355932	['7440-47-3', '79-01-6', '71-43-2', '1313-99-1, 12035-72-2, 7440-02-0']				['1313-99-1, 12035-72-2, 7440-02-0', '71-43-2', '7440-47-3', '79-01-6']	['Nickel compounds', 'BENZENE', 'CHROMIUM (III);CHROMIUM, TOTAL;CHROMIUM', 'TRICHLOROETHYLENE;TCE;TRICHLOROETHENE']	3
0.212389	4	1134	796	336	0.296296	0.422111	['7440-41-7', '7778-39-4, 1327-53-3, 1303-00-0, 64436-13-1, 7440-38-2', '1313-99-1, 12035-72-2, 7440-02-0', '7440-66-6']				['1313-99-1, 12035-72-2, 7440-02-0', '7440-41-7', '7440-66-6', '7778-39-4, 1327-53-3, 1303-00-0, 64436-13-1, 7440-38-2']	['Nickel compounds', 'BERYLLIUM', 'ZINC', 'Arsenic compounds']	3
0.212389	6	1360	1127	336	0.247059	0.298137	['7778-39-4, 1327-53-3, 1303-00-0, 64436-13-1, 7440-38-2', '7439-92-1', '7440-66-6', '7440-47-3', '1313-99-1, 12035-72-2, 7440-02-0', '71-43-2']				['1313-99-1, 12035-72-2, 7440-02-0', '71-43-2', '7439-92-1', '7440-47-3', '7440-66-6', '7778-39-4, 1327-53-3, 1303-00-0, 64436-13-1, 7440-38-2']	['Nickel compounds', 'BENZENE', 'LEAD, INORGANIC;LEAD', 'CHROMIUM (III);CHROMIUM, TOTAL;CHROMIUM', 'ZINC', 'Arsenic compounds']	3
0.212389	6	1225	1027	336	0.274286	0.327167	['7440-39-3', '7440-50-8', '7778-39-4, 1327-53-3, 1303-00-0, 64436-13-1, 7440-38-2', '7439-92-1', '7440-43-9', '1313-99-1, 12035-72-2, 7440-02-0']				['1313-99-1, 12035-72-2, 7440-02-0', '7439-92-1', '7440-39-3', '7440-43-9', '7440-50-8', '7778-39-4, 1327-53-3, 1303-00-0, 64436-13-1, 7440-38-2']	['Nickel compounds', 'LEAD, INORGANIC;LEAD', 'BARIUM', 'CADMIUM', 'COPPER', 'Arsenic compounds']	3
0.211757	5	1336	1064	335	0.250749	0.31485	['7778-39-4, 1327-53-3, 1303-00-0, 64436-13-1, 7440-38-2', '7439-92-1', '7439-97-6', '7440-43-9', '71-43-2']				['71-43-2', '7439-92-1', '7439-97-6', '7440-43-9', '7778-39-4, 1327-53-3, 1303-00-0, 64436-13-1, 7440-38-2']	['BENZENE', 'LEAD, INORGANIC;LEAD', 'MERCURY', 'CADMIUM', 'Arsenic compounds']	3
0.211757	6	1184	975	335	0.282939	0.34359	['7440-50-8', '7778-39-4, 1327-53-3, 1303-00-0, 64436-13-1, 7440-38-2', '7440-43-9', '1313-99-1, 12035-72-2, 7440-02-0', '7440-66-6', '7439-96-5']				['1313-99-1, 12035-72-2, 7440-02-0', '7439-96-5', '7440-43-9', '7440-50-8', '7440-66-6', '7778-39-4, 1327-53-3, 1303-00-0, 64436-13-1, 7440-38-2']	['Nickel compounds', 'MANGANESE (UNFILTERED);MANGANESE', 'CADMIUM', 'COPPER', 'ZINC', 'Arsenic compounds']	3
0.211125	4	1277	885	334	0.261551	0.377401	['7439-97-6', '71-43-2', '7778-39-4, 1327-53-3, 1303-00-0, 64436-13-1, 7440-38-2', '1313-99-1, 12035-72-2, 7440-02-0']				['1313-99-1, 12035-72-2, 7440-02-0', '71-43-2', '7439-97-6', '7778-39-4, 1327-53-3, 1303-00-0, 64436-13-1, 7440-38-2']	['Nickel compounds', 'BENZENE', 'MERCURY', 'Arsenic compounds']	3
0.211125	5	1214	992	334	0.275124	0.336694	['7778-39-4, 1327-53-3, 1303-00-0, 64436-13-1, 7440-38-2', '7439-92-1', '7440-43-9', '7440-41-7', '7440-66-6']				['7439-92-1', '7440-41-7', '7440-43-9', '7440-66-6', '7778-39-4, 1327-53-3, 1303-00-0, 64436-13-1, 7440-38-2']	['LEAD, INORGANIC;LEAD', 'BERYLLIUM', 'CADMIUM', 'ZINC', 'Arsenic compounds']	3
0.211125	6	1196	990	334	0.279264	0.337374	['7440-39-3', '7778-39-4, 1327-53-3, 1303-00-0, 64436-13-1, 7440-38-2', '7440-66-6', '7440-43-9', '7440-47-3', '1313-99-1, 12035-72-2, 7440-02-0']				['1313-99-1, 12035-72-2, 7440-02-0', '7440-39-3', '7440-43-9', '7440-47-3', '7440-66-6', '7778-39-4, 1327-53-3, 1303-00-0, 64436-13-1, 7440-38-2']	['Nickel compounds', 'BARIUM', 'CADMIUM', 'CHROMIUM (III);CHROMIUM, TOTAL;CHROMIUM', 'ZINC', 'Arsenic compounds']	3
0.211125	7	1263	1093	334	0.26445	0.305581	['7778-39-4, 1327-53-3, 1303-00-0, 64436-13-1, 7440-38-2', '7439-92-1', '7440-66-6', '7440-43-9', '7440-47-3', '1313-99-1, 12035-72-2, 7440-02-0', '7439-96-5']				['1313-99-1, 12035-72-2, 7440-02-0', '7439-92-1', '7439-96-5', '7440-43-9', '7440-47-3', '7440-66-6', '7778-39-4, 1327-53-3, 1303-00-0, 64436-13-1, 7440-38-2']	['Nickel compounds', 'LEAD, INORGANIC;LEAD', 'MANGANESE (UNFILTERED);MANGANESE', 'CADMIUM', 'CHROMIUM (III);CHROMIUM, TOTAL;CHROMIUM', 'ZINC', 'Arsenic compounds']	3
0.211125	7	1201	1010	334	0.278102	0.330693	['7440-50-8', '7778-39-4, 1327-53-3, 1303-00-0, 64436-13-1, 7440-38-2', '7440-66-6', '7439-97-6', '7440-43-9', '7440-47-3', '1313-99-1, 12035-72-2, 7440-02-0']				['1313-99-1, 12035-72-2, 7440-02-0', '7439-97-6', '7440-43-9', '7440-47-3', '7440-50-8', '7440-66-6', '7778-39-4, 1327-53-3, 1303-00-0, 64436-13-1, 7440-38-2']	['Nickel compounds', 'MERCURY', 'CADMIUM', 'CHROMIUM (III);CHROMIUM, TOTAL;CHROMIUM', 'COPPER', 'ZINC', 'Arsenic compounds']	3
0.210493	4	1371	990	333	0.242888	0.336364	['79-01-6', '7440-43-9', '7778-39-4, 1327-53-3, 1303-00-0, 64436-13-1, 7440-38-2', '108-88-3']				['108-88-3', '7440-43-9', '7778-39-4, 1327-53-3, 1303-00-0, 64436-13-1, 7440-38-2', '79-01-6']	['TOLUENE', 'CADMIUM', 'Arsenic compounds', 'TRICHLOROETHYLENE;TCE;TRICHLOROETHENE']	3
0.210493	4	1323	991	333	0.251701	0.336024	['79-01-6', '7778-39-4, 1327-53-3, 1303-00-0, 64436-13-1, 7440-38-2', '127-18-4', '1313-99-1, 12035-72-2, 7440-02-0']				['127-18-4', '1313-99-1, 12035-72-2, 7440-02-0', '7778-39-4, 1327-53-3, 1303-00-0, 64436-13-1, 7440-38-2', '79-01-6']	['TETRACHLOROETHYLENE;TETRACHLOROETHENE;PCE;PERCHLOROETHYLENE;PERCHLOROETHENE', 'Nickel compounds', 'Arsenic compounds', 'TRICHLOROETHYLENE;TCE;TRICHLOROETHENE']	3
0.210493	4	969	742	333	0.343653	0.448787	['7440-43-9', '7440-41-7', '1313-99-1, 12035-72-2, 7440-02-0', '7440-66-6']				['1313-99-1, 12035-72-2, 7440-02-0', '7440-41-7', '7440-43-9', '7440-66-6']	['Nickel compounds', 'BERYLLIUM', 'CADMIUM', 'ZINC']	3
0.210493	4	1134	847	333	0.293651	0.393152	['7439-96-5', '7440-43-9', '7440-41-7', '7778-39-4, 1327-53-3, 1303-00-0, 64436-13-1, 7440-38-2']				['7439-96-5', '7440-41-7', '7440-43-9', '7778-39-4, 1327-53-3, 1303-00-0, 64436-13-1, 7440-38-2']	['MANGANESE (UNFILTERED);MANGANESE', 'BERYLLIUM', 'CADMIUM', 'Arsenic compounds']	3
0.210493	5	1172	917	333	0.28413	0.363141	['7778-39-4, 1327-53-3, 1303-00-0, 64436-13-1, 7440-38-2', '7439-97-6', '7440-43-9', '1313-99-1, 12035-72-2, 7440-02-0', '7439-96-5']				['1313-99-1, 12035-72-2, 7440-02-0', '7439-96-5', '7439-97-6', '7440-43-9', '7778-39-4, 1327-53-3, 1303-00-0, 64436-13-1, 7440-38-2']	['Nickel compounds', 'MANGANESE (UNFILTERED);MANGANESE', 'MERCURY', 'CADMIUM', 'Arsenic compounds']	3
0.210493	6	1372	1193	333	0.242711	0.279128	['7778-39-4, 1327-53-3, 1303-00-0, 64436-13-1, 7440-38-2', '7439-92-1', '108-88-3', '7440-47-3', '1313-99-1, 12035-72-2, 7440-02-0', '71-43-2']				['108-88-3', '1313-99-1, 12035-72-2, 7440-02-0', '71-43-2', '7439-92-1', '7440-47-3', '7778-39-4, 1327-53-3, 1303-00-0, 64436-13-1, 7440-38-2']	['TOLUENE', 'Nickel compounds', 'BENZENE', 'LEAD, INORGANIC;LEAD', 'CHROMIUM (III);CHROMIUM, TOTAL;CHROMIUM', 'Arsenic compounds']	3
0.210493	6	1205	1001	333	0.276349	0.332667	['7440-50-8', '7778-39-4, 1327-53-3, 1303-00-0, 64436-13-1, 7440-38-2', '7440-43-9', '7440-47-3', '1313-99-1, 12035-72-2, 7440-02-0', '7439-96-5']				['1313-99-1, 12035-72-2, 7440-02-0', '7439-96-5', '7440-43-9', '7440-47-3', '7440-50-8', '7778-39-4, 1327-53-3, 1303-00-0, 64436-13-1, 7440-38-2']	['Nickel compounds', 'MANGANESE (UNFILTERED);MANGANESE', 'CADMIUM', 'CHROMIUM (III);CHROMIUM, TOTAL;CHROMIUM', 'COPPER', 'Arsenic compounds']	3
0.209861	4	1292	915	332	0.256966	0.362842	['79-01-6', '7440-43-9', '71-43-2', '108-88-3']				['108-88-3', '71-43-2', '7440-43-9', '79-01-6']	['TOLUENE', 'BENZENE', 'CADMIUM', 'TRICHLOROETHYLENE;TCE;TRICHLOROETHENE']	3
0.209861	4	1271	875	332	0.261212	0.379429	['7440-39-3', '71-43-2', '7778-39-4, 1327-53-3, 1303-00-0, 64436-13-1, 7440-38-2', '1313-99-1, 12035-72-2, 7440-02-0']				['1313-99-1, 12035-72-2, 7440-02-0', '71-43-2', '7440-39-3', '7778-39-4, 1327-53-3, 1303-00-0, 64436-13-1, 7440-38-2']	['Nickel compounds', 'BENZENE', 'BARIUM', 'Arsenic compounds']	3
0.209861	4	1333	916	332	0.249062	0.362445	['79-01-6', '7778-39-4, 1327-53-3, 1303-00-0, 64436-13-1, 7440-38-2', '1313-99-1, 12035-72-2, 7440-02-0', '7440-66-6']				['1313-99-1, 12035-72-2, 7440-02-0', '7440-66-6', '7778-39-4, 1327-53-3, 1303-00-0, 64436-13-1, 7440-38-2', '79-01-6']	['Nickel compounds', 'ZINC', 'Arsenic compounds', 'TRICHLOROETHYLENE;TCE;TRICHLOROETHENE']	3
0.209861	5	1386	1067	332	0.239538	0.311153	['79-01-6', '7778-39-4, 1327-53-3, 1303-00-0, 64436-13-1, 7440-38-2', '127-18-4', '108-88-3', '71-43-2']				['108-88-3', '127-18-4', '71-43-2', '7778-39-4, 1327-53-3, 1303-00-0, 64436-13-1, 7440-38-2', '79-01-6']	['TOLUENE', 'TETRACHLOROETHYLENE;TETRACHLOROETHENE;PCE;PERCHLOROETHYLENE;PERCHLOROETHENE', 'BENZENE', 'Arsenic compounds', 'TRICHLOROETHYLENE;TCE;TRICHLOROETHENE']	3
0.209861	6	1358	1128	332	0.244477	0.294326	['7778-39-4, 1327-53-3, 1303-00-0, 64436-13-1, 7440-38-2', '7439-92-1', '7440-43-9', '7440-47-3', '7440-66-6', '71-43-2']				['71-43-2', '7439-92-1', '7440-43-9', '7440-47-3', '7440-66-6', '7778-39-4, 1327-53-3, 1303-00-0, 64436-13-1, 7440-38-2']	['BENZENE', 'LEAD, INORGANIC;LEAD', 'CADMIUM', 'CHROMIUM (III);CHROMIUM, TOTAL;CHROMIUM', 'ZINC', 'Arsenic compounds']	3
0.209861	7	1246	1071	332	0.266453	0.309991	['7440-50-8', '7778-39-4, 1327-53-3, 1303-00-0, 64436-13-1, 7440-38-2', '7439-92-1', '7440-43-9', '1313-99-1, 12035-72-2, 7440-02-0', '7440-66-6', '7439-96-5']				['1313-99-1, 12035-72-2, 7440-02-0', '7439-92-1', '7439-96-5', '7440-43-9', '7440-50-8', '7440-66-6', '7778-39-4, 1327-53-3, 1303-00-0, 64436-13-1, 7440-38-2']	['Nickel compounds', 'LEAD, INORGANIC;LEAD', 'MANGANESE (UNFILTERED);MANGANESE', 'CADMIUM', 'COPPER', 'ZINC', 'Arsenic compounds']	3
0.209229	4	1116	789	331	0.296595	0.419518	['7440-50-8', '7440-41-7', '7778-39-4, 1327-53-3, 1303-00-0, 64436-13-1, 7440-38-2', '1313-99-1, 12035-72-2, 7440-02-0']				['1313-99-1, 12035-72-2, 7440-02-0', '7440-41-7', '7440-50-8', '7778-39-4, 1327-53-3, 1303-00-0, 64436-13-1, 7440-38-2']	['Nickel compounds', 'BERYLLIUM', 'COPPER', 'Arsenic compounds']	3
0.209229	4	1388	1098	331	0.238473	0.301457	['79-01-6', '7778-39-4, 1327-53-3, 1303-00-0, 64436-13-1, 7440-38-2', '7439-92-1', '75-01-4']				['7439-92-1', '75-01-4', '7778-39-4, 1327-53-3, 1303-00-0, 64436-13-1, 7440-38-2', '79-01-6']	['LEAD, INORGANIC;LEAD', 'VINYL CHLORIDE', 'Arsenic compounds', 'TRICHLOROETHYLENE;TCE;TRICHLOROETHENE']	3
0.209229	5	1303	1061	331	0.254029	0.31197	['7439-92-1', '7440-43-9', '108-88-3', '1313-99-1, 12035-72-2, 7440-02-0', '71-43-2']				['108-88-3', '1313-99-1, 12035-72-2, 7440-02-0', '71-43-2', '7439-92-1', '7440-43-9']	['TOLUENE', 'Nickel compounds', 'BENZENE', 'LEAD, INORGANIC;LEAD', 'CADMIUM']	3
0.209229	5	1222	983	331	0.270867	0.336724	['7778-39-4, 1327-53-3, 1303-00-0, 64436-13-1, 7440-38-2', '7439-92-1', '7440-41-7', '1313-99-1, 12035-72-2, 7440-02-0', '7440-66-6']				['1313-99-1, 12035-72-2, 7440-02-0', '7439-92-1', '7440-41-7', '7440-66-6', '7778-39-4, 1327-53-3, 1303-00-0, 64436-13-1, 7440-38-2']	['Nickel compounds', 'LEAD, INORGANIC;LEAD', 'BERYLLIUM', 'ZINC', 'Arsenic compounds']	3
0.209229	5	1206	992	331	0.274461	0.333669	['7440-50-8', '7778-39-4, 1327-53-3, 1303-00-0, 64436-13-1, 7440-38-2', '7439-92-1', '7440-43-9', '7440-41-7']				['7439-92-1', '7440-41-7', '7440-43-9', '7440-50-8', '7778-39-4, 1327-53-3, 1303-00-0, 64436-13-1, 7440-38-2']	['LEAD, INORGANIC;LEAD', 'BERYLLIUM', 'CADMIUM', 'COPPER', 'Arsenic compounds']	3
0.209229	6	1370	1199	331	0.241606	0.276063	['7778-39-4, 1327-53-3, 1303-00-0, 64436-13-1, 7440-38-2', '7439-92-1', '7440-43-9', '108-88-3', '7440-47-3', '71-43-2']				['108-88-3', '71-43-2', '7439-92-1', '7440-43-9', '7440-47-3', '7778-39-4, 1327-53-3, 1303-00-0, 64436-13-1, 7440-38-2']	['TOLUENE', 'BENZENE', 'LEAD, INORGANIC;LEAD', 'CADMIUM', 'CHROMIUM (III);CHROMIUM, TOTAL;CHROMIUM', 'Arsenic compounds']	3
0.209229	8	1252	1084	331	0.264377	0.305351	['7440-50-8', '7778-39-4, 1327-53-3, 1303-00-0, 64436-13-1, 7440-38-2', '7439-92-1', '7440-66-6', '7439-97-6', '7440-43-9', '7440-47-3', '1313-99-1, 12035-72-2, 7440-02-0']				['1313-99-1, 12035-72-2, 7440-02-0', '7439-92-1', '7439-97-6', '7440-43-9', '7440-47-3', '7440-50-8', '7440-66-6', '7778-39-4, 1327-53-3, 1303-00-0, 64436-13-1, 7440-38-2']	['Nickel compounds', 'LEAD, INORGANIC;LEAD', 'MERCURY', 'CADMIUM', 'CHROMIUM (III);CHROMIUM, TOTAL;CHROMIUM', 'COPPER', 'ZINC', 'Arsenic compounds']	3
0.208597	4	1195	802	330	0.276151	0.411471	['7440-50-8', '7440-43-9', '71-43-2', '1313-99-1, 12035-72-2, 7440-02-0']				['1313-99-1, 12035-72-2, 7440-02-0', '71-43-2', '7440-43-9', '7440-50-8']	['Nickel compounds', 'BENZENE', 'CADMIUM', 'COPPER']	3
0.208597	4	1398	1031	330	0.236052	0.320078	['79-01-6', '71-43-2', '7778-39-4, 1327-53-3, 1303-00-0, 64436-13-1, 7440-38-2', '7440-66-6']				['71-43-2', '7440-66-6', '7778-39-4, 1327-53-3, 1303-00-0, 64436-13-1, 7440-38-2', '79-01-6']	['BENZENE', 'ZINC', 'Arsenic compounds', 'TRICHLOROETHYLENE;TCE;TRICHLOROETHENE']	3
0.208597	5	1252	934	330	0.263578	0.353319	['7440-66-6', '7440-43-9', '7440-47-3', '1313-99-1, 12035-72-2, 7440-02-0', '71-43-2']				['1313-99-1, 12035-72-2, 7440-02-0', '71-43-2', '7440-43-9', '7440-47-3', '7440-66-6']	['Nickel compounds', 'BENZENE', 'CADMIUM', 'CHROMIUM (III);CHROMIUM, TOTAL;CHROMIUM', 'ZINC']	3
0.208597	5	1314	1003	330	0.251142	0.329013	['7440-50-8', '7778-39-4, 1327-53-3, 1303-00-0, 64436-13-1, 7440-38-2', '7440-47-3', '1313-99-1, 12035-72-2, 7440-02-0', '71-43-2']				['1313-99-1, 12035-72-2, 7440-02-0', '71-43-2', '7440-47-3', '7440-50-8', '7778-39-4, 1327-53-3, 1303-00-0, 64436-13-1, 7440-38-2']	['Nickel compounds', 'BENZENE', 'CHROMIUM (III);CHROMIUM, TOTAL;CHROMIUM', 'COPPER', 'Arsenic compounds']	3
0.208597	5	1414	1125	330	0.23338	0.293333	['79-01-6', '7439-92-1', '7440-43-9', '7440-47-3', '71-43-2']				['71-43-2', '7439-92-1', '7440-43-9', '7440-47-3', '79-01-6']	['BENZENE', 'LEAD, INORGANIC;LEAD', 'CADMIUM', 'CHROMIUM (III);CHROMIUM, TOTAL;CHROMIUM', 'TRICHLOROETHYLENE;TCE;TRICHLOROETHENE']	3
0.208597	7	1250	1077	330	0.264	0.306407	['7440-39-3', '7778-39-4, 1327-53-3, 1303-00-0, 64436-13-1, 7440-38-2', '7439-92-1', '7440-66-6', '7440-43-9', '7440-47-3', '1313-99-1, 12035-72-2, 7440-02-0']				['1313-99-1, 12035-72-2, 7440-02-0', '7439-92-1', '7440-39-3', '7440-43-9', '7440-47-3', '7440-66-6', '7778-39-4, 1327-53-3, 1303-00-0, 64436-13-1, 7440-38-2']	['Nickel compounds', 'LEAD, INORGANIC;LEAD', 'BARIUM', 'CADMIUM', 'CHROMIUM (III);CHROMIUM, TOTAL;CHROMIUM', 'ZINC', 'Arsenic compounds']	3
0.207965	4	1289	922	329	0.255237	0.356833	['79-01-6', '7440-43-9', '71-43-2', '127-18-4']				['127-18-4', '71-43-2', '7440-43-9', '79-01-6']	['TETRACHLOROETHYLENE;TETRACHLOROETHENE;PCE;PERCHLOROETHYLENE;PERCHLOROETHENE', 'BENZENE', 'CADMIUM', 'TRICHLOROETHYLENE;TCE;TRICHLOROETHENE']	3
0.207965	4	965	717	329	0.340933	0.458856	['7440-50-8', '7440-43-9', '7440-41-7', '1313-99-1, 12035-72-2, 7440-02-0']				['1313-99-1, 12035-72-2, 7440-02-0', '7440-41-7', '7440-43-9', '7440-50-8']	['Nickel compounds', 'BERYLLIUM', 'CADMIUM', 'COPPER']	3
0.207965	4	1276	928	329	0.257837	0.354526	['7440-39-3', '7440-43-9', '71-43-2', '7778-39-4, 1327-53-3, 1303-00-0, 64436-13-1, 7440-38-2']				['71-43-2', '7440-39-3', '7440-43-9', '7778-39-4, 1327-53-3, 1303-00-0, 64436-13-1, 7440-38-2']	['BENZENE', 'BARIUM', 'CADMIUM', 'Arsenic compounds']	3
0.207965	5	1124	890	329	0.292705	0.369663	['7439-92-1', '7440-43-9', '7440-41-7', '1313-99-1, 12035-72-2, 7440-02-0', '7440-66-6']				['1313-99-1, 12035-72-2, 7440-02-0', '7439-92-1', '7440-41-7', '7440-43-9', '7440-66-6']	['Nickel compounds', 'LEAD, INORGANIC;LEAD', 'BERYLLIUM', 'CADMIUM', 'ZINC']	3
0.207332	3	1232	750	328	0.266234	0.437333	['7440-41-7', '7778-39-4, 1327-53-3, 1303-00-0, 64436-13-1, 7440-38-2', '71-43-2']				['71-43-2', '7440-41-7', '7778-39-4, 1327-53-3, 1303-00-0, 64436-13-1, 7440-38-2']	['BENZENE', 'BERYLLIUM', 'Arsenic compounds']	3
0.207332	4	1129	804	328	0.290523	0.40796	['7439-96-5', '7440-41-7', '7778-39-4, 1327-53-3, 1303-00-0, 64436-13-1, 7440-38-2', '1313-99-1, 12035-72-2, 7440-02-0']				['1313-99-1, 12035-72-2, 7440-02-0', '7439-96-5', '7440-41-7', '7778-39-4, 1327-53-3, 1303-00-0, 64436-13-1, 7440-38-2']	['Nickel compounds', 'MANGANESE (UNFILTERED);MANGANESE', 'BERYLLIUM', 'Arsenic compounds']	3
0.207332	5	1303	963	328	0.251727	0.340602	['7440-50-8', '7778-39-4, 1327-53-3, 1303-00-0, 64436-13-1, 7440-38-2', '1313-99-1, 12035-72-2, 7440-02-0', '7440-66-6', '71-43-2']				['1313-99-1, 12035-72-2, 7440-02-0', '71-43-2', '7440-50-8', '7440-66-6', '7778-39-4, 1327-53-3, 1303-00-0, 64436-13-1, 7440-38-2']	['Nickel compounds', 'BENZENE', 'COPPER', 'ZINC', 'Arsenic compounds']	3
0.207332	5	1154	879	328	0.284229	0.373151	['7440-39-3', '7778-39-4, 1327-53-3, 1303-00-0, 64436-13-1, 7440-38-2', '7439-97-6', '7440-43-9', '1313-99-1, 12035-72-2, 7440-02-0']				['1313-99-1, 12035-72-2, 7440-02-0', '7439-97-6', '7440-39-3', '7440-43-9', '7778-39-4, 1327-53-3, 1303-00-0, 64436-13-1, 7440-38-2']	['Nickel compounds', 'MERCURY', 'BARIUM', 'CADMIUM', 'Arsenic compounds']	3
0.207332	5	1387	1075	328	0.236482	0.305116	['79-01-6', '7778-39-4, 1327-53-3, 1303-00-0, 64436-13-1, 7440-38-2', '7439-92-1', '7440-43-9', '7440-66-6']				['7439-92-1', '7440-43-9', '7440-66-6', '7778-39-4, 1327-53-3, 1303-00-0, 64436-13-1, 7440-38-2', '79-01-6']	['LEAD, INORGANIC;LEAD', 'CADMIUM', 'ZINC', 'Arsenic compounds', 'TRICHLOROETHYLENE;TCE;TRICHLOROETHENE']	3
0.207332	6	1243	1037	328	0.263878	0.316297	['7778-39-4, 1327-53-3, 1303-00-0, 64436-13-1, 7440-38-2', '7439-92-1', '7439-97-6', '7440-43-9', '1313-99-1, 12035-72-2, 7440-02-0', '7439-96-5']				['1313-99-1, 12035-72-2, 7440-02-0', '7439-92-1', '7439-96-5', '7439-97-6', '7440-43-9', '7778-39-4, 1327-53-3, 1303-00-0, 64436-13-1, 7440-38-2']	['Nickel compounds', 'LEAD, INORGANIC;LEAD', 'MANGANESE (UNFILTERED);MANGANESE', 'MERCURY', 'CADMIUM', 'Arsenic compounds']	3
0.207332	6	1204	988	328	0.272425	0.331984	['7440-39-3', '7778-39-4, 1327-53-3, 1303-00-0, 64436-13-1, 7440-38-2', '7440-43-9', '7440-47-3', '1313-99-1, 12035-72-2, 7440-02-0', '7439-96-5']				['1313-99-1, 12035-72-2, 7440-02-0', '7439-96-5', '7440-39-3', '7440-43-9', '7440-47-3', '7778-39-4, 1327-53-3, 1303-00-0, 64436-13-1, 7440-38-2']	['Nickel compounds', 'MANGANESE (UNFILTERED);MANGANESE', 'BARIUM', 'CADMIUM', 'CHROMIUM (III);CHROMIUM, TOTAL;CHROMIUM', 'Arsenic compounds']	3
0.207332	6	1189	979	328	0.275862	0.335036	['7440-39-3', '7440-50-8', '7778-39-4, 1327-53-3, 1303-00-0, 64436-13-1, 7440-38-2', '7440-43-9', '7440-47-3', '1313-99-1, 12035-72-2, 7440-02-0']				['1313-99-1, 12035-72-2, 7440-02-0', '7440-39-3', '7440-43-9', '7440-47-3', '7440-50-8', '7778-39-4, 1327-53-3, 1303-00-0, 64436-13-1, 7440-38-2']	['Nickel compounds', 'BARIUM', 'CADMIUM', 'CHROMIUM (III);CHROMIUM, TOTAL;CHROMIUM', 'COPPER', 'Arsenic compounds']	3
0.207332	6	1169	945	328	0.280582	0.34709	['7440-39-3', '7440-50-8', '7778-39-4, 1327-53-3, 1303-00-0, 64436-13-1, 7440-38-2', '7440-43-9', '1313-99-1, 12035-72-2, 7440-02-0', '7440-66-6']				['1313-99-1, 12035-72-2, 7440-02-0', '7440-39-3', '7440-43-9', '7440-50-8', '7440-66-6', '7778-39-4, 1327-53-3, 1303-00-0, 64436-13-1, 7440-38-2']	['Nickel compounds', 'BARIUM', 'CADMIUM', 'COPPER', 'ZINC', 'Arsenic compounds']	3
0.207332	7	1262	1080	328	0.259905	0.303704	['7440-50-8', '7778-39-4, 1327-53-3, 1303-00-0, 64436-13-1, 7440-38-2', '7439-92-1', '7440-43-9', '7440-47-3', '1313-99-1, 12035-72-2, 7440-02-0', '7439-96-5']				['1313-99-1, 12035-72-2, 7440-02-0', '7439-92-1', '7439-96-5', '7440-43-9', '7440-47-3', '7440-50-8', '7778-39-4, 1327-53-3, 1303-00-0, 64436-13-1, 7440-38-2']	['Nickel compounds', 'LEAD, INORGANIC;LEAD', 'MANGANESE (UNFILTERED);MANGANESE', 'CADMIUM', 'CHROMIUM (III);CHROMIUM, TOTAL;CHROMIUM', 'COPPER', 'Arsenic compounds']	3
0.2067	4	1187	776	327	0.275484	0.421392	['7440-43-9', '71-43-2', '7439-97-6', '1313-99-1, 12035-72-2, 7440-02-0']				['1313-99-1, 12035-72-2, 7440-02-0', '71-43-2', '7439-97-6', '7440-43-9']	['Nickel compounds', 'BENZENE', 'MERCURY', 'CADMIUM']	3
0.206068	4	1379	1013	326	0.236403	0.321816	['7439-96-5', '79-01-6', '71-43-2', '7778-39-4, 1327-53-3, 1303-00-0, 64436-13-1, 7440-38-2']				['71-43-2', '7439-96-5', '7778-39-4, 1327-53-3, 1303-00-0, 64436-13-1, 7440-38-2', '79-01-6']	['BENZENE', 'MANGANESE (UNFILTERED);MANGANESE', 'Arsenic compounds', 'TRICHLOROETHYLENE;TCE;TRICHLOROETHENE']	3
0.206068	5	1348	1092	326	0.24184	0.298535	['7778-39-4, 1327-53-3, 1303-00-0, 64436-13-1, 7440-38-2', '7439-92-1', '1313-99-1, 12035-72-2, 7440-02-0', '7439-96-5', '71-43-2']				['1313-99-1, 12035-72-2, 7440-02-0', '71-43-2', '7439-92-1', '7439-96-5', '7778-39-4, 1327-53-3, 1303-00-0, 64436-13-1, 7440-38-2']	['Nickel compounds', 'BENZENE', 'LEAD, INORGANIC;LEAD', 'MANGANESE (UNFILTERED);MANGANESE', 'Arsenic compounds']	3
0.206068	5	1291	971	326	0.252517	0.335736	['7440-50-8', '7439-92-1', '7440-43-9', '1313-99-1, 12035-72-2, 7440-02-0', '71-43-2']				['1313-99-1, 12035-72-2, 7440-02-0', '71-43-2', '7439-92-1', '7440-43-9', '7440-50-8']	['Nickel compounds', 'BENZENE', 'LEAD, INORGANIC;LEAD', 'CADMIUM', 'COPPER']	3
0.206068	5	1212	977	326	0.268977	0.333675	['7440-50-8', '7778-39-4, 1327-53-3, 1303-00-0, 64436-13-1, 7440-38-2', '7439-92-1', '7440-41-7', '1313-99-1, 12035-72-2, 7440-02-0']				['1313-99-1, 12035-72-2, 7440-02-0', '7439-92-1', '7440-41-7', '7440-50-8', '7778-39-4, 1327-53-3, 1303-00-0, 64436-13-1, 7440-38-2']	['Nickel compounds', 'LEAD, INORGANIC;LEAD', 'BERYLLIUM', 'COPPER', 'Arsenic compounds']	3
0.206068	5	1342	1094	326	0.242921	0.297989	['7778-39-4, 1327-53-3, 1303-00-0, 64436-13-1, 7440-38-2', '7439-92-1', '7440-43-9', '7439-96-5', '71-43-2']				['71-43-2', '7439-92-1', '7439-96-5', '7440-43-9', '7778-39-4, 1327-53-3, 1303-00-0, 64436-13-1, 7440-38-2']	['BENZENE', 'LEAD, INORGANIC;LEAD', 'MANGANESE (UNFILTERED);MANGANESE', 'CADMIUM', 'Arsenic compounds']	3
0.206068	5	1323	1029	326	0.24641	0.316812	['7440-50-8', '7778-39-4, 1327-53-3, 1303-00-0, 64436-13-1, 7440-38-2', '7440-43-9', '7440-47-3', '71-43-2']				['71-43-2', '7440-43-9', '7440-47-3', '7440-50-8', '7778-39-4, 1327-53-3, 1303-00-0, 64436-13-1, 7440-38-2']	['BENZENE', 'CADMIUM', 'CHROMIUM (III);CHROMIUM, TOTAL;CHROMIUM', 'COPPER', 'Arsenic compounds']	3
0.205436	4	1382	953	325	0.235166	0.341028	['79-01-6', '71-43-2', '7439-92-1', '75-01-4']				['71-43-2', '7439-92-1', '75-01-4', '79-01-6']	['BENZENE', 'LEAD, INORGANIC;LEAD', 'VINYL CHLORIDE', 'TRICHLOROETHYLENE;TCE;TRICHLOROETHENE']	3
0.205436	5	1392	1069	325	0.233477	0.304022	['79-01-6', '7778-39-4, 1327-53-3, 1303-00-0, 64436-13-1, 7440-38-2', '7439-92-1', '1313-99-1, 12035-72-2, 7440-02-0', '7440-66-6']				['1313-99-1, 12035-72-2, 7440-02-0', '7439-92-1', '7440-66-6', '7778-39-4, 1327-53-3, 1303-00-0, 64436-13-1, 7440-38-2', '79-01-6']	['Nickel compounds', 'LEAD, INORGANIC;LEAD', 'ZINC', 'Arsenic compounds', 'TRICHLOROETHYLENE;TCE;TRICHLOROETHENE']	3
0.205436	5	1181	924	325	0.275191	0.351732	['7778-39-4, 1327-53-3, 1303-00-0, 64436-13-1, 7440-38-2', '7440-66-6', '7440-41-7', '7440-47-3', '1313-99-1, 12035-72-2, 7440-02-0']				['1313-99-1, 12035-72-2, 7440-02-0', '7440-41-7', '7440-47-3', '7440-66-6', '7778-39-4, 1327-53-3, 1303-00-0, 64436-13-1, 7440-38-2']	['Nickel compounds', 'BERYLLIUM', 'CHROMIUM (III);CHROMIUM, TOTAL;CHROMIUM', 'ZINC', 'Arsenic compounds']	3
0.205436	6	1320	1041	325	0.246212	0.3122	['7439-92-1', '7440-66-6', '7440-43-9', '7440-47-3', '1313-99-1, 12035-72-2, 7440-02-0', '71-43-2']				['1313-99-1, 12035-72-2, 7440-02-0', '71-43-2', '7439-92-1', '7440-43-9', '7440-47-3', '7440-66-6']	['Nickel compounds', 'BENZENE', 'LEAD, INORGANIC;LEAD', 'CADMIUM', 'CHROMIUM (III);CHROMIUM, TOTAL;CHROMIUM', 'ZINC']	3
0.205436	6	1356	1117	325	0.239676	0.290958	['7440-50-8', '7778-39-4, 1327-53-3, 1303-00-0, 64436-13-1, 7440-38-2', '7439-92-1', '7440-47-3', '1313-99-1, 12035-72-2, 7440-02-0', '71-43-2']				['1313-99-1, 12035-72-2, 7440-02-0', '71-43-2', '7439-92-1', '7440-47-3', '7440-50-8', '7778-39-4, 1327-53-3, 1303-00-0, 64436-13-1, 7440-38-2']	['Nickel compounds', 'BENZENE', 'LEAD, INORGANIC;LEAD', 'CHROMIUM (III);CHROMIUM, TOTAL;CHROMIUM', 'COPPER', 'Arsenic compounds']	3
0.205436	7	1234	1049	325	0.263371	0.309819	['7440-39-3', '7440-50-8', '7778-39-4, 1327-53-3, 1303-00-0, 64436-13-1, 7440-38-2', '7439-92-1', '7440-43-9', '1313-99-1, 12035-72-2, 7440-02-0', '7440-66-6']				['1313-99-1, 12035-72-2, 7440-02-0', '7439-92-1', '7440-39-3', '7440-43-9', '7440-50-8', '7440-66-6', '7778-39-4, 1327-53-3, 1303-00-0, 64436-13-1, 7440-38-2']	['Nickel compounds', 'LEAD, INORGANIC;LEAD', 'BARIUM', 'CADMIUM', 'COPPER', 'ZINC', 'Arsenic compounds']	3
0.204804	4	1171	864	324	0.276687	0.375	['7440-43-9', '117-81-7', '7778-39-4, 1327-53-3, 1303-00-0, 64436-13-1, 7440-38-2', '1313-99-1, 12035-72-2, 7440-02-0']				['117-81-7', '1313-99-1, 12035-72-2, 7440-02-0', '7440-43-9', '7778-39-4, 1327-53-3, 1303-00-0, 64436-13-1, 7440-38-2']	['B2EHP;BIS(2-ETHYLHEXYL)PHTHALATE;BEHP;DEHP;DI(2-ETHYLHEXYL)PHTHALATE', 'Nickel compounds', 'CADMIUM', 'Arsenic compounds']	3
0.204804	4	1372	1098	324	0.236152	0.295082	['71-43-2', '7778-39-4, 1327-53-3, 1303-00-0, 64436-13-1, 7440-38-2', '7439-92-1', '75-01-4']				['71-43-2', '7439-92-1', '75-01-4', '7778-39-4, 1327-53-3, 1303-00-0, 64436-13-1, 7440-38-2']	['BENZENE', 'LEAD, INORGANIC;LEAD', 'VINYL CHLORIDE', 'Arsenic compounds']	3
0.204804	4	1328	947	324	0.243976	0.342133	['7439-96-5', '7440-43-9', '7778-39-4, 1327-53-3, 1303-00-0, 64436-13-1, 7440-38-2', '79-01-6']				['7439-96-5', '7440-43-9', '7778-39-4, 1327-53-3, 1303-00-0, 64436-13-1, 7440-38-2', '79-01-6']	['MANGANESE (UNFILTERED);MANGANESE', 'CADMIUM', 'Arsenic compounds', 'TRICHLOROETHYLENE;TCE;TRICHLOROETHENE']	3
0.204804	4	1330	935	324	0.243609	0.346524	['79-01-6', '7440-43-9', '7778-39-4, 1327-53-3, 1303-00-0, 64436-13-1, 7440-38-2', '7440-50-8']				['7440-43-9', '7440-50-8', '7778-39-4, 1327-53-3, 1303-00-0, 64436-13-1, 7440-38-2', '79-01-6']	['CADMIUM', 'COPPER', 'Arsenic compounds', 'TRICHLOROETHYLENE;TCE;TRICHLOROETHENE']	3
0.204804	5	1334	1068	324	0.242879	0.303371	['7440-39-3', '7778-39-4, 1327-53-3, 1303-00-0, 64436-13-1, 7440-38-2', '7439-92-1', '1313-99-1, 12035-72-2, 7440-02-0', '71-43-2']				['1313-99-1, 12035-72-2, 7440-02-0', '71-43-2', '7439-92-1', '7440-39-3', '7778-39-4, 1327-53-3, 1303-00-0, 64436-13-1, 7440-38-2']	['Nickel compounds', 'BENZENE', 'LEAD, INORGANIC;LEAD', 'BARIUM', 'Arsenic compounds']	3
0.204804	5	1122	879	324	0.28877	0.368601	['7440-50-8', '7439-92-1', '7440-43-9', '7440-41-7', '1313-99-1, 12035-72-2, 7440-02-0']				['1313-99-1, 12035-72-2, 7440-02-0', '7439-92-1', '7440-41-7', '7440-43-9', '7440-50-8']	['Nickel compounds', 'LEAD, INORGANIC;LEAD', 'BERYLLIUM', 'CADMIUM', 'COPPER']	3
0.204804	5	1363	1040	324	0.237711	0.311538	['79-01-6', '7778-39-4, 1327-53-3, 1303-00-0, 64436-13-1, 7440-38-2', '7440-43-9', '7440-47-3', '7440-66-6']				['7440-43-9', '7440-47-3', '7440-66-6', '7778-39-4, 1327-53-3, 1303-00-0, 64436-13-1, 7440-38-2', '79-01-6']	['CADMIUM', 'CHROMIUM (III);CHROMIUM, TOTAL;CHROMIUM', 'ZINC', 'Arsenic compounds', 'TRICHLOROETHYLENE;TCE;TRICHLOROETHENE']	3
0.204804	6	1348	1099	324	0.240356	0.294813	['7440-50-8', '7778-39-4, 1327-53-3, 1303-00-0, 64436-13-1, 7440-38-2', '7439-92-1', '1313-99-1, 12035-72-2, 7440-02-0', '7440-66-6', '71-43-2']				['1313-99-1, 12035-72-2, 7440-02-0', '71-43-2', '7439-92-1', '7440-50-8', '7440-66-6', '7778-39-4, 1327-53-3, 1303-00-0, 64436-13-1, 7440-38-2']	['Nickel compounds', 'BENZENE', 'LEAD, INORGANIC;LEAD', 'COPPER', 'ZINC', 'Arsenic compounds']	3
0.204804	6	1228	1016	324	0.263844	0.318898	['7440-39-3', '7778-39-4, 1327-53-3, 1303-00-0, 64436-13-1, 7440-38-2', '7439-92-1', '7439-97-6', '7440-43-9', '1313-99-1, 12035-72-2, 7440-02-0']				['1313-99-1, 12035-72-2, 7440-02-0', '7439-92-1', '7439-97-6', '7440-39-3', '7440-43-9', '7778-39-4, 1327-53-3, 1303-00-0, 64436-13-1, 7440-38-2']	['Nickel compounds', 'LEAD, INORGANIC;LEAD', 'MERCURY', 'BARIUM', 'CADMIUM', 'Arsenic compounds']	3
0.204172	4	1367	927	323	0.236284	0.348436	['79-01-6', '71-43-2', '7778-39-4, 1327-53-3, 1303-00-0, 64436-13-1, 7440-38-2', '100-41-4']				['100-41-4', '71-43-2', '7778-39-4, 1327-53-3, 1303-00-0, 64436-13-1, 7440-38-2', '79-01-6']	['ETHYLBENZENE', 'BENZENE', 'Arsenic compounds', 'TRICHLOROETHYLENE;TCE;TRICHLOROETHENE']	3
0.204172	5	1418	1112	323	0.227786	0.290468	['79-01-6', '7778-39-4, 1327-53-3, 1303-00-0, 64436-13-1, 7440-38-2', '108-88-3', '7440-47-3', '71-43-2']				['108-88-3', '71-43-2', '7440-47-3', '7778-39-4, 1327-53-3, 1303-00-0, 64436-13-1, 7440-38-2', '79-01-6']	['TOLUENE', 'BENZENE', 'CHROMIUM (III);CHROMIUM, TOTAL;CHROMIUM', 'Arsenic compounds', 'TRICHLOROETHYLENE;TCE;TRICHLOROETHENE']	3
0.204172	5	1420	1132	323	0.227465	0.285336	['79-01-6', '7778-39-4, 1327-53-3, 1303-00-0, 64436-13-1, 7440-38-2', '7439-92-1', '7440-43-9', '108-88-3']				['108-88-3', '7439-92-1', '7440-43-9', '7778-39-4, 1327-53-3, 1303-00-0, 64436-13-1, 7440-38-2', '79-01-6']	['TOLUENE', 'LEAD, INORGANIC;LEAD', 'CADMIUM', 'Arsenic compounds', 'TRICHLOROETHYLENE;TCE;TRICHLOROETHENE']	3
0.204172	5	1371	1143	323	0.235594	0.28259	['79-01-6', '7778-39-4, 1327-53-3, 1303-00-0, 64436-13-1, 7440-38-2', '127-18-4', '7440-43-9', '7440-47-3']				['127-18-4', '7440-43-9', '7440-47-3', '7778-39-4, 1327-53-3, 1303-00-0, 64436-13-1, 7440-38-2', '79-01-6']	['TETRACHLOROETHYLENE;TETRACHLOROETHENE;PCE;PERCHLOROETHYLENE;PERCHLOROETHENE', 'CADMIUM', 'CHROMIUM (III);CHROMIUM, TOTAL;CHROMIUM', 'Arsenic compounds', 'TRICHLOROETHYLENE;TCE;TRICHLOROETHENE']	3
0.204172	5	1339	1064	323	0.241225	0.303571	['7778-39-4, 1327-53-3, 1303-00-0, 64436-13-1, 7440-38-2', '7439-92-1', '7439-97-6', '1313-99-1, 12035-72-2, 7440-02-0', '71-43-2']				['1313-99-1, 12035-72-2, 7440-02-0', '71-43-2', '7439-92-1', '7439-97-6', '7778-39-4, 1327-53-3, 1303-00-0, 64436-13-1, 7440-38-2']	['Nickel compounds', 'BENZENE', 'LEAD, INORGANIC;LEAD', 'MERCURY', 'Arsenic compounds']	3
0.204172	5	1305	990	323	0.24751	0.326263	['7440-50-8', '7778-39-4, 1327-53-3, 1303-00-0, 64436-13-1, 7440-38-2', '7440-43-9', '7440-66-6', '71-43-2']				['71-43-2', '7440-43-9', '7440-50-8', '7440-66-6', '7778-39-4, 1327-53-3, 1303-00-0, 64436-13-1, 7440-38-2']	['BENZENE', 'CADMIUM', 'COPPER', 'ZINC', 'Arsenic compounds']	3
0.204172	5	1222	1002	323	0.264321	0.322355	['7778-39-4, 1327-53-3, 1303-00-0, 64436-13-1, 7440-38-2', '7439-92-1', '7440-43-9', '7440-41-7', '7439-96-5']				['7439-92-1', '7439-96-5', '7440-41-7', '7440-43-9', '7778-39-4, 1327-53-3, 1303-00-0, 64436-13-1, 7440-38-2']	['LEAD, INORGANIC;LEAD', 'MANGANESE (UNFILTERED);MANGANESE', 'BERYLLIUM', 'CADMIUM', 'Arsenic compounds']	3
0.20354	4	1363	948	322	0.236244	0.339662	['79-01-6', '108-88-3', '7778-39-4, 1327-53-3, 1303-00-0, 64436-13-1, 7440-38-2', '1313-99-1, 12035-72-2, 7440-02-0']				['108-88-3', '1313-99-1, 12035-72-2, 7440-02-0', '7778-39-4, 1327-53-3, 1303-00-0, 64436-13-1, 7440-38-2', '79-01-6']	['TOLUENE', 'Nickel compounds', 'Arsenic compounds', 'TRICHLOROETHYLENE;TCE;TRICHLOROETHENE']	3
0.20354	4	994	733	322	0.323944	0.439291	['7439-96-5', '7440-43-9', '7440-41-7', '1313-99-1, 12035-72-2, 7440-02-0']				['1313-99-1, 12035-72-2, 7440-02-0', '7439-96-5', '7440-41-7', '7440-43-9']	['Nickel compounds', 'MANGANESE (UNFILTERED);MANGANESE', 'BERYLLIUM', 'CADMIUM']	3
0.20354	5	1265	1009	322	0.254545	0.319128	['7440-43-9', '108-88-3', '7440-47-3', '1313-99-1, 12035-72-2, 7440-02-0', '71-43-2']				['108-88-3', '1313-99-1, 12035-72-2, 7440-02-0', '71-43-2', '7440-43-9', '7440-47-3']	['TOLUENE', 'Nickel compounds', 'BENZENE', 'CADMIUM', 'CHROMIUM (III);CHROMIUM, TOTAL;CHROMIUM']	3
0.20354	5	1276	951	322	0.252351	0.338591	['7778-39-4, 1327-53-3, 1303-00-0, 64436-13-1, 7440-38-2', '7440-43-9', '108-88-3', '1313-99-1, 12035-72-2, 7440-02-0', '7440-66-6']				['108-88-3', '1313-99-1, 12035-72-2, 7440-02-0', '7440-43-9', '7440-66-6', '7778-39-4, 1327-53-3, 1303-00-0, 64436-13-1, 7440-38-2']	['TOLUENE', 'Nickel compounds', 'CADMIUM', 'ZINC', 'Arsenic compounds']	3
0.20354	5	1396	1117	322	0.230659	0.288272	['79-01-6', '7439-92-1', '7440-43-9', '108-88-3', '71-43-2']				['108-88-3', '71-43-2', '7439-92-1', '7440-43-9', '79-01-6']	['TOLUENE', 'BENZENE', 'LEAD, INORGANIC;LEAD', 'CADMIUM', 'TRICHLOROETHYLENE;TCE;TRICHLOROETHENE']	3
0.20354	5	1416	1087	322	0.227401	0.296228	['79-01-6', '7439-92-1', '7440-47-3', '1313-99-1, 12035-72-2, 7440-02-0', '71-43-2']				['1313-99-1, 12035-72-2, 7440-02-0', '71-43-2', '7439-92-1', '7440-47-3', '79-01-6']	['Nickel compounds', 'BENZENE', 'LEAD, INORGANIC;LEAD', 'CHROMIUM (III);CHROMIUM, TOTAL;CHROMIUM', 'TRICHLOROETHYLENE;TCE;TRICHLOROETHENE']	3
0.20354	5	1061	862	322	0.303487	0.37355	['7440-66-6', '7440-43-9', '7440-41-7', '7440-47-3', '1313-99-1, 12035-72-2, 7440-02-0']				['1313-99-1, 12035-72-2, 7440-02-0', '7440-41-7', '7440-43-9', '7440-47-3', '7440-66-6']	['Nickel compounds', 'BERYLLIUM', 'CADMIUM', 'CHROMIUM (III);CHROMIUM, TOTAL;CHROMIUM', 'ZINC']	3
0.20354	5	1328	1075	322	0.24247	0.299535	['7440-39-3', '7778-39-4, 1327-53-3, 1303-00-0, 64436-13-1, 7440-38-2', '7439-92-1', '7440-43-9', '71-43-2']				['71-43-2', '7439-92-1', '7440-39-3', '7440-43-9', '7778-39-4, 1327-53-3, 1303-00-0, 64436-13-1, 7440-38-2']	['BENZENE', 'LEAD, INORGANIC;LEAD', 'BARIUM', 'CADMIUM', 'Arsenic compounds']	3
0.20354	6	1356	1123	322	0.237463	0.286732	['7440-50-8', '7778-39-4, 1327-53-3, 1303-00-0, 64436-13-1, 7440-38-2', '7439-92-1', '7440-43-9', '7440-47-3', '71-43-2']				['71-43-2', '7439-92-1', '7440-43-9', '7440-47-3', '7440-50-8', '7778-39-4, 1327-53-3, 1303-00-0, 64436-13-1, 7440-38-2']	['BENZENE', 'LEAD, INORGANIC;LEAD', 'CADMIUM', 'CHROMIUM (III);CHROMIUM, TOTAL;CHROMIUM', 'COPPER', 'Arsenic compounds']	3
0.20354	7	1263	1075	322	0.254949	0.299535	['7440-39-3', '7778-39-4, 1327-53-3, 1303-00-0, 64436-13-1, 7440-38-2', '7439-92-1', '7440-43-9', '7440-47-3', '1313-99-1, 12035-72-2, 7440-02-0', '7439-96-5']				['1313-99-1, 12035-72-2, 7440-02-0', '7439-92-1', '7439-96-5', '7440-39-3', '7440-43-9', '7440-47-3', '7778-39-4, 1327-53-3, 1303-00-0, 64436-13-1, 7440-38-2']	['Nickel compounds', 'LEAD, INORGANIC;LEAD', 'MANGANESE (UNFILTERED);MANGANESE', 'BARIUM', 'CADMIUM', 'CHROMIUM (III);CHROMIUM, TOTAL;CHROMIUM', 'Arsenic compounds']	3
0.20354	7	1247	1067	322	0.25822	0.301781	['7440-39-3', '7440-50-8', '7778-39-4, 1327-53-3, 1303-00-0, 64436-13-1, 7440-38-2', '7439-92-1', '7440-43-9', '7440-47-3', '1313-99-1, 12035-72-2, 7440-02-0']				['1313-99-1, 12035-72-2, 7440-02-0', '7439-92-1', '7440-39-3', '7440-43-9', '7440-47-3', '7440-50-8', '7778-39-4, 1327-53-3, 1303-00-0, 64436-13-1, 7440-38-2']	['Nickel compounds', 'LEAD, INORGANIC;LEAD', 'BARIUM', 'CADMIUM', 'CHROMIUM (III);CHROMIUM, TOTAL;CHROMIUM', 'COPPER', 'Arsenic compounds']	3
0.202908	3	1232	790	321	0.260552	0.406329	['7440-43-9', '7778-39-4, 1327-53-3, 1303-00-0, 64436-13-1, 7440-38-2', '75-01-4']				['7440-43-9', '75-01-4', '7778-39-4, 1327-53-3, 1303-00-0, 64436-13-1, 7440-38-2']	['CADMIUM', 'VINYL CHLORIDE', 'Arsenic compounds']	3
0.202908	5	1167	910	321	0.275064	0.352747	['7440-50-8', '7778-39-4, 1327-53-3, 1303-00-0, 64436-13-1, 7440-38-2', '7440-41-7', '7440-47-3', '1313-99-1, 12035-72-2, 7440-02-0']				['1313-99-1, 12035-72-2, 7440-02-0', '7440-41-7', '7440-47-3', '7440-50-8', '7778-39-4, 1327-53-3, 1303-00-0, 64436-13-1, 7440-38-2']	['Nickel compounds', 'BERYLLIUM', 'CHROMIUM (III);CHROMIUM, TOTAL;CHROMIUM', 'COPPER', 'Arsenic compounds']	3
0.202908	5	1319	1029	321	0.243366	0.311953	['7778-39-4, 1327-53-3, 1303-00-0, 64436-13-1, 7440-38-2', '7439-97-6', '7440-43-9', '7440-47-3', '71-43-2']				['71-43-2', '7439-97-6', '7440-43-9', '7440-47-3', '7778-39-4, 1327-53-3, 1303-00-0, 64436-13-1, 7440-38-2']	['BENZENE', 'MERCURY', 'CADMIUM', 'CHROMIUM (III);CHROMIUM, TOTAL;CHROMIUM', 'Arsenic compounds']	3
0.202908	5	1186	953	321	0.270658	0.336831	['7778-39-4, 1327-53-3, 1303-00-0, 64436-13-1, 7440-38-2', '7440-43-9', '7440-41-7', '7440-47-3', '7440-66-6']				['7440-41-7', '7440-43-9', '7440-47-3', '7440-66-6', '7778-39-4, 1327-53-3, 1303-00-0, 64436-13-1, 7440-38-2']	['BERYLLIUM', 'CADMIUM', 'CHROMIUM (III);CHROMIUM, TOTAL;CHROMIUM', 'ZINC', 'Arsenic compounds']	3
0.202908	6	1243	1051	321	0.258246	0.305423	['7778-39-4, 1327-53-3, 1303-00-0, 64436-13-1, 7440-38-2', '7439-92-1', '7440-66-6', '7440-41-7', '7440-47-3', '1313-99-1, 12035-72-2, 7440-02-0']				['1313-99-1, 12035-72-2, 7440-02-0', '7439-92-1', '7440-41-7', '7440-47-3', '7440-66-6', '7778-39-4, 1327-53-3, 1303-00-0, 64436-13-1, 7440-38-2']	['Nickel compounds', 'LEAD, INORGANIC;LEAD', 'BERYLLIUM', 'CHROMIUM (III);CHROMIUM, TOTAL;CHROMIUM', 'ZINC', 'Arsenic compounds']	3
0.202908	6	1184	961	321	0.271115	0.334027	['7440-39-3', '7778-39-4, 1327-53-3, 1303-00-0, 64436-13-1, 7440-38-2', '7440-43-9', '1313-99-1, 12035-72-2, 7440-02-0', '7440-66-6', '7439-96-5']				['1313-99-1, 12035-72-2, 7440-02-0', '7439-96-5', '7440-39-3', '7440-43-9', '7440-66-6', '7778-39-4, 1327-53-3, 1303-00-0, 64436-13-1, 7440-38-2']	['Nickel compounds', 'MANGANESE (UNFILTERED);MANGANESE', 'BARIUM', 'CADMIUM', 'ZINC', 'Arsenic compounds']	3
0.202276	4	1289	903	320	0.248254	0.354374	['7440-43-9', '7778-39-4, 1327-53-3, 1303-00-0, 64436-13-1, 7440-38-2', '127-18-4', '1313-99-1, 12035-72-2, 7440-02-0']				['127-18-4', '1313-99-1, 12035-72-2, 7440-02-0', '7440-43-9', '7778-39-4, 1327-53-3, 1303-00-0, 64436-13-1, 7440-38-2']	['TETRACHLOROETHYLENE;TETRACHLOROETHENE;PCE;PERCHLOROETHYLENE;PERCHLOROETHENE', 'Nickel compounds', 'CADMIUM', 'Arsenic compounds']	3
0.202276	4	1364	1017	320	0.234604	0.314651	['7440-43-9', '71-43-2', '7778-39-4, 1327-53-3, 1303-00-0, 64436-13-1, 7440-38-2', '127-18-4']				['127-18-4', '71-43-2', '7440-43-9', '7778-39-4, 1327-53-3, 1303-00-0, 64436-13-1, 7440-38-2']	['TETRACHLOROETHYLENE;TETRACHLOROETHENE;PCE;PERCHLOROETHYLENE;PERCHLOROETHENE', 'BENZENE', 'CADMIUM', 'Arsenic compounds']	3
0.202276	5	1400	1175	320	0.228571	0.27234	['79-01-6', '7778-39-4, 1327-53-3, 1303-00-0, 64436-13-1, 7440-38-2', '7439-92-1', '127-18-4', '1313-99-1, 12035-72-2, 7440-02-0']				['127-18-4', '1313-99-1, 12035-72-2, 7440-02-0', '7439-92-1', '7778-39-4, 1327-53-3, 1303-00-0, 64436-13-1, 7440-38-2', '79-01-6']	['TETRACHLOROETHYLENE;TETRACHLOROETHENE;PCE;PERCHLOROETHYLENE;PERCHLOROETHENE', 'Nickel compounds', 'LEAD, INORGANIC;LEAD', 'Arsenic compounds', 'TRICHLOROETHYLENE;TCE;TRICHLOROETHENE']	3
0.202276	5	1418	1144	320	0.22567	0.27972	['79-01-6', '7778-39-4, 1327-53-3, 1303-00-0, 64436-13-1, 7440-38-2', '127-18-4', '7440-47-3', '71-43-2']				['127-18-4', '71-43-2', '7440-47-3', '7778-39-4, 1327-53-3, 1303-00-0, 64436-13-1, 7440-38-2', '79-01-6']	['TETRACHLOROETHYLENE;TETRACHLOROETHENE;PCE;PERCHLOROETHYLENE;PERCHLOROETHENE', 'BENZENE', 'CHROMIUM (III);CHROMIUM, TOTAL;CHROMIUM', 'Arsenic compounds', 'TRICHLOROETHYLENE;TCE;TRICHLOROETHENE']	3
0.202276	6	1324	1069	320	0.241692	0.299345	['7778-39-4, 1327-53-3, 1303-00-0, 64436-13-1, 7440-38-2', '7439-92-1', '7440-43-9', '108-88-3', '1313-99-1, 12035-72-2, 7440-02-0', '7440-66-6']				['108-88-3', '1313-99-1, 12035-72-2, 7440-02-0', '7439-92-1', '7440-43-9', '7440-66-6', '7778-39-4, 1327-53-3, 1303-00-0, 64436-13-1, 7440-38-2']	['TOLUENE', 'Nickel compounds', 'LEAD, INORGANIC;LEAD', 'CADMIUM', 'ZINC', 'Arsenic compounds']	3
0.201643	4	1122	790	319	0.284314	0.403797	['7440-43-9', '7778-39-4, 1327-53-3, 1303-00-0, 64436-13-1, 7440-38-2', '7440-22-4', '1313-99-1, 12035-72-2, 7440-02-0']				['1313-99-1, 12035-72-2, 7440-02-0', '7440-22-4', '7440-43-9', '7778-39-4, 1327-53-3, 1303-00-0, 64436-13-1, 7440-38-2']	['Nickel compounds', 'SILVER', 'CADMIUM', 'Arsenic compounds']	3
0.201643	4	1369	948	319	0.233017	0.336498	['1330-20-7', '79-01-6', '71-43-2', '7778-39-4, 1327-53-3, 1303-00-0, 64436-13-1, 7440-38-2']				['1330-20-7', '71-43-2', '7778-39-4, 1327-53-3, 1303-00-0, 64436-13-1, 7440-38-2', '79-01-6']	['XYLENES;DIMETHYLBENZENE;TOTAL XYLENES, UNSPECIFIED MIXTURE;XYLENE', 'BENZENE', 'Arsenic compounds', 'TRICHLOROETHYLENE;TCE;TRICHLOROETHENE']	3
0.201643	5	1172	949	319	0.272184	0.336143	['7778-39-4, 1327-53-3, 1303-00-0, 64436-13-1, 7440-38-2', '7440-43-9', '7440-47-3', '1313-99-1, 12035-72-2, 7440-02-0', '7440-36-0']				['1313-99-1, 12035-72-2, 7440-02-0', '7440-36-0', '7440-43-9', '7440-47-3', '7778-39-4, 1327-53-3, 1303-00-0, 64436-13-1, 7440-38-2']	['Nickel compounds', 'ANTIMONY', 'CADMIUM', 'CHROMIUM (III);CHROMIUM, TOTAL;CHROMIUM', 'Arsenic compounds']	3
0.201643	6	1337	1123	319	0.238594	0.284061	['7439-92-1', '7440-43-9', '108-88-3', '7440-47-3', '1313-99-1, 12035-72-2, 7440-02-0', '71-43-2']				['108-88-3', '1313-99-1, 12035-72-2, 7440-02-0', '71-43-2', '7439-92-1', '7440-43-9', '7440-47-3']	['TOLUENE', 'Nickel compounds', 'BENZENE', 'LEAD, INORGANIC;LEAD', 'CADMIUM', 'CHROMIUM (III);CHROMIUM, TOTAL;CHROMIUM']	3
0.201643	6	1344	1101	319	0.237351	0.289737	['7440-50-8', '7778-39-4, 1327-53-3, 1303-00-0, 64436-13-1, 7440-38-2', '7439-92-1', '7440-43-9', '7440-66-6', '71-43-2']				['71-43-2', '7439-92-1', '7440-43-9', '7440-50-8', '7440-66-6', '7778-39-4, 1327-53-3, 1303-00-0, 64436-13-1, 7440-38-2']	['BENZENE', 'LEAD, INORGANIC;LEAD', 'CADMIUM', 'COPPER', 'ZINC', 'Arsenic compounds']	3
0.201011	4	1283	937	318	0.247857	0.339381	['1330-20-7', '71-43-2', '7778-39-4, 1327-53-3, 1303-00-0, 64436-13-1, 7440-38-2', '1313-99-1, 12035-72-2, 7440-02-0']				['1313-99-1, 12035-72-2, 7440-02-0', '1330-20-7', '71-43-2', '7778-39-4, 1327-53-3, 1303-00-0, 64436-13-1, 7440-38-2']	['Nickel compounds', 'XYLENES;DIMETHYLBENZENE;TOTAL XYLENES, UNSPECIFIED MIXTURE;XYLENE', 'BENZENE', 'Arsenic compounds']	3
0.201011	4	1211	831	318	0.262593	0.382671	['7439-96-5', '7440-43-9', '71-43-2', '1313-99-1, 12035-72-2, 7440-02-0']				['1313-99-1, 12035-72-2, 7440-02-0', '71-43-2', '7439-96-5', '7440-43-9']	['Nickel compounds', 'BENZENE', 'MANGANESE (UNFILTERED);MANGANESE', 'CADMIUM']	3
0.201011	4	1215	822	318	0.261728	0.386861	['79-01-6', '7440-43-9', '1313-99-1, 12035-72-2, 7440-02-0', '7440-66-6']				['1313-99-1, 12035-72-2, 7440-02-0', '7440-43-9', '7440-66-6', '79-01-6']	['Nickel compounds', 'CADMIUM', 'ZINC', 'TRICHLOROETHYLENE;TCE;TRICHLOROETHENE']	3
0.201011	5	1245	1008	318	0.255422	0.315476	['117-81-7', '7778-39-4, 1327-53-3, 1303-00-0, 64436-13-1, 7440-38-2', '7439-92-1', '7440-43-9', '1313-99-1, 12035-72-2, 7440-02-0']				['117-81-7', '1313-99-1, 12035-72-2, 7440-02-0', '7439-92-1', '7440-43-9', '7778-39-4, 1327-53-3, 1303-00-0, 64436-13-1, 7440-38-2']	['B2EHP;BIS(2-ETHYLHEXYL)PHTHALATE;BEHP;DEHP;DI(2-ETHYLHEXYL)PHTHALATE', 'Nickel compounds', 'LEAD, INORGANIC;LEAD', 'CADMIUM', 'Arsenic compounds']	3
0.201011	5	1289	960	318	0.246703	0.33125	['7439-92-1', '7439-97-6', '7440-43-9', '1313-99-1, 12035-72-2, 7440-02-0', '71-43-2']				['1313-99-1, 12035-72-2, 7440-02-0', '71-43-2', '7439-92-1', '7439-97-6', '7440-43-9']	['Nickel compounds', 'BENZENE', 'LEAD, INORGANIC;LEAD', 'MERCURY', 'CADMIUM']	3
0.201011	5	1232	987	318	0.258117	0.322188	['7778-39-4, 1327-53-3, 1303-00-0, 64436-13-1, 7440-38-2', '7439-92-1', '7440-41-7', '1313-99-1, 12035-72-2, 7440-02-0', '7439-96-5']				['1313-99-1, 12035-72-2, 7440-02-0', '7439-92-1', '7439-96-5', '7440-41-7', '7778-39-4, 1327-53-3, 1303-00-0, 64436-13-1, 7440-38-2']	['Nickel compounds', 'LEAD, INORGANIC;LEAD', 'MANGANESE (UNFILTERED);MANGANESE', 'BERYLLIUM', 'Arsenic compounds']	3
0.201011	5	1149	900	318	0.276762	0.353333	['7440-50-8', '7778-39-4, 1327-53-3, 1303-00-0, 64436-13-1, 7440-38-2', '7440-43-9', '7440-41-7', '7440-66-6']				['7440-41-7', '7440-43-9', '7440-50-8', '7440-66-6', '7778-39-4, 1327-53-3, 1303-00-0, 64436-13-1, 7440-38-2']	['BERYLLIUM', 'CADMIUM', 'COPPER', 'ZINC', 'Arsenic compounds']	3
0.201011	6	1165	978	318	0.272961	0.325153	['7439-92-1', '7440-66-6', '7440-43-9', '7440-41-7', '7440-47-3', '1313-99-1, 12035-72-2, 7440-02-0']				['1313-99-1, 12035-72-2, 7440-02-0', '7439-92-1', '7440-41-7', '7440-43-9', '7440-47-3', '7440-66-6']	['Nickel compounds', 'LEAD, INORGANIC;LEAD', 'BERYLLIUM', 'CADMIUM', 'CHROMIUM (III);CHROMIUM, TOTAL;CHROMIUM', 'ZINC']	3
0.201011	7	1213	1029	318	0.26216	0.309038	['7440-50-8', '7778-39-4, 1327-53-3, 1303-00-0, 64436-13-1, 7440-38-2', '7440-66-6', '7440-43-9', '7440-47-3', '1313-99-1, 12035-72-2, 7440-02-0', '7439-96-5']				['1313-99-1, 12035-72-2, 7440-02-0', '7439-96-5', '7440-43-9', '7440-47-3', '7440-50-8', '7440-66-6', '7778-39-4, 1327-53-3, 1303-00-0, 64436-13-1, 7440-38-2']	['Nickel compounds', 'MANGANESE (UNFILTERED);MANGANESE', 'CADMIUM', 'CHROMIUM (III);CHROMIUM, TOTAL;CHROMIUM', 'COPPER', 'ZINC', 'Arsenic compounds']	3
0.200379	4	1179	781	317	0.268872	0.40589	['7440-39-3', '7440-43-9', '71-43-2', '1313-99-1, 12035-72-2, 7440-02-0']				['1313-99-1, 12035-72-2, 7440-02-0', '71-43-2', '7440-39-3', '7440-43-9']	['Nickel compounds', 'BENZENE', 'BARIUM', 'CADMIUM']	3
0.200379	4	1287	982	317	0.246309	0.322811	['1330-20-7', '7440-43-9', '71-43-2', '7778-39-4, 1327-53-3, 1303-00-0, 64436-13-1, 7440-38-2']				['1330-20-7', '71-43-2', '7440-43-9', '7778-39-4, 1327-53-3, 1303-00-0, 64436-13-1, 7440-38-2']	['XYLENES;DIMETHYLBENZENE;TOTAL XYLENES, UNSPECIFIED MIXTURE;XYLENE', 'BENZENE', 'CADMIUM', 'Arsenic compounds']	3
0.200379	5	1323	1017	317	0.239607	0.311701	['7778-39-4, 1327-53-3, 1303-00-0, 64436-13-1, 7440-38-2', '7440-47-3', '1313-99-1, 12035-72-2, 7440-02-0', '7439-96-5', '71-43-2']				['1313-99-1, 12035-72-2, 7440-02-0', '71-43-2', '7439-96-5', '7440-47-3', '7778-39-4, 1327-53-3, 1303-00-0, 64436-13-1, 7440-38-2']	['Nickel compounds', 'BENZENE', 'MANGANESE (UNFILTERED);MANGANESE', 'CHROMIUM (III);CHROMIUM, TOTAL;CHROMIUM', 'Arsenic compounds']	3
0.200379	5	1310	981	317	0.241985	0.32314	['7440-39-3', '7778-39-4, 1327-53-3, 1303-00-0, 64436-13-1, 7440-38-2', '7440-47-3', '1313-99-1, 12035-72-2, 7440-02-0', '71-43-2']				['1313-99-1, 12035-72-2, 7440-02-0', '71-43-2', '7440-39-3', '7440-47-3', '7778-39-4, 1327-53-3, 1303-00-0, 64436-13-1, 7440-38-2']	['Nickel compounds', 'BENZENE', 'BARIUM', 'CHROMIUM (III);CHROMIUM, TOTAL;CHROMIUM', 'Arsenic compounds']	3
0.200379	5	1047	859	317	0.30277	0.369034	['7440-50-8', '7440-43-9', '7440-41-7', '7440-47-3', '1313-99-1, 12035-72-2, 7440-02-0']				['1313-99-1, 12035-72-2, 7440-02-0', '7440-41-7', '7440-43-9', '7440-47-3', '7440-50-8']	['Nickel compounds', 'BERYLLIUM', 'CADMIUM', 'CHROMIUM (III);CHROMIUM, TOTAL;CHROMIUM', 'COPPER']	3
0.200379	5	1145	860	317	0.276856	0.368605	['7440-50-8', '7778-39-4, 1327-53-3, 1303-00-0, 64436-13-1, 7440-38-2', '7440-41-7', '1313-99-1, 12035-72-2, 7440-02-0', '7440-66-6']				['1313-99-1, 12035-72-2, 7440-02-0', '7440-41-7', '7440-50-8', '7440-66-6', '7778-39-4, 1327-53-3, 1303-00-0, 64436-13-1, 7440-38-2']	['Nickel compounds', 'BERYLLIUM', 'COPPER', 'ZINC', 'Arsenic compounds']	3
0.200379	5	1360	1018	317	0.233088	0.311395	['79-01-6', '7778-39-4, 1327-53-3, 1303-00-0, 64436-13-1, 7440-38-2', '7440-66-6', '7440-47-3', '1313-99-1, 12035-72-2, 7440-02-0']				['1313-99-1, 12035-72-2, 7440-02-0', '7440-47-3', '7440-66-6', '7778-39-4, 1327-53-3, 1303-00-0, 64436-13-1, 7440-38-2', '79-01-6']	['Nickel compounds', 'CHROMIUM (III);CHROMIUM, TOTAL;CHROMIUM', 'ZINC', 'Arsenic compounds', 'TRICHLOROETHYLENE;TCE;TRICHLOROETHENE']	3
0.200379	5	1179	938	317	0.268872	0.337953	['7440-50-8', '7778-39-4, 1327-53-3, 1303-00-0, 64436-13-1, 7440-38-2', '7440-43-9', '7440-41-7', '7440-47-3']				['7440-41-7', '7440-43-9', '7440-47-3', '7440-50-8', '7778-39-4, 1327-53-3, 1303-00-0, 64436-13-1, 7440-38-2']	['BERYLLIUM', 'CADMIUM', 'CHROMIUM (III);CHROMIUM, TOTAL;CHROMIUM', 'COPPER', 'Arsenic compounds']	3
0.200379	6	1241	1053	317	0.255439	0.301045	['7778-39-4, 1327-53-3, 1303-00-0, 64436-13-1, 7440-38-2', '7439-92-1', '7440-43-9', '7440-41-7', '7440-47-3', '7440-66-6']				['7439-92-1', '7440-41-7', '7440-43-9', '7440-47-3', '7440-66-6', '7778-39-4, 1327-53-3, 1303-00-0, 64436-13-1, 7440-38-2']	['LEAD, INORGANIC;LEAD', 'BERYLLIUM', 'CADMIUM', 'CHROMIUM (III);CHROMIUM, TOTAL;CHROMIUM', 'ZINC', 'Arsenic compounds']	3
0.200379	7	1248	1064	317	0.254006	0.297932	['7440-39-3', '7778-39-4, 1327-53-3, 1303-00-0, 64436-13-1, 7440-38-2', '7439-92-1', '7440-43-9', '1313-99-1, 12035-72-2, 7440-02-0', '7440-66-6', '7439-96-5']				['1313-99-1, 12035-72-2, 7440-02-0', '7439-92-1', '7439-96-5', '7440-39-3', '7440-43-9', '7440-66-6', '7778-39-4, 1327-53-3, 1303-00-0, 64436-13-1, 7440-38-2']	['Nickel compounds', 'LEAD, INORGANIC;LEAD', 'MANGANESE (UNFILTERED);MANGANESE', 'BARIUM', 'CADMIUM', 'ZINC', 'Arsenic compounds']	3
0.407712	2	1082	645	645	0.596118	1	['7440-43-9', '7778-39-4, 1327-53-3, 1303-00-0, 64436-13-1, 7440-38-2']				['7440-43-9', '7778-39-4, 1327-53-3, 1303-00-0, 64436-13-1, 7440-38-2']	['CADMIUM', 'Arsenic compounds']	2
0.389381	2	1219	616	616	0.505332	1	['71-43-2', '7778-39-4, 1327-53-3, 1303-00-0, 64436-13-1, 7440-38-2']				['71-43-2', '7778-39-4, 1327-53-3, 1303-00-0, 64436-13-1, 7440-38-2']	['BENZENE', 'Arsenic compounds']	2
0.38622	3	1190	917	611	0.513445	0.666303	['7440-43-9', '7778-39-4, 1327-53-3, 1303-00-0, 64436-13-1, 7440-38-2', '7439-92-1']				['7439-92-1', '7440-43-9', '7778-39-4, 1327-53-3, 1303-00-0, 64436-13-1, 7440-38-2']	['LEAD, INORGANIC;LEAD', 'CADMIUM', 'Arsenic compounds']	2
0.37421	2	1096	592	592	0.540146	1	['79-01-6', '71-43-2']				['71-43-2', '79-01-6']	['BENZENE', 'TRICHLOROETHYLENE;TCE;TRICHLOROETHENE']	2
0.369153	2	1069	584	584	0.546305	1	['7778-39-4, 1327-53-3, 1303-00-0, 64436-13-1, 7440-38-2', '1313-99-1, 12035-72-2, 7440-02-0']				['1313-99-1, 12035-72-2, 7440-02-0', '7778-39-4, 1327-53-3, 1303-00-0, 64436-13-1, 7440-38-2']	['Nickel compounds', 'Arsenic compounds']	2
0.357143	2	1266	565	565	0.446288	1	['79-01-6', '7778-39-4, 1327-53-3, 1303-00-0, 64436-13-1, 7440-38-2']				['7778-39-4, 1327-53-3, 1303-00-0, 64436-13-1, 7440-38-2', '79-01-6']	['Arsenic compounds', 'TRICHLOROETHYLENE;TCE;TRICHLOROETHENE']	2
0.347029	3	1201	894	549	0.457119	0.614094	['7778-39-4, 1327-53-3, 1303-00-0, 64436-13-1, 7440-38-2', '7439-92-1', '1313-99-1, 12035-72-2, 7440-02-0']				['1313-99-1, 12035-72-2, 7440-02-0', '7439-92-1', '7778-39-4, 1327-53-3, 1303-00-0, 64436-13-1, 7440-38-2']	['Nickel compounds', 'LEAD, INORGANIC;LEAD', 'Arsenic compounds']	2
0.342604	2	916	542	542	0.591703	1	['79-01-6', '75-01-4']				['75-01-4', '79-01-6']	['VINYL CHLORIDE', 'TRICHLOROETHYLENE;TCE;TRICHLOROETHENE']	2
0.341972	2	861	541	541	0.628339	1	['7440-43-9', '1313-99-1, 12035-72-2, 7440-02-0']				['1313-99-1, 12035-72-2, 7440-02-0', '7440-43-9']	['Nickel compounds', 'CADMIUM']	2
0.341972	3	1157	867	541	0.467589	0.623991	['7440-43-9', '7778-39-4, 1327-53-3, 1303-00-0, 64436-13-1, 7440-38-2', '7440-47-3']				['7440-43-9', '7440-47-3', '7778-39-4, 1327-53-3, 1303-00-0, 64436-13-1, 7440-38-2']	['CADMIUM', 'CHROMIUM (III);CHROMIUM, TOTAL;CHROMIUM', 'Arsenic compounds']	2
0.333123	3	1141	823	527	0.461876	0.64034	['7440-47-3', '7778-39-4, 1327-53-3, 1303-00-0, 64436-13-1, 7440-38-2', '1313-99-1, 12035-72-2, 7440-02-0']				['1313-99-1, 12035-72-2, 7440-02-0', '7440-47-3', '7778-39-4, 1327-53-3, 1303-00-0, 64436-13-1, 7440-38-2']	['Nickel compounds', 'CHROMIUM (III);CHROMIUM, TOTAL;CHROMIUM', 'Arsenic compounds']	2
0.327434	3	1313	995	518	0.394516	0.520603	['71-43-2', '7778-39-4, 1327-53-3, 1303-00-0, 64436-13-1, 7440-38-2', '7439-92-1']				['71-43-2', '7439-92-1', '7778-39-4, 1327-53-3, 1303-00-0, 64436-13-1, 7440-38-2']	['BENZENE', 'LEAD, INORGANIC;LEAD', 'Arsenic compounds']	2
0.326802	3	1079	797	517	0.479147	0.648683	['7440-43-9', '7439-92-1', '1313-99-1, 12035-72-2, 7440-02-0']				['1313-99-1, 12035-72-2, 7440-02-0', '7439-92-1', '7440-43-9']	['Nickel compounds', 'LEAD, INORGANIC;LEAD', 'CADMIUM']	2
0.326802	4	1226	1011	517	0.421697	0.511375	['7440-43-9', '7778-39-4, 1327-53-3, 1303-00-0, 64436-13-1, 7440-38-2', '7439-92-1', '7440-47-3']				['7439-92-1', '7440-43-9', '7440-47-3', '7778-39-4, 1327-53-3, 1303-00-0, 64436-13-1, 7440-38-2']	['LEAD, INORGANIC;LEAD', 'CADMIUM', 'CHROMIUM (III);CHROMIUM, TOTAL;CHROMIUM', 'Arsenic compounds']	2
0.322377	3	1129	798	510	0.451727	0.639098	['7440-43-9', '7778-39-4, 1327-53-3, 1303-00-0, 64436-13-1, 7440-38-2', '7440-66-6']				['7440-43-9', '7440-66-6', '7778-39-4, 1327-53-3, 1303-00-0, 64436-13-1, 7440-38-2']	['CADMIUM', 'ZINC', 'Arsenic compounds']	2
0.316056	3	1131	810	500	0.442087	0.617284	['79-01-6', '71-43-2', '127-18-4']				['127-18-4', '71-43-2', '79-01-6']	['TETRACHLOROETHYLENE;TETRACHLOROETHENE;PCE;PERCHLOROETHYLENE;PERCHLOROETHENE', 'BENZENE', 'TRICHLOROETHYLENE;TCE;TRICHLOROETHENE']	2
0.316056	4	1229	998	500	0.406835	0.501002	['7440-47-3', '7778-39-4, 1327-53-3, 1303-00-0, 64436-13-1, 7440-38-2', '7439-92-1', '1313-99-1, 12035-72-2, 7440-02-0']				['1313-99-1, 12035-72-2, 7440-02-0', '7439-92-1', '7440-47-3', '7778-39-4, 1327-53-3, 1303-00-0, 64436-13-1, 7440-38-2']	['Nickel compounds', 'LEAD, INORGANIC;LEAD', 'CHROMIUM (III);CHROMIUM, TOTAL;CHROMIUM', 'Arsenic compounds']	2
0.313527	4	1210	974	496	0.409917	0.50924	['7440-43-9', '7778-39-4, 1327-53-3, 1303-00-0, 64436-13-1, 7440-38-2', '7439-92-1', '7440-66-6']				['7439-92-1', '7440-43-9', '7440-66-6', '7778-39-4, 1327-53-3, 1303-00-0, 64436-13-1, 7440-38-2']	['LEAD, INORGANIC;LEAD', 'CADMIUM', 'ZINC', 'Arsenic compounds']	2
0.310367	3	1005	744	491	0.488557	0.659946	['7440-47-3', '7440-43-9', '1313-99-1, 12035-72-2, 7440-02-0']				['1313-99-1, 12035-72-2, 7440-02-0', '7440-43-9', '7440-47-3']	['Nickel compounds', 'CADMIUM', 'CHROMIUM (III);CHROMIUM, TOTAL;CHROMIUM']	2
0.309102	3	1289	895	489	0.379364	0.546369	['71-43-2', '7778-39-4, 1327-53-3, 1303-00-0, 64436-13-1, 7440-38-2', '7440-47-3']				['71-43-2', '7440-47-3', '7778-39-4, 1327-53-3, 1303-00-0, 64436-13-1, 7440-38-2']	['BENZENE', 'CHROMIUM (III);CHROMIUM, TOTAL;CHROMIUM', 'Arsenic compounds']	2
0.307838	3	1124	752	487	0.433274	0.647606	['7778-39-4, 1327-53-3, 1303-00-0, 64436-13-1, 7440-38-2', '1313-99-1, 12035-72-2, 7440-02-0', '7440-66-6']				['1313-99-1, 12035-72-2, 7440-02-0', '7440-66-6', '7778-39-4, 1327-53-3, 1303-00-0, 64436-13-1, 7440-38-2']	['Nickel compounds', 'ZINC', 'Arsenic compounds']	2
0.307206	3	1118	789	486	0.434705	0.61597	['7440-50-8', '7440-43-9', '7778-39-4, 1327-53-3, 1303-00-0, 64436-13-1, 7440-38-2']				['7440-43-9', '7440-50-8', '7778-39-4, 1327-53-3, 1303-00-0, 64436-13-1, 7440-38-2']	['CADMIUM', 'COPPER', 'Arsenic compounds']	2
0.304046	3	1258	836	481	0.382353	0.575359	['108-88-3', '71-43-2', '7778-39-4, 1327-53-3, 1303-00-0, 64436-13-1, 7440-38-2']				['108-88-3', '71-43-2', '7778-39-4, 1327-53-3, 1303-00-0, 64436-13-1, 7440-38-2']	['TOLUENE', 'BENZENE', 'Arsenic compounds']	2
0.302149	2	1106	478	478	0.432188	1	['7440-43-9', '71-43-2']				['71-43-2', '7440-43-9']	['BENZENE', 'CADMIUM']	2
0.302149	3	1138	812	478	0.420035	0.58867	['79-01-6', '108-88-3', '71-43-2']				['108-88-3', '71-43-2', '79-01-6']	['TOLUENE', 'BENZENE', 'TRICHLOROETHYLENE;TCE;TRICHLOROETHENE']	2
0.302149	3	1372	972	478	0.348397	0.49177	['79-01-6', '7778-39-4, 1327-53-3, 1303-00-0, 64436-13-1, 7440-38-2', '7439-92-1']				['7439-92-1', '7778-39-4, 1327-53-3, 1303-00-0, 64436-13-1, 7440-38-2', '79-01-6']	['LEAD, INORGANIC;LEAD', 'Arsenic compounds', 'TRICHLOROETHYLENE;TCE;TRICHLOROETHENE']	2
0.299621	3	1291	819	474	0.367157	0.578755	['79-01-6', '7778-39-4, 1327-53-3, 1303-00-0, 64436-13-1, 7440-38-2', '127-18-4']				['127-18-4', '7778-39-4, 1327-53-3, 1303-00-0, 64436-13-1, 7440-38-2', '79-01-6']	['TETRACHLOROETHYLENE;TETRACHLOROETHENE;PCE;PERCHLOROETHYLENE;PERCHLOROETHENE', 'Arsenic compounds', 'TRICHLOROETHYLENE;TCE;TRICHLOROETHENE']	2
0.299621	4	1202	971	474	0.394343	0.488157	['7440-50-8', '7440-43-9', '7778-39-4, 1327-53-3, 1303-00-0, 64436-13-1, 7440-38-2', '7439-92-1']				['7439-92-1', '7440-43-9', '7440-50-8', '7778-39-4, 1327-53-3, 1303-00-0, 64436-13-1, 7440-38-2']	['LEAD, INORGANIC;LEAD', 'CADMIUM', 'COPPER', 'Arsenic compounds']	2
0.298989	4	1139	918	473	0.415277	0.515251	['7440-47-3', '7440-43-9', '7439-92-1', '1313-99-1, 12035-72-2, 7440-02-0']				['1313-99-1, 12035-72-2, 7440-02-0', '7439-92-1', '7440-43-9', '7440-47-3']	['Nickel compounds', 'LEAD, INORGANIC;LEAD', 'CADMIUM', 'CHROMIUM (III);CHROMIUM, TOTAL;CHROMIUM']	2
0.298989	4	1218	965	473	0.388342	0.490155	['7778-39-4, 1327-53-3, 1303-00-0, 64436-13-1, 7440-38-2', '7439-92-1', '1313-99-1, 12035-72-2, 7440-02-0', '7440-66-6']				['1313-99-1, 12035-72-2, 7440-02-0', '7439-92-1', '7440-66-6', '7778-39-4, 1327-53-3, 1303-00-0, 64436-13-1, 7440-38-2']	['Nickel compounds', 'LEAD, INORGANIC;LEAD', 'ZINC', 'Arsenic compounds']	2
0.298357	2	990	472	472	0.476768	1	['71-43-2', '75-01-4']				['71-43-2', '75-01-4']	['BENZENE', 'VINYL CHLORIDE']	2
0.298357	3	1128	814	472	0.41844	0.579853	['7439-96-5', '7440-43-9', '7778-39-4, 1327-53-3, 1303-00-0, 64436-13-1, 7440-38-2']				['7439-96-5', '7440-43-9', '7778-39-4, 1327-53-3, 1303-00-0, 64436-13-1, 7440-38-2']	['MANGANESE (UNFILTERED);MANGANESE', 'CADMIUM', 'Arsenic compounds']	2
0.29646	3	943	700	469	0.497349	0.67	['7440-43-9', '1313-99-1, 12035-72-2, 7440-02-0', '7440-66-6']				['1313-99-1, 12035-72-2, 7440-02-0', '7440-43-9', '7440-66-6']	['Nickel compounds', 'CADMIUM', 'ZINC']	2
0.295196	2	1113	467	467	0.419587	1	['79-01-6', '7440-43-9']				['7440-43-9', '79-01-6']	['CADMIUM', 'TRICHLOROETHYLENE;TCE;TRICHLOROETHENE']	2
0.295196	3	1106	746	467	0.422242	0.626005	['7440-50-8', '7778-39-4, 1327-53-3, 1303-00-0, 64436-13-1, 7440-38-2', '1313-99-1, 12035-72-2, 7440-02-0']				['1313-99-1, 12035-72-2, 7440-02-0', '7440-50-8', '7778-39-4, 1327-53-3, 1303-00-0, 64436-13-1, 7440-38-2']	['Nickel compounds', 'COPPER', 'Arsenic compounds']	2
0.292668	3	1114	742	463	0.415619	0.623989	['7440-43-9', '7439-97-6', '7778-39-4, 1327-53-3, 1303-00-0, 64436-13-1, 7440-38-2']				['7439-97-6', '7440-43-9', '7778-39-4, 1327-53-3, 1303-00-0, 64436-13-1, 7440-38-2']	['MERCURY', 'CADMIUM', 'Arsenic compounds']	2
0.292035	2	1048	462	462	0.44084	1	['71-43-2', '1313-99-1, 12035-72-2, 7440-02-0']				['1313-99-1, 12035-72-2, 7440-02-0', '71-43-2']	['Nickel compounds', 'BENZENE']	2
0.291403	3	963	787	461	0.478712	0.585769	['79-01-6', '127-18-4', '75-01-4']				['127-18-4', '75-01-4', '79-01-6']	['TETRACHLOROETHYLENE;TETRACHLOROETHENE;PCE;PERCHLOROETHYLENE;PERCHLOROETHENE', 'VINYL CHLORIDE', 'TRICHLOROETHYLENE;TCE;TRICHLOROETHENE']	2
0.289507	4	1113	864	458	0.4115	0.530093	['7440-43-9', '7439-92-1', '1313-99-1, 12035-72-2, 7440-02-0', '7440-66-6']				['1313-99-1, 12035-72-2, 7440-02-0', '7439-92-1', '7440-43-9', '7440-66-6']	['Nickel compounds', 'LEAD, INORGANIC;LEAD', 'CADMIUM', 'ZINC']	2
0.287611	3	1255	865	455	0.36255	0.526012	['7440-43-9', '71-43-2', '7439-92-1']				['71-43-2', '7439-92-1', '7440-43-9']	['BENZENE', 'LEAD, INORGANIC;LEAD', 'CADMIUM']	2
0.287611	3	1335	879	455	0.340824	0.517634	['79-01-6', '7778-39-4, 1327-53-3, 1303-00-0, 64436-13-1, 7440-38-2', '7440-47-3']				['7440-47-3', '7778-39-4, 1327-53-3, 1303-00-0, 64436-13-1, 7440-38-2', '79-01-6']	['CHROMIUM (III);CHROMIUM, TOTAL;CHROMIUM', 'Arsenic compounds', 'TRICHLOROETHYLENE;TCE;TRICHLOROETHENE']	2
0.287611	4	1208	959	455	0.376656	0.474453	['7440-50-8', '7778-39-4, 1327-53-3, 1303-00-0, 64436-13-1, 7440-38-2', '7439-92-1', '1313-99-1, 12035-72-2, 7440-02-0']				['1313-99-1, 12035-72-2, 7440-02-0', '7439-92-1', '7440-50-8', '7778-39-4, 1327-53-3, 1303-00-0, 64436-13-1, 7440-38-2']	['Nickel compounds', 'LEAD, INORGANIC;LEAD', 'COPPER', 'Arsenic compounds']	2
0.286979	4	1179	937	454	0.385072	0.484525	['7440-43-9', '7778-39-4, 1327-53-3, 1303-00-0, 64436-13-1, 7440-38-2', '7440-47-3', '7440-66-6']				['7440-43-9', '7440-47-3', '7440-66-6', '7778-39-4, 1327-53-3, 1303-00-0, 64436-13-1, 7440-38-2']	['CADMIUM', 'CHROMIUM (III);CHROMIUM, TOTAL;CHROMIUM', 'ZINC', 'Arsenic compounds']	2
0.286346	3	938	677	453	0.482942	0.669129	['7440-50-8', '7440-43-9', '1313-99-1, 12035-72-2, 7440-02-0']				['1313-99-1, 12035-72-2, 7440-02-0', '7440-43-9', '7440-50-8']	['Nickel compounds', 'CADMIUM', 'COPPER']	2
0.285714	3	1373	854	452	0.329206	0.529274	['79-01-6', '71-43-2', '7439-92-1']				['71-43-2', '7439-92-1', '79-01-6']	['BENZENE', 'LEAD, INORGANIC;LEAD', 'TRICHLOROETHYLENE;TCE;TRICHLOROETHENE']	2
0.285714	4	1341	1087	452	0.337062	0.415823	['71-43-2', '7778-39-4, 1327-53-3, 1303-00-0, 64436-13-1, 7440-38-2', '7439-92-1', '7440-47-3']				['71-43-2', '7439-92-1', '7440-47-3', '7778-39-4, 1327-53-3, 1303-00-0, 64436-13-1, 7440-38-2']	['BENZENE', 'LEAD, INORGANIC;LEAD', 'CHROMIUM (III);CHROMIUM, TOTAL;CHROMIUM', 'Arsenic compounds']	2
0.285714	4	1204	959	452	0.375415	0.471324	['7440-43-9', '7439-97-6', '7778-39-4, 1327-53-3, 1303-00-0, 64436-13-1, 7440-38-2', '7439-92-1']				['7439-92-1', '7439-97-6', '7440-43-9', '7778-39-4, 1327-53-3, 1303-00-0, 64436-13-1, 7440-38-2']	['LEAD, INORGANIC;LEAD', 'MERCURY', 'CADMIUM', 'Arsenic compounds']	2
0.28445	4	1140	866	450	0.394737	0.51963	['7440-50-8', '7440-43-9', '7778-39-4, 1327-53-3, 1303-00-0, 64436-13-1, 7440-38-2', '7440-66-6']				['7440-43-9', '7440-50-8', '7440-66-6', '7778-39-4, 1327-53-3, 1303-00-0, 64436-13-1, 7440-38-2']	['CADMIUM', 'COPPER', 'ZINC', 'Arsenic compounds']	2
0.283818	4	1173	899	449	0.382779	0.499444	['7440-47-3', '7778-39-4, 1327-53-3, 1303-00-0, 64436-13-1, 7440-38-2', '1313-99-1, 12035-72-2, 7440-02-0', '7440-66-6']				['1313-99-1, 12035-72-2, 7440-02-0', '7440-47-3', '7440-66-6', '7778-39-4, 1327-53-3, 1303-00-0, 64436-13-1, 7440-38-2']	['Nickel compounds', 'CHROMIUM (III);CHROMIUM, TOTAL;CHROMIUM', 'ZINC', 'Arsenic compounds']	2
0.283818	4	1220	990	449	0.368033	0.453535	['7439-96-5', '7440-43-9', '7778-39-4, 1327-53-3, 1303-00-0, 64436-13-1, 7440-38-2', '7439-92-1']				['7439-92-1', '7439-96-5', '7440-43-9', '7778-39-4, 1327-53-3, 1303-00-0, 64436-13-1, 7440-38-2']	['LEAD, INORGANIC;LEAD', 'MANGANESE (UNFILTERED);MANGANESE', 'CADMIUM', 'Arsenic compounds']	2
0.281922	3	1122	772	446	0.397504	0.57772	['7439-96-5', '7778-39-4, 1327-53-3, 1303-00-0, 64436-13-1, 7440-38-2', '1313-99-1, 12035-72-2, 7440-02-0']				['1313-99-1, 12035-72-2, 7440-02-0', '7439-96-5', '7778-39-4, 1327-53-3, 1303-00-0, 64436-13-1, 7440-38-2']	['Nickel compounds', 'MANGANESE (UNFILTERED);MANGANESE', 'Arsenic compounds']	2
0.279393	5	1238	1041	442	0.357027	0.424592	['7778-39-4, 1327-53-3, 1303-00-0, 64436-13-1, 7440-38-2', '7439-92-1', '7440-43-9', '7440-47-3', '7440-66-6']				['7439-92-1', '7440-43-9', '7440-47-3', '7440-66-6', '7778-39-4, 1327-53-3, 1303-00-0, 64436-13-1, 7440-38-2']	['LEAD, INORGANIC;LEAD', 'CADMIUM', 'CHROMIUM (III);CHROMIUM, TOTAL;CHROMIUM', 'ZINC', 'Arsenic compounds']	2
0.279393	5	1214	1006	442	0.364086	0.439364	['7440-50-8', '7778-39-4, 1327-53-3, 1303-00-0, 64436-13-1, 7440-38-2', '7439-92-1', '7440-43-9', '7440-66-6']				['7439-92-1', '7440-43-9', '7440-50-8', '7440-66-6', '7778-39-4, 1327-53-3, 1303-00-0, 64436-13-1, 7440-38-2']	['LEAD, INORGANIC;LEAD', 'CADMIUM', 'COPPER', 'ZINC', 'Arsenic compounds']	2
0.278761	4	1110	854	441	0.397297	0.516393	['7440-50-8', '7440-43-9', '7439-92-1', '1313-99-1, 12035-72-2, 7440-02-0']				['1313-99-1, 12035-72-2, 7440-02-0', '7439-92-1', '7440-43-9', '7440-50-8']	['Nickel compounds', 'LEAD, INORGANIC;LEAD', 'CADMIUM', 'COPPER']	2
0.278129	2	1024	440	440	0.429688	1	['7440-41-7', '7778-39-4, 1327-53-3, 1303-00-0, 64436-13-1, 7440-38-2']				['7440-41-7', '7778-39-4, 1327-53-3, 1303-00-0, 64436-13-1, 7440-38-2']	['BERYLLIUM', 'Arsenic compounds']	2
0.277497	4	1135	829	439	0.386784	0.529554	['7440-50-8', '7778-39-4, 1327-53-3, 1303-00-0, 64436-13-1, 7440-38-2', '1313-99-1, 12035-72-2, 7440-02-0', '7440-66-6']				['1313-99-1, 12035-72-2, 7440-02-0', '7440-50-8', '7440-66-6', '7778-39-4, 1327-53-3, 1303-00-0, 64436-13-1, 7440-38-2']	['Nickel compounds', 'COPPER', 'ZINC', 'Arsenic compounds']	2
0.276233	2	1168	437	437	0.374144	1	['7778-39-4, 1327-53-3, 1303-00-0, 64436-13-1, 7440-38-2', '75-01-4']				['75-01-4', '7778-39-4, 1327-53-3, 1303-00-0, 64436-13-1, 7440-38-2']	['VINYL CHLORIDE', 'Arsenic compounds']	2
0.276233	5	1240	1038	437	0.352419	0.421002	['7778-39-4, 1327-53-3, 1303-00-0, 64436-13-1, 7440-38-2', '7439-92-1', '7440-66-6', '7440-47-3', '1313-99-1, 12035-72-2, 7440-02-0']				['1313-99-1, 12035-72-2, 7440-02-0', '7439-92-1', '7440-47-3', '7440-66-6', '7778-39-4, 1327-53-3, 1303-00-0, 64436-13-1, 7440-38-2']	['Nickel compounds', 'LEAD, INORGANIC;LEAD', 'CHROMIUM (III);CHROMIUM, TOTAL;CHROMIUM', 'ZINC', 'Arsenic compounds']	2
0.275601	2	1070	436	436	0.407477	1	['79-01-6', '1313-99-1, 12035-72-2, 7440-02-0']				['1313-99-1, 12035-72-2, 7440-02-0', '79-01-6']	['Nickel compounds', 'TRICHLOROETHYLENE;TCE;TRICHLOROETHENE']	2
0.275601	4	1172	920	436	0.372014	0.473913	['7440-50-8', '7440-43-9', '7778-39-4, 1327-53-3, 1303-00-0, 64436-13-1, 7440-38-2', '7440-47-3']				['7440-43-9', '7440-47-3', '7440-50-8', '7778-39-4, 1327-53-3, 1303-00-0, 64436-13-1, 7440-38-2']	['CADMIUM', 'CHROMIUM (III);CHROMIUM, TOTAL;CHROMIUM', 'COPPER', 'Arsenic compounds']	2
0.274968	4	1044	837	435	0.416667	0.519713	['7440-47-3', '7440-43-9', '1313-99-1, 12035-72-2, 7440-02-0', '7440-66-6']				['1313-99-1, 12035-72-2, 7440-02-0', '7440-43-9', '7440-47-3', '7440-66-6']	['Nickel compounds', 'CADMIUM', 'CHROMIUM (III);CHROMIUM, TOTAL;CHROMIUM', 'ZINC']	2
0.274336	4	1159	888	434	0.374461	0.488739	['7440-47-3', '7778-39-4, 1327-53-3, 1303-00-0, 64436-13-1, 7440-38-2', '7440-50-8', '1313-99-1, 12035-72-2, 7440-02-0']				['1313-99-1, 12035-72-2, 7440-02-0', '7440-47-3', '7440-50-8', '7778-39-4, 1327-53-3, 1303-00-0, 64436-13-1, 7440-38-2']	['Nickel compounds', 'CHROMIUM (III);CHROMIUM, TOTAL;CHROMIUM', 'COPPER', 'Arsenic compounds']	2
0.273704	3	1261	807	433	0.343378	0.536555	['71-43-2', '7439-92-1', '1313-99-1, 12035-72-2, 7440-02-0']				['1313-99-1, 12035-72-2, 7440-02-0', '71-43-2', '7439-92-1']	['Nickel compounds', 'BENZENE', 'LEAD, INORGANIC;LEAD']	2
0.273704	3	1292	846	433	0.335139	0.51182	['79-01-6', '7440-43-9', '7439-92-1']				['7439-92-1', '7440-43-9', '79-01-6']	['LEAD, INORGANIC;LEAD', 'CADMIUM', 'TRICHLOROETHYLENE;TCE;TRICHLOROETHENE']	2
0.27244	3	1106	761	431	0.389693	0.56636	['7440-39-3', '7440-43-9', '7778-39-4, 1327-53-3, 1303-00-0, 64436-13-1, 7440-38-2']				['7440-39-3', '7440-43-9', '7778-39-4, 1327-53-3, 1303-00-0, 64436-13-1, 7440-38-2']	['BARIUM', 'CADMIUM', 'Arsenic compounds']	2
0.27244	5	1221	995	431	0.352989	0.433166	['7440-50-8', '7778-39-4, 1327-53-3, 1303-00-0, 64436-13-1, 7440-38-2', '7439-92-1', '1313-99-1, 12035-72-2, 7440-02-0', '7440-66-6']				['1313-99-1, 12035-72-2, 7440-02-0', '7439-92-1', '7440-50-8', '7440-66-6', '7778-39-4, 1327-53-3, 1303-00-0, 64436-13-1, 7440-38-2']	['Nickel compounds', 'LEAD, INORGANIC;LEAD', 'COPPER', 'ZINC', 'Arsenic compounds']	2
0.271808	3	1099	716	430	0.391265	0.600559	['7439-97-6', '7778-39-4, 1327-53-3, 1303-00-0, 64436-13-1, 7440-38-2', '1313-99-1, 12035-72-2, 7440-02-0']				['1313-99-1, 12035-72-2, 7440-02-0', '7439-97-6', '7778-39-4, 1327-53-3, 1303-00-0, 64436-13-1, 7440-38-2']	['Nickel compounds', 'MERCURY', 'Arsenic compounds']	2
0.271176	3	1096	699	429	0.391423	0.613734	['7440-39-3', '7778-39-4, 1327-53-3, 1303-00-0, 64436-13-1, 7440-38-2', '1313-99-1, 12035-72-2, 7440-02-0']				['1313-99-1, 12035-72-2, 7440-02-0', '7440-39-3', '7778-39-4, 1327-53-3, 1303-00-0, 64436-13-1, 7440-38-2']	['Nickel compounds', 'BARIUM', 'Arsenic compounds']	2
0.270544	4	1340	1099	428	0.319403	0.389445	['108-88-3', '71-43-2', '7778-39-4, 1327-53-3, 1303-00-0, 64436-13-1, 7440-38-2', '7439-92-1']				['108-88-3', '71-43-2', '7439-92-1', '7778-39-4, 1327-53-3, 1303-00-0, 64436-13-1, 7440-38-2']	['TOLUENE', 'BENZENE', 'LEAD, INORGANIC;LEAD', 'Arsenic compounds']	2
0.269912	3	1175	746	427	0.363404	0.572386	['7440-47-3', '71-43-2', '1313-99-1, 12035-72-2, 7440-02-0']				['1313-99-1, 12035-72-2, 7440-02-0', '71-43-2', '7440-47-3']	['Nickel compounds', 'BENZENE', 'CHROMIUM (III);CHROMIUM, TOTAL;CHROMIUM']	2
0.269912	4	979	769	427	0.436159	0.555267	['7440-50-8', '7440-43-9', '1313-99-1, 12035-72-2, 7440-02-0', '7440-66-6']				['1313-99-1, 12035-72-2, 7440-02-0', '7440-43-9', '7440-50-8', '7440-66-6']	['Nickel compounds', 'CADMIUM', 'COPPER', 'ZINC']	2
0.268647	3	1220	777	425	0.348361	0.546976	['7440-43-9', '71-43-2', '7440-47-3']				['71-43-2', '7440-43-9', '7440-47-3']	['BENZENE', 'CADMIUM', 'CHROMIUM (III);CHROMIUM, TOTAL;CHROMIUM']	2
0.268647	5	1157	962	425	0.367329	0.441788	['7439-92-1', '7440-66-6', '7440-43-9', '7440-47-3', '1313-99-1, 12035-72-2, 7440-02-0']				['1313-99-1, 12035-72-2, 7440-02-0', '7439-92-1', '7440-43-9', '7440-47-3', '7440-66-6']	['Nickel compounds', 'LEAD, INORGANIC;LEAD', 'CADMIUM', 'CHROMIUM (III);CHROMIUM, TOTAL;CHROMIUM', 'ZINC']	2
0.268647	5	1234	1031	425	0.344408	0.412221	['7440-50-8', '7778-39-4, 1327-53-3, 1303-00-0, 64436-13-1, 7440-38-2', '7439-92-1', '7440-43-9', '7440-47-3']				['7439-92-1', '7440-43-9', '7440-47-3', '7440-50-8', '7778-39-4, 1327-53-3, 1303-00-0, 64436-13-1, 7440-38-2']	['LEAD, INORGANIC;LEAD', 'CADMIUM', 'CHROMIUM (III);CHROMIUM, TOTAL;CHROMIUM', 'COPPER', 'Arsenic compounds']	2
0.267383	3	1339	809	423	0.315907	0.522868	['79-01-6', '108-88-3', '7778-39-4, 1327-53-3, 1303-00-0, 64436-13-1, 7440-38-2']				['108-88-3', '7778-39-4, 1327-53-3, 1303-00-0, 64436-13-1, 7440-38-2', '79-01-6']	['TOLUENE', 'Arsenic compounds', 'TRICHLOROETHYLENE;TCE;TRICHLOROETHENE']	2
0.267383	4	1230	976	423	0.343902	0.433402	['7439-96-5', '7778-39-4, 1327-53-3, 1303-00-0, 64436-13-1, 7440-38-2', '7439-92-1', '1313-99-1, 12035-72-2, 7440-02-0']				['1313-99-1, 12035-72-2, 7440-02-0', '7439-92-1', '7439-96-5', '7778-39-4, 1327-53-3, 1303-00-0, 64436-13-1, 7440-38-2']	['Nickel compounds', 'LEAD, INORGANIC;LEAD', 'MANGANESE (UNFILTERED);MANGANESE', 'Arsenic compounds']	2
0.266751	5	1234	1026	422	0.341977	0.411306	['7440-50-8', '7778-39-4, 1327-53-3, 1303-00-0, 64436-13-1, 7440-38-2', '7439-92-1', '7440-47-3', '1313-99-1, 12035-72-2, 7440-02-0']				['1313-99-1, 12035-72-2, 7440-02-0', '7439-92-1', '7440-47-3', '7440-50-8', '7778-39-4, 1327-53-3, 1303-00-0, 64436-13-1, 7440-38-2']	['Nickel compounds', 'LEAD, INORGANIC;LEAD', 'CHROMIUM (III);CHROMIUM, TOTAL;CHROMIUM', 'COPPER', 'Arsenic compounds']	2
0.266119	3	980	688	421	0.429592	0.611919	['7439-96-5', '7440-43-9', '1313-99-1, 12035-72-2, 7440-02-0']				['1313-99-1, 12035-72-2, 7440-02-0', '7439-96-5', '7440-43-9']	['Nickel compounds', 'MANGANESE (UNFILTERED);MANGANESE', 'CADMIUM']	2
0.266119	3	921	652	421	0.457112	0.645706	['7440-43-9', '7439-97-6', '1313-99-1, 12035-72-2, 7440-02-0']				['1313-99-1, 12035-72-2, 7440-02-0', '7439-97-6', '7440-43-9']	['Nickel compounds', 'MERCURY', 'CADMIUM']	2
0.266119	3	1260	841	421	0.334127	0.500595	['7439-96-5', '71-43-2', '7778-39-4, 1327-53-3, 1303-00-0, 64436-13-1, 7440-38-2']				['71-43-2', '7439-96-5', '7778-39-4, 1327-53-3, 1303-00-0, 64436-13-1, 7440-38-2']	['BENZENE', 'MANGANESE (UNFILTERED);MANGANESE', 'Arsenic compounds']	2
0.265487	4	1029	837	420	0.408163	0.501792	['7440-47-3', '7440-43-9', '7440-50-8', '1313-99-1, 12035-72-2, 7440-02-0']				['1313-99-1, 12035-72-2, 7440-02-0', '7440-43-9', '7440-47-3', '7440-50-8']	['Nickel compounds', 'CADMIUM', 'CHROMIUM (III);CHROMIUM, TOTAL;CHROMIUM', 'COPPER']	2
0.265487	4	1188	943	420	0.353535	0.445387	['7439-96-5', '7440-43-9', '7778-39-4, 1327-53-3, 1303-00-0, 64436-13-1, 7440-38-2', '7440-47-3']				['7439-96-5', '7440-43-9', '7440-47-3', '7778-39-4, 1327-53-3, 1303-00-0, 64436-13-1, 7440-38-2']	['MANGANESE (UNFILTERED);MANGANESE', 'CADMIUM', 'CHROMIUM (III);CHROMIUM, TOTAL;CHROMIUM', 'Arsenic compounds']	2
0.265487	5	1130	900	420	0.371681	0.466667	['7440-50-8', '7439-92-1', '7440-43-9', '1313-99-1, 12035-72-2, 7440-02-0', '7440-66-6']				['1313-99-1, 12035-72-2, 7440-02-0', '7439-92-1', '7440-43-9', '7440-50-8', '7440-66-6']	['Nickel compounds', 'LEAD, INORGANIC;LEAD', 'CADMIUM', 'COPPER', 'ZINC']	2
0.264855	3	1277	849	419	0.328113	0.493522	['71-43-2', '7778-39-4, 1327-53-3, 1303-00-0, 64436-13-1, 7440-38-2', '7440-66-6']				['71-43-2', '7440-66-6', '7778-39-4, 1327-53-3, 1303-00-0, 64436-13-1, 7440-38-2']	['BENZENE', 'ZINC', 'Arsenic compounds']	2
0.264223	4	1211	941	418	0.345169	0.444208	['7439-97-6', '7778-39-4, 1327-53-3, 1303-00-0, 64436-13-1, 7440-38-2', '7439-92-1', '1313-99-1, 12035-72-2, 7440-02-0']				['1313-99-1, 12035-72-2, 7440-02-0', '7439-92-1', '7439-97-6', '7778-39-4, 1327-53-3, 1303-00-0, 64436-13-1, 7440-38-2']	['Nickel compounds', 'LEAD, INORGANIC;LEAD', 'MERCURY', 'Arsenic compounds']	2
0.264223	4	1391	1081	418	0.300503	0.386679	['79-01-6', '7778-39-4, 1327-53-3, 1303-00-0, 64436-13-1, 7440-38-2', '7439-92-1', '7440-47-3']				['7439-92-1', '7440-47-3', '7778-39-4, 1327-53-3, 1303-00-0, 64436-13-1, 7440-38-2', '79-01-6']	['LEAD, INORGANIC;LEAD', 'CHROMIUM (III);CHROMIUM, TOTAL;CHROMIUM', 'Arsenic compounds', 'TRICHLOROETHYLENE;TCE;TRICHLOROETHENE']	2
0.26359	3	1282	827	417	0.325273	0.504232	['79-01-6', '71-43-2', '7440-47-3']				['71-43-2', '7440-47-3', '79-01-6']	['BENZENE', 'CHROMIUM (III);CHROMIUM, TOTAL;CHROMIUM', 'TRICHLOROETHYLENE;TCE;TRICHLOROETHENE']	2
0.26359	4	1202	955	417	0.346922	0.436649	['7440-39-3', '7440-43-9', '7778-39-4, 1327-53-3, 1303-00-0, 64436-13-1, 7440-38-2', '7439-92-1']				['7439-92-1', '7440-39-3', '7440-43-9', '7778-39-4, 1327-53-3, 1303-00-0, 64436-13-1, 7440-38-2']	['LEAD, INORGANIC;LEAD', 'BARIUM', 'CADMIUM', 'Arsenic compounds']	2
0.26359	4	1172	915	417	0.355802	0.455738	['7440-43-9', '7439-97-6', '7778-39-4, 1327-53-3, 1303-00-0, 64436-13-1, 7440-38-2', '7440-47-3']				['7439-97-6', '7440-43-9', '7440-47-3', '7778-39-4, 1327-53-3, 1303-00-0, 64436-13-1, 7440-38-2']	['MERCURY', 'CADMIUM', 'CHROMIUM (III);CHROMIUM, TOTAL;CHROMIUM', 'Arsenic compounds']	2
0.261694	3	1330	844	414	0.311278	0.490521	['71-43-2', '7778-39-4, 1327-53-3, 1303-00-0, 64436-13-1, 7440-38-2', '127-18-4']				['127-18-4', '71-43-2', '7778-39-4, 1327-53-3, 1303-00-0, 64436-13-1, 7440-38-2']	['TETRACHLOROETHYLENE;TETRACHLOROETHENE;PCE;PERCHLOROETHYLENE;PERCHLOROETHENE', 'BENZENE', 'Arsenic compounds']	2
0.261694	3	1180	861	414	0.350847	0.480836	['7440-41-7', '7778-39-4, 1327-53-3, 1303-00-0, 64436-13-1, 7440-38-2', '7439-92-1']				['7439-92-1', '7440-41-7', '7778-39-4, 1327-53-3, 1303-00-0, 64436-13-1, 7440-38-2']	['LEAD, INORGANIC;LEAD', 'BERYLLIUM', 'Arsenic compounds']	2
0.261694	4	1162	962	414	0.356282	0.430353	['79-01-6', '108-88-3', '71-43-2', '127-18-4']				['108-88-3', '127-18-4', '71-43-2', '79-01-6']	['TOLUENE', 'TETRACHLOROETHYLENE;TETRACHLOROETHENE;PCE;PERCHLOROETHYLENE;PERCHLOROETHENE', 'BENZENE', 'TRICHLOROETHYLENE;TCE;TRICHLOROETHENE']	2
0.261694	4	1212	936	414	0.341584	0.442308	['7440-39-3', '7778-39-4, 1327-53-3, 1303-00-0, 64436-13-1, 7440-38-2', '7439-92-1', '1313-99-1, 12035-72-2, 7440-02-0']				['1313-99-1, 12035-72-2, 7440-02-0', '7439-92-1', '7440-39-3', '7778-39-4, 1327-53-3, 1303-00-0, 64436-13-1, 7440-38-2']	['Nickel compounds', 'LEAD, INORGANIC;LEAD', 'BARIUM', 'Arsenic compounds']	2
0.259798	4	1105	844	411	0.371946	0.486967	['7440-43-9', '7439-97-6', '7439-92-1', '1313-99-1, 12035-72-2, 7440-02-0']				['1313-99-1, 12035-72-2, 7440-02-0', '7439-92-1', '7439-97-6', '7440-43-9']	['Nickel compounds', 'LEAD, INORGANIC;LEAD', 'MERCURY', 'CADMIUM']	2
0.259798	4	1178	911	411	0.348896	0.451153	['7440-47-3', '7439-96-5', '7778-39-4, 1327-53-3, 1303-00-0, 64436-13-1, 7440-38-2', '1313-99-1, 12035-72-2, 7440-02-0']				['1313-99-1, 12035-72-2, 7440-02-0', '7439-96-5', '7440-47-3', '7778-39-4, 1327-53-3, 1303-00-0, 64436-13-1, 7440-38-2']	['Nickel compounds', 'MANGANESE (UNFILTERED);MANGANESE', 'CHROMIUM (III);CHROMIUM, TOTAL;CHROMIUM', 'Arsenic compounds']	2
0.259166	3	1245	763	410	0.329317	0.537353	['79-01-6', '7440-43-9', '7440-47-3']				['7440-43-9', '7440-47-3', '79-01-6']	['CADMIUM', 'CHROMIUM (III);CHROMIUM, TOTAL;CHROMIUM', 'TRICHLOROETHYLENE;TCE;TRICHLOROETHENE']	2
0.259166	5	1151	953	410	0.356212	0.43022	['7440-50-8', '7439-92-1', '7440-43-9', '7440-47-3', '1313-99-1, 12035-72-2, 7440-02-0']				['1313-99-1, 12035-72-2, 7440-02-0', '7439-92-1', '7440-43-9', '7440-47-3', '7440-50-8']	['Nickel compounds', 'LEAD, INORGANIC;LEAD', 'CADMIUM', 'CHROMIUM (III);CHROMIUM, TOTAL;CHROMIUM', 'COPPER']	2
0.259166	5	1177	937	410	0.348343	0.437567	['7440-50-8', '7778-39-4, 1327-53-3, 1303-00-0, 64436-13-1, 7440-38-2', '7440-66-6', '7440-47-3', '1313-99-1, 12035-72-2, 7440-02-0']				['1313-99-1, 12035-72-2, 7440-02-0', '7440-47-3', '7440-50-8', '7440-66-6', '7778-39-4, 1327-53-3, 1303-00-0, 64436-13-1, 7440-38-2']	['Nickel compounds', 'CHROMIUM (III);CHROMIUM, TOTAL;CHROMIUM', 'COPPER', 'ZINC', 'Arsenic compounds']	2
0.258534	3	1231	827	409	0.33225	0.494559	['108-88-3', '7440-43-9', '7778-39-4, 1327-53-3, 1303-00-0, 64436-13-1, 7440-38-2']				['108-88-3', '7440-43-9', '7778-39-4, 1327-53-3, 1303-00-0, 64436-13-1, 7440-38-2']	['TOLUENE', 'CADMIUM', 'Arsenic compounds']	2
0.258534	4	1303	982	409	0.313891	0.416497	['7440-43-9', '71-43-2', '7439-92-1', '7440-47-3']				['71-43-2', '7439-92-1', '7440-43-9', '7440-47-3']	['BENZENE', 'LEAD, INORGANIC;LEAD', 'CADMIUM', 'CHROMIUM (III);CHROMIUM, TOTAL;CHROMIUM']	2
0.257901	3	1226	759	408	0.33279	0.537549	['108-88-3', '7778-39-4, 1327-53-3, 1303-00-0, 64436-13-1, 7440-38-2', '1313-99-1, 12035-72-2, 7440-02-0']				['108-88-3', '1313-99-1, 12035-72-2, 7440-02-0', '7778-39-4, 1327-53-3, 1303-00-0, 64436-13-1, 7440-38-2']	['TOLUENE', 'Nickel compounds', 'Arsenic compounds']	2
0.257901	5	1234	1033	408	0.330632	0.394966	['7778-39-4, 1327-53-3, 1303-00-0, 64436-13-1, 7440-38-2', '7439-92-1', '7439-97-6', '7440-43-9', '7440-47-3']				['7439-92-1', '7439-97-6', '7440-43-9', '7440-47-3', '7778-39-4, 1327-53-3, 1303-00-0, 64436-13-1, 7440-38-2']	['LEAD, INORGANIC;LEAD', 'MERCURY', 'CADMIUM', 'CHROMIUM (III);CHROMIUM, TOTAL;CHROMIUM', 'Arsenic compounds']	2
0.257901	5	1184	965	408	0.344595	0.422798	['7440-50-8', '7778-39-4, 1327-53-3, 1303-00-0, 64436-13-1, 7440-38-2', '7440-43-9', '7440-47-3', '7440-66-6']				['7440-43-9', '7440-47-3', '7440-50-8', '7440-66-6', '7778-39-4, 1327-53-3, 1303-00-0, 64436-13-1, 7440-38-2']	['CADMIUM', 'CHROMIUM (III);CHROMIUM, TOTAL;CHROMIUM', 'COPPER', 'ZINC', 'Arsenic compounds']	2
0.257269	2	806	407	407	0.504963	1	['7440-43-9', '7440-41-7']				['7440-41-7', '7440-43-9']	['BERYLLIUM', 'CADMIUM']	2
0.257269	3	1264	830	407	0.321994	0.490361	['7440-50-8', '71-43-2', '7778-39-4, 1327-53-3, 1303-00-0, 64436-13-1, 7440-38-2']				['71-43-2', '7440-50-8', '7778-39-4, 1327-53-3, 1303-00-0, 64436-13-1, 7440-38-2']	['BENZENE', 'COPPER', 'Arsenic compounds']	2
0.257269	4	1142	886	407	0.356392	0.459368	['7439-96-5', '7440-43-9', '7439-92-1', '1313-99-1, 12035-72-2, 7440-02-0']				['1313-99-1, 12035-72-2, 7440-02-0', '7439-92-1', '7439-96-5', '7440-43-9']	['Nickel compounds', 'LEAD, INORGANIC;LEAD', 'MANGANESE (UNFILTERED);MANGANESE', 'CADMIUM']	2
0.257269	4	1160	900	407	0.350862	0.452222	['7439-96-5', '7440-43-9', '7778-39-4, 1327-53-3, 1303-00-0, 64436-13-1, 7440-38-2', '7440-66-6']				['7439-96-5', '7440-43-9', '7440-66-6', '7778-39-4, 1327-53-3, 1303-00-0, 64436-13-1, 7440-38-2']	['MANGANESE (UNFILTERED);MANGANESE', 'CADMIUM', 'ZINC', 'Arsenic compounds']	2
0.257269	4	1151	851	407	0.353606	0.478261	['7440-43-9', '7439-97-6', '7778-39-4, 1327-53-3, 1303-00-0, 64436-13-1, 7440-38-2', '7440-66-6']				['7439-97-6', '7440-43-9', '7440-66-6', '7778-39-4, 1327-53-3, 1303-00-0, 64436-13-1, 7440-38-2']	['MERCURY', 'CADMIUM', 'ZINC', 'Arsenic compounds']	2
0.256005	4	1316	1027	405	0.307751	0.394352	['108-88-3', '71-43-2', '7778-39-4, 1327-53-3, 1303-00-0, 64436-13-1, 7440-38-2', '7440-47-3']				['108-88-3', '71-43-2', '7440-47-3', '7778-39-4, 1327-53-3, 1303-00-0, 64436-13-1, 7440-38-2']	['TOLUENE', 'BENZENE', 'CHROMIUM (III);CHROMIUM, TOTAL;CHROMIUM', 'Arsenic compounds']	2
0.256005	4	1392	1134	405	0.290948	0.357143	['79-01-6', '7778-39-4, 1327-53-3, 1303-00-0, 64436-13-1, 7440-38-2', '127-18-4', '7439-92-1']				['127-18-4', '7439-92-1', '7778-39-4, 1327-53-3, 1303-00-0, 64436-13-1, 7440-38-2', '79-01-6']	['TETRACHLOROETHYLENE;TETRACHLOROETHENE;PCE;PERCHLOROETHYLENE;PERCHLOROETHENE', 'LEAD, INORGANIC;LEAD', 'Arsenic compounds', 'TRICHLOROETHYLENE;TCE;TRICHLOROETHENE']	2
0.256005	4	1304	941	405	0.310583	0.430393	['7440-47-3', '71-43-2', '7439-92-1', '1313-99-1, 12035-72-2, 7440-02-0']				['1313-99-1, 12035-72-2, 7440-02-0', '71-43-2', '7439-92-1', '7440-47-3']	['Nickel compounds', 'BENZENE', 'LEAD, INORGANIC;LEAD', 'CHROMIUM (III);CHROMIUM, TOTAL;CHROMIUM']	2
0.255373	3	1238	769	404	0.326333	0.525358	['71-43-2', '7778-39-4, 1327-53-3, 1303-00-0, 64436-13-1, 7440-38-2', '100-41-4']				['100-41-4', '71-43-2', '7778-39-4, 1327-53-3, 1303-00-0, 64436-13-1, 7440-38-2']	['ETHYLBENZENE', 'BENZENE', 'Arsenic compounds']	2
0.255373	4	1158	860	404	0.348877	0.469767	['7440-47-3', '7778-39-4, 1327-53-3, 1303-00-0, 64436-13-1, 7440-38-2', '7440-39-3', '1313-99-1, 12035-72-2, 7440-02-0']				['1313-99-1, 12035-72-2, 7440-02-0', '7440-39-3', '7440-47-3', '7778-39-4, 1327-53-3, 1303-00-0, 64436-13-1, 7440-38-2']	['Nickel compounds', 'BARIUM', 'CHROMIUM (III);CHROMIUM, TOTAL;CHROMIUM', 'Arsenic compounds']	2
0.255373	4	1168	911	404	0.34589	0.443469	['7440-39-3', '7440-43-9', '7778-39-4, 1327-53-3, 1303-00-0, 64436-13-1, 7440-38-2', '7440-47-3']				['7440-39-3', '7440-43-9', '7440-47-3', '7778-39-4, 1327-53-3, 1303-00-0, 64436-13-1, 7440-38-2']	['BARIUM', 'CADMIUM', 'CHROMIUM (III);CHROMIUM, TOTAL;CHROMIUM', 'Arsenic compounds']	2
0.254741	3	1119	742	403	0.360143	0.543127	['79-01-6', '71-43-2', '100-41-4']				['100-41-4', '71-43-2', '79-01-6']	['ETHYLBENZENE', 'BENZENE', 'TRICHLOROETHYLENE;TCE;TRICHLOROETHENE']	2
0.254741	3	1245	786	403	0.323695	0.512723	['1330-20-7', '71-43-2', '7778-39-4, 1327-53-3, 1303-00-0, 64436-13-1, 7440-38-2']				['1330-20-7', '71-43-2', '7778-39-4, 1327-53-3, 1303-00-0, 64436-13-1, 7440-38-2']	['XYLENES;DIMETHYLBENZENE;TOTAL XYLENES, UNSPECIFIED MIXTURE;XYLENE', 'BENZENE', 'Arsenic compounds']	2
0.254109	5	1252	1049	402	0.321086	0.383222	['7778-39-4, 1327-53-3, 1303-00-0, 64436-13-1, 7440-38-2', '7439-92-1', '7440-43-9', '7440-47-3', '7439-96-5']				['7439-92-1', '7439-96-5', '7440-43-9', '7440-47-3', '7778-39-4, 1327-53-3, 1303-00-0, 64436-13-1, 7440-38-2']	['LEAD, INORGANIC;LEAD', 'MANGANESE (UNFILTERED);MANGANESE', 'CADMIUM', 'CHROMIUM (III);CHROMIUM, TOTAL;CHROMIUM', 'Arsenic compounds']	2
0.254109	5	1222	1002	402	0.328969	0.401198	['7778-39-4, 1327-53-3, 1303-00-0, 64436-13-1, 7440-38-2', '7439-92-1', '7439-97-6', '7440-43-9', '7440-66-6']				['7439-92-1', '7439-97-6', '7440-43-9', '7440-66-6', '7778-39-4, 1327-53-3, 1303-00-0, 64436-13-1, 7440-38-2']	['LEAD, INORGANIC;LEAD', 'MERCURY', 'CADMIUM', 'ZINC', 'Arsenic compounds']	2
0.254109	6	1242	1051	402	0.323671	0.382493	['7440-50-8', '7778-39-4, 1327-53-3, 1303-00-0, 64436-13-1, 7440-38-2', '7439-92-1', '7440-47-3', '7440-66-6', '1313-99-1, 12035-72-2, 7440-02-0']				['1313-99-1, 12035-72-2, 7440-02-0', '7439-92-1', '7440-47-3', '7440-50-8', '7440-66-6', '7778-39-4, 1327-53-3, 1303-00-0, 64436-13-1, 7440-38-2']	['Nickel compounds', 'LEAD, INORGANIC;LEAD', 'CHROMIUM (III);CHROMIUM, TOTAL;CHROMIUM', 'COPPER', 'ZINC', 'Arsenic compounds']	2
0.253477	2	738	401	401	0.54336	1	['7440-41-7', '1313-99-1, 12035-72-2, 7440-02-0']				['1313-99-1, 12035-72-2, 7440-02-0', '7440-41-7']	['Nickel compounds', 'BERYLLIUM']	2
0.253477	3	918	654	401	0.436819	0.61315	['7440-39-3', '7440-43-9', '1313-99-1, 12035-72-2, 7440-02-0']				['1313-99-1, 12035-72-2, 7440-02-0', '7440-39-3', '7440-43-9']	['Nickel compounds', 'BARIUM', 'CADMIUM']	2
0.253477	3	1204	739	401	0.333056	0.542625	['7440-47-3', '79-01-6', '1313-99-1, 12035-72-2, 7440-02-0']				['1313-99-1, 12035-72-2, 7440-02-0', '7440-47-3', '79-01-6']	['Nickel compounds', 'CHROMIUM (III);CHROMIUM, TOTAL;CHROMIUM', 'TRICHLOROETHYLENE;TCE;TRICHLOROETHENE']	2
0.253477	3	1094	737	401	0.366545	0.544098	['7440-36-0', '7440-43-9', '7778-39-4, 1327-53-3, 1303-00-0, 64436-13-1, 7440-38-2']				['7440-36-0', '7440-43-9', '7778-39-4, 1327-53-3, 1303-00-0, 64436-13-1, 7440-38-2']	['ANTIMONY', 'CADMIUM', 'Arsenic compounds']	2
0.253477	5	1053	888	401	0.380817	0.451577	['7440-50-8', '7440-66-6', '7440-43-9', '7440-47-3', '1313-99-1, 12035-72-2, 7440-02-0']				['1313-99-1, 12035-72-2, 7440-02-0', '7440-43-9', '7440-47-3', '7440-50-8', '7440-66-6']	['Nickel compounds', 'CADMIUM', 'CHROMIUM (III);CHROMIUM, TOTAL;CHROMIUM', 'COPPER', 'ZINC']	2
0.252845	6	1240	1058	400	0.322581	0.378072	['7440-50-8', '7778-39-4, 1327-53-3, 1303-00-0, 64436-13-1, 7440-38-2', '7439-92-1', '7440-43-9', '7440-47-3', '7440-66-6']				['7439-92-1', '7440-43-9', '7440-47-3', '7440-50-8', '7440-66-6', '7778-39-4, 1327-53-3, 1303-00-0, 64436-13-1, 7440-38-2']	['LEAD, INORGANIC;LEAD', 'CADMIUM', 'CHROMIUM (III);CHROMIUM, TOTAL;CHROMIUM', 'COPPER', 'ZINC', 'Arsenic compounds']	2
0.252212	4	1163	870	399	0.343078	0.458621	['7440-47-3', '7439-97-6', '7778-39-4, 1327-53-3, 1303-00-0, 64436-13-1, 7440-38-2', '1313-99-1, 12035-72-2, 7440-02-0']				['1313-99-1, 12035-72-2, 7440-02-0', '7439-97-6', '7440-47-3', '7778-39-4, 1327-53-3, 1303-00-0, 64436-13-1, 7440-38-2']	['Nickel compounds', 'MERCURY', 'CHROMIUM (III);CHROMIUM, TOTAL;CHROMIUM', 'Arsenic compounds']	2
0.25158	3	1158	768	398	0.343696	0.518229	['108-88-3', '7440-43-9', '71-43-2']				['108-88-3', '71-43-2', '7440-43-9']	['TOLUENE', 'BENZENE', 'CADMIUM']	2
0.25158	4	1295	1017	398	0.307336	0.391347	['108-88-3', '7440-43-9', '7778-39-4, 1327-53-3, 1303-00-0, 64436-13-1, 7440-38-2', '7439-92-1']				['108-88-3', '7439-92-1', '7440-43-9', '7778-39-4, 1327-53-3, 1303-00-0, 64436-13-1, 7440-38-2']	['TOLUENE', 'LEAD, INORGANIC;LEAD', 'CADMIUM', 'Arsenic compounds']	2
0.25158	4	1141	843	398	0.348817	0.472123	['7440-50-8', '7440-43-9', '7439-97-6', '7778-39-4, 1327-53-3, 1303-00-0, 64436-13-1, 7440-38-2']				['7439-97-6', '7440-43-9', '7440-50-8', '7778-39-4, 1327-53-3, 1303-00-0, 64436-13-1, 7440-38-2']	['MERCURY', 'CADMIUM', 'COPPER', 'Arsenic compounds']	2
0.250948	3	1149	787	397	0.345518	0.504447	['79-01-6', '7440-43-9', '127-18-4']				['127-18-4', '7440-43-9', '79-01-6']	['TETRACHLOROETHYLENE;TETRACHLOROETHENE;PCE;PERCHLOROETHYLENE;PERCHLOROETHENE', 'CADMIUM', 'TRICHLOROETHYLENE;TCE;TRICHLOROETHENE']	2
0.250948	3	1299	801	397	0.30562	0.49563	['79-01-6', '7439-92-1', '1313-99-1, 12035-72-2, 7440-02-0']				['1313-99-1, 12035-72-2, 7440-02-0', '7439-92-1', '79-01-6']	['Nickel compounds', 'LEAD, INORGANIC;LEAD', 'TRICHLOROETHYLENE;TCE;TRICHLOROETHENE']	2
0.250948	5	1234	1029	397	0.321718	0.385811	['7778-39-4, 1327-53-3, 1303-00-0, 64436-13-1, 7440-38-2', '7439-92-1', '7440-43-9', '7440-66-6', '7439-96-5']				['7439-92-1', '7439-96-5', '7440-43-9', '7440-66-6', '7778-39-4, 1327-53-3, 1303-00-0, 64436-13-1, 7440-38-2']	['LEAD, INORGANIC;LEAD', 'MANGANESE (UNFILTERED);MANGANESE', 'CADMIUM', 'ZINC', 'Arsenic compounds']	2
0.250316	3	1131	760	396	0.350133	0.521053	['1330-20-7', '79-01-6', '71-43-2']				['1330-20-7', '71-43-2', '79-01-6']	['XYLENES;DIMETHYLBENZENE;TOTAL XYLENES, UNSPECIFIED MIXTURE;XYLENE', 'BENZENE', 'TRICHLOROETHYLENE;TCE;TRICHLOROETHENE']	2
0.249684	3	1061	748	395	0.37229	0.528075	['7440-43-9', '7440-41-7', '7439-92-1']				['7439-92-1', '7440-41-7', '7440-43-9']	['LEAD, INORGANIC;LEAD', 'BERYLLIUM', 'CADMIUM']	2
0.249684	4	1305	1002	395	0.302682	0.394212	['108-88-3', '7778-39-4, 1327-53-3, 1303-00-0, 64436-13-1, 7440-38-2', '7439-92-1', '1313-99-1, 12035-72-2, 7440-02-0']				['108-88-3', '1313-99-1, 12035-72-2, 7440-02-0', '7439-92-1', '7778-39-4, 1327-53-3, 1303-00-0, 64436-13-1, 7440-38-2']	['TOLUENE', 'Nickel compounds', 'LEAD, INORGANIC;LEAD', 'Arsenic compounds']	2
0.249052	3	1134	715	394	0.347443	0.551049	['79-01-6', '71-43-2', '75-09-2']				['71-43-2', '75-09-2', '79-01-6']	['BENZENE', 'METHYLENE CHLORIDE;DICHLOROMETHANE', 'TRICHLOROETHYLENE;TCE;TRICHLOROETHENE']	2
0.249052	5	1256	1037	394	0.313694	0.379942	['7778-39-4, 1327-53-3, 1303-00-0, 64436-13-1, 7440-38-2', '7439-92-1', '7440-47-3', '1313-99-1, 12035-72-2, 7440-02-0', '7439-96-5']				['1313-99-1, 12035-72-2, 7440-02-0', '7439-92-1', '7439-96-5', '7440-47-3', '7778-39-4, 1327-53-3, 1303-00-0, 64436-13-1, 7440-38-2']	['Nickel compounds', 'LEAD, INORGANIC;LEAD', 'MANGANESE (UNFILTERED);MANGANESE', 'CHROMIUM (III);CHROMIUM, TOTAL;CHROMIUM', 'Arsenic compounds']	2
0.249052	5	1214	1000	394	0.324547	0.394	['7440-50-8', '7778-39-4, 1327-53-3, 1303-00-0, 64436-13-1, 7440-38-2', '7439-92-1', '7439-97-6', '7440-43-9']				['7439-92-1', '7439-97-6', '7440-43-9', '7440-50-8', '7778-39-4, 1327-53-3, 1303-00-0, 64436-13-1, 7440-38-2']	['LEAD, INORGANIC;LEAD', 'MERCURY', 'CADMIUM', 'COPPER', 'Arsenic compounds']	2
0.249052	6	1163	983	394	0.338779	0.400814	['7440-50-8', '7439-92-1', '7440-66-6', '7440-43-9', '7440-47-3', '1313-99-1, 12035-72-2, 7440-02-0']				['1313-99-1, 12035-72-2, 7440-02-0', '7439-92-1', '7440-43-9', '7440-47-3', '7440-50-8', '7440-66-6']	['Nickel compounds', 'LEAD, INORGANIC;LEAD', 'CADMIUM', 'CHROMIUM (III);CHROMIUM, TOTAL;CHROMIUM', 'COPPER', 'ZINC']	2
0.24842	3	1301	824	393	0.302075	0.476942	['7439-96-5', '79-01-6', '7778-39-4, 1327-53-3, 1303-00-0, 64436-13-1, 7440-38-2']				['7439-96-5', '7778-39-4, 1327-53-3, 1303-00-0, 64436-13-1, 7440-38-2', '79-01-6']	['MANGANESE (UNFILTERED);MANGANESE', 'Arsenic compounds', 'TRICHLOROETHYLENE;TCE;TRICHLOROETHENE']	2
0.24842	3	1132	777	393	0.347173	0.505792	['7440-41-7', '7778-39-4, 1327-53-3, 1303-00-0, 64436-13-1, 7440-38-2', '7440-47-3']				['7440-41-7', '7440-47-3', '7778-39-4, 1327-53-3, 1303-00-0, 64436-13-1, 7440-38-2']	['BERYLLIUM', 'CHROMIUM (III);CHROMIUM, TOTAL;CHROMIUM', 'Arsenic compounds']	2
0.24842	4	1144	826	393	0.343531	0.475787	['7439-97-6', '7778-39-4, 1327-53-3, 1303-00-0, 64436-13-1, 7440-38-2', '1313-99-1, 12035-72-2, 7440-02-0', '7440-66-6']				['1313-99-1, 12035-72-2, 7440-02-0', '7439-97-6', '7440-66-6', '7778-39-4, 1327-53-3, 1303-00-0, 64436-13-1, 7440-38-2']	['Nickel compounds', 'MERCURY', 'ZINC', 'Arsenic compounds']	2
0.24842	4	1333	1051	393	0.294824	0.37393	['71-43-2', '7778-39-4, 1327-53-3, 1303-00-0, 64436-13-1, 7440-38-2', '7439-92-1', '7440-66-6']				['71-43-2', '7439-92-1', '7440-66-6', '7778-39-4, 1327-53-3, 1303-00-0, 64436-13-1, 7440-38-2']	['BENZENE', 'LEAD, INORGANIC;LEAD', 'ZINC', 'Arsenic compounds']	2
0.24842	5	1234	1030	393	0.318476	0.381553	['7440-39-3', '7778-39-4, 1327-53-3, 1303-00-0, 64436-13-1, 7440-38-2', '7439-92-1', '7440-43-9', '7440-47-3']				['7439-92-1', '7440-39-3', '7440-43-9', '7440-47-3', '7778-39-4, 1327-53-3, 1303-00-0, 64436-13-1, 7440-38-2']	['LEAD, INORGANIC;LEAD', 'BARIUM', 'CADMIUM', 'CHROMIUM (III);CHROMIUM, TOTAL;CHROMIUM', 'Arsenic compounds']	2
0.247788	3	1103	755	392	0.355394	0.519205	['108-88-3', '71-43-2', '1313-99-1, 12035-72-2, 7440-02-0']				['108-88-3', '1313-99-1, 12035-72-2, 7440-02-0', '71-43-2']	['TOLUENE', 'Nickel compounds', 'BENZENE']	2
0.247788	4	1104	847	392	0.355072	0.46281	['7440-39-3', '7440-43-9', '7439-92-1', '1313-99-1, 12035-72-2, 7440-02-0']				['1313-99-1, 12035-72-2, 7440-02-0', '7439-92-1', '7440-39-3', '7440-43-9']	['Nickel compounds', 'LEAD, INORGANIC;LEAD', 'BARIUM', 'CADMIUM']	2
0.247788	4	1077	834	392	0.363974	0.470024	['7440-47-3', '7439-96-5', '7440-43-9', '1313-99-1, 12035-72-2, 7440-02-0']				['1313-99-1, 12035-72-2, 7440-02-0', '7439-96-5', '7440-43-9', '7440-47-3']	['Nickel compounds', 'MANGANESE (UNFILTERED);MANGANESE', 'CADMIUM', 'CHROMIUM (III);CHROMIUM, TOTAL;CHROMIUM']	2
0.247788	4	1036	805	392	0.378378	0.486957	['7440-47-3', '7440-43-9', '7439-97-6', '1313-99-1, 12035-72-2, 7440-02-0']				['1313-99-1, 12035-72-2, 7440-02-0', '7439-97-6', '7440-43-9', '7440-47-3']	['Nickel compounds', 'MERCURY', 'CADMIUM', 'CHROMIUM (III);CHROMIUM, TOTAL;CHROMIUM']	2
0.247155	4	1387	953	391	0.281903	0.410283	['79-01-6', '108-88-3', '71-43-2', '7439-92-1']				['108-88-3', '71-43-2', '7439-92-1', '79-01-6']	['TOLUENE', 'BENZENE', 'LEAD, INORGANIC;LEAD', 'TRICHLOROETHYLENE;TCE;TRICHLOROETHENE']	2
0.247155	4	1155	890	391	0.338528	0.439326	['7439-96-5', '7440-43-9', '7778-39-4, 1327-53-3, 1303-00-0, 64436-13-1, 7440-38-2', '7440-50-8']				['7439-96-5', '7440-43-9', '7440-50-8', '7778-39-4, 1327-53-3, 1303-00-0, 64436-13-1, 7440-38-2']	['MANGANESE (UNFILTERED);MANGANESE', 'CADMIUM', 'COPPER', 'Arsenic compounds']	2
0.247155	5	1239	1017	391	0.315577	0.384464	['7440-39-3', '7778-39-4, 1327-53-3, 1303-00-0, 64436-13-1, 7440-38-2', '7439-92-1', '7440-47-3', '1313-99-1, 12035-72-2, 7440-02-0']				['1313-99-1, 12035-72-2, 7440-02-0', '7439-92-1', '7440-39-3', '7440-47-3', '7778-39-4, 1327-53-3, 1303-00-0, 64436-13-1, 7440-38-2']	['Nickel compounds', 'LEAD, INORGANIC;LEAD', 'BARIUM', 'CHROMIUM (III);CHROMIUM, TOTAL;CHROMIUM', 'Arsenic compounds']	2
0.246523	5	1236	1025	390	0.315534	0.380488	['7778-39-4, 1327-53-3, 1303-00-0, 64436-13-1, 7440-38-2', '7439-92-1', '7439-97-6', '7440-47-3', '1313-99-1, 12035-72-2, 7440-02-0']				['1313-99-1, 12035-72-2, 7440-02-0', '7439-92-1', '7439-97-6', '7440-47-3', '7778-39-4, 1327-53-3, 1303-00-0, 64436-13-1, 7440-38-2']	['Nickel compounds', 'LEAD, INORGANIC;LEAD', 'MERCURY', 'CHROMIUM (III);CHROMIUM, TOTAL;CHROMIUM', 'Arsenic compounds']	2
0.245891	3	1323	829	389	0.294029	0.46924	['79-01-6', '7778-39-4, 1327-53-3, 1303-00-0, 64436-13-1, 7440-38-2', '7440-66-6']				['7440-66-6', '7778-39-4, 1327-53-3, 1303-00-0, 64436-13-1, 7440-38-2', '79-01-6']	['ZINC', 'Arsenic compounds', 'TRICHLOROETHYLENE;TCE;TRICHLOROETHENE']	2
0.245891	4	1157	865	389	0.336214	0.449711	['7439-96-5', '7778-39-4, 1327-53-3, 1303-00-0, 64436-13-1, 7440-38-2', '1313-99-1, 12035-72-2, 7440-02-0', '7440-66-6']				['1313-99-1, 12035-72-2, 7440-02-0', '7439-96-5', '7440-66-6', '7778-39-4, 1327-53-3, 1303-00-0, 64436-13-1, 7440-38-2']	['Nickel compounds', 'MANGANESE (UNFILTERED);MANGANESE', 'ZINC', 'Arsenic compounds']	2
0.245891	4	1336	984	389	0.291168	0.395325	['79-01-6', '7440-43-9', '7439-92-1', '7440-47-3']				['7439-92-1', '7440-43-9', '7440-47-3', '79-01-6']	['LEAD, INORGANIC;LEAD', 'CADMIUM', 'CHROMIUM (III);CHROMIUM, TOTAL;CHROMIUM', 'TRICHLOROETHYLENE;TCE;TRICHLOROETHENE']	2
0.245259	3	1271	821	388	0.305271	0.472594	['7440-43-9', '7778-39-4, 1327-53-3, 1303-00-0, 64436-13-1, 7440-38-2', '127-18-4']				['127-18-4', '7440-43-9', '7778-39-4, 1327-53-3, 1303-00-0, 64436-13-1, 7440-38-2']	['TETRACHLOROETHYLENE;TETRACHLOROETHENE;PCE;PERCHLOROETHYLENE;PERCHLOROETHENE', 'CADMIUM', 'Arsenic compounds']	2
0.244627	3	1071	672	387	0.361345	0.575893	['7440-41-7', '7439-92-1', '1313-99-1, 12035-72-2, 7440-02-0']				['1313-99-1, 12035-72-2, 7440-02-0', '7439-92-1', '7440-41-7']	['Nickel compounds', 'LEAD, INORGANIC;LEAD', 'BERYLLIUM']	2
0.244627	4	1286	1016	387	0.300933	0.380906	['108-88-3', '7440-43-9', '71-43-2', '7439-92-1']				['108-88-3', '71-43-2', '7439-92-1', '7440-43-9']	['TOLUENE', 'BENZENE', 'LEAD, INORGANIC;LEAD', 'CADMIUM']	2
0.244627	4	1314	994	387	0.294521	0.389336	['71-43-2', '7778-39-4, 1327-53-3, 1303-00-0, 64436-13-1, 7440-38-2', '7440-47-3', '7440-66-6']				['71-43-2', '7440-47-3', '7440-66-6', '7778-39-4, 1327-53-3, 1303-00-0, 64436-13-1, 7440-38-2']	['BENZENE', 'CHROMIUM (III);CHROMIUM, TOTAL;CHROMIUM', 'ZINC', 'Arsenic compounds']	2
0.244627	4	1194	951	387	0.324121	0.40694	['7440-36-0', '7440-43-9', '7778-39-4, 1327-53-3, 1303-00-0, 64436-13-1, 7440-38-2', '7439-92-1']				['7439-92-1', '7440-36-0', '7440-43-9', '7778-39-4, 1327-53-3, 1303-00-0, 64436-13-1, 7440-38-2']	['LEAD, INORGANIC;LEAD', 'ANTIMONY', 'CADMIUM', 'Arsenic compounds']	2
0.244627	5	1363	1180	387	0.283933	0.327966	['7778-39-4, 1327-53-3, 1303-00-0, 64436-13-1, 7440-38-2', '7439-92-1', '108-88-3', '7440-47-3', '71-43-2']				['108-88-3', '71-43-2', '7439-92-1', '7440-47-3', '7778-39-4, 1327-53-3, 1303-00-0, 64436-13-1, 7440-38-2']	['TOLUENE', 'BENZENE', 'LEAD, INORGANIC;LEAD', 'CHROMIUM (III);CHROMIUM, TOTAL;CHROMIUM', 'Arsenic compounds']	2
0.244627	5	1227	996	387	0.315403	0.388554	['7778-39-4, 1327-53-3, 1303-00-0, 64436-13-1, 7440-38-2', '7439-92-1', '7439-97-6', '1313-99-1, 12035-72-2, 7440-02-0', '7440-66-6']				['1313-99-1, 12035-72-2, 7440-02-0', '7439-92-1', '7439-97-6', '7440-66-6', '7778-39-4, 1327-53-3, 1303-00-0, 64436-13-1, 7440-38-2']	['Nickel compounds', 'LEAD, INORGANIC;LEAD', 'MERCURY', 'ZINC', 'Arsenic compounds']	2
0.243995	3	1243	798	386	0.310539	0.483709	['7439-97-6', '7778-39-4, 1327-53-3, 1303-00-0, 64436-13-1, 7440-38-2', '71-43-2']				['71-43-2', '7439-97-6', '7778-39-4, 1327-53-3, 1303-00-0, 64436-13-1, 7440-38-2']	['BENZENE', 'MERCURY', 'Arsenic compounds']	2
0.243995	4	986	760	386	0.391481	0.507895	['7440-43-9', '7439-97-6', '1313-99-1, 12035-72-2, 7440-02-0', '7440-66-6']				['1313-99-1, 12035-72-2, 7440-02-0', '7439-97-6', '7440-43-9', '7440-66-6']	['Nickel compounds', 'MERCURY', 'CADMIUM', 'ZINC']	2
0.243995	4	1326	1047	386	0.291101	0.368672	['7440-50-8', '71-43-2', '7778-39-4, 1327-53-3, 1303-00-0, 64436-13-1, 7440-38-2', '7439-92-1']				['71-43-2', '7439-92-1', '7440-50-8', '7778-39-4, 1327-53-3, 1303-00-0, 64436-13-1, 7440-38-2']	['BENZENE', 'LEAD, INORGANIC;LEAD', 'COPPER', 'Arsenic compounds']	2
0.242731	4	1147	845	384	0.334786	0.454438	['79-01-6', '108-88-3', '71-43-2', '100-41-4']				['100-41-4', '108-88-3', '71-43-2', '79-01-6']	['ETHYLBENZENE', 'TOLUENE', 'BENZENE', 'TRICHLOROETHYLENE;TCE;TRICHLOROETHENE']	2
0.242731	5	1152	953	384	0.333333	0.402938	['7439-92-1', '7439-97-6', '7440-43-9', '7440-47-3', '1313-99-1, 12035-72-2, 7440-02-0']				['1313-99-1, 12035-72-2, 7440-02-0', '7439-92-1', '7439-97-6', '7440-43-9', '7440-47-3']	['Nickel compounds', 'LEAD, INORGANIC;LEAD', 'MERCURY', 'CADMIUM', 'CHROMIUM (III);CHROMIUM, TOTAL;CHROMIUM']	2
0.242099	3	1146	691	383	0.334206	0.554269	['71-43-2', '1313-99-1, 12035-72-2, 7440-02-0', '7440-66-6']				['1313-99-1, 12035-72-2, 7440-02-0', '71-43-2', '7440-66-6']	['Nickel compounds', 'BENZENE', 'ZINC']	2
0.242099	3	1235	788	383	0.310121	0.486041	['7440-39-3', '71-43-2', '7778-39-4, 1327-53-3, 1303-00-0, 64436-13-1, 7440-38-2']				['71-43-2', '7440-39-3', '7778-39-4, 1327-53-3, 1303-00-0, 64436-13-1, 7440-38-2']	['BENZENE', 'BARIUM', 'Arsenic compounds']	2
0.242099	4	1269	922	383	0.301812	0.415401	['7440-47-3', '108-88-3', '7778-39-4, 1327-53-3, 1303-00-0, 64436-13-1, 7440-38-2', '1313-99-1, 12035-72-2, 7440-02-0']				['108-88-3', '1313-99-1, 12035-72-2, 7440-02-0', '7440-47-3', '7778-39-4, 1327-53-3, 1303-00-0, 64436-13-1, 7440-38-2']	['TOLUENE', 'Nickel compounds', 'CHROMIUM (III);CHROMIUM, TOTAL;CHROMIUM', 'Arsenic compounds']	2
0.242099	4	1391	982	383	0.275341	0.39002	['79-01-6', '71-43-2', '127-18-4', '7439-92-1']				['127-18-4', '71-43-2', '7439-92-1', '79-01-6']	['TETRACHLOROETHYLENE;TETRACHLOROETHENE;PCE;PERCHLOROETHYLENE;PERCHLOROETHENE', 'BENZENE', 'LEAD, INORGANIC;LEAD', 'TRICHLOROETHYLENE;TCE;TRICHLOROETHENE']	2
0.242099	4	1129	816	383	0.339238	0.469363	['7440-50-8', '7439-97-6', '7778-39-4, 1327-53-3, 1303-00-0, 64436-13-1, 7440-38-2', '1313-99-1, 12035-72-2, 7440-02-0']				['1313-99-1, 12035-72-2, 7440-02-0', '7439-97-6', '7440-50-8', '7778-39-4, 1327-53-3, 1303-00-0, 64436-13-1, 7440-38-2']	['Nickel compounds', 'MERCURY', 'COPPER', 'Arsenic compounds']	2
0.242099	5	1230	1024	383	0.311382	0.374023	['7440-50-8', '7778-39-4, 1327-53-3, 1303-00-0, 64436-13-1, 7440-38-2', '7439-92-1', '7440-43-9', '7439-96-5']				['7439-92-1', '7439-96-5', '7440-43-9', '7440-50-8', '7778-39-4, 1327-53-3, 1303-00-0, 64436-13-1, 7440-38-2']	['LEAD, INORGANIC;LEAD', 'MANGANESE (UNFILTERED);MANGANESE', 'CADMIUM', 'COPPER', 'Arsenic compounds']	2
0.241466	3	1245	783	382	0.306827	0.487867	['117-81-7', '71-43-2', '7778-39-4, 1327-53-3, 1303-00-0, 64436-13-1, 7440-38-2']				['117-81-7', '71-43-2', '7778-39-4, 1327-53-3, 1303-00-0, 64436-13-1, 7440-38-2']	['B2EHP;BIS(2-ETHYLHEXYL)PHTHALATE;BEHP;DEHP;DI(2-ETHYLHEXYL)PHTHALATE', 'BENZENE', 'Arsenic compounds']	2
0.241466	3	954	641	382	0.400419	0.595944	['7440-47-3', '7440-41-7', '1313-99-1, 12035-72-2, 7440-02-0']				['1313-99-1, 12035-72-2, 7440-02-0', '7440-41-7', '7440-47-3']	['Nickel compounds', 'BERYLLIUM', 'CHROMIUM (III);CHROMIUM, TOTAL;CHROMIUM']	2
0.241466	4	1279	968	382	0.298671	0.394628	['108-88-3', '7440-43-9', '7778-39-4, 1327-53-3, 1303-00-0, 64436-13-1, 7440-38-2', '7440-47-3']				['108-88-3', '7440-43-9', '7440-47-3', '7778-39-4, 1327-53-3, 1303-00-0, 64436-13-1, 7440-38-2']	['TOLUENE', 'CADMIUM', 'CHROMIUM (III);CHROMIUM, TOTAL;CHROMIUM', 'Arsenic compounds']	2
0.241466	4	1410	1046	382	0.270922	0.365201	['79-01-6', '71-43-2', '7439-92-1', '7440-47-3']				['71-43-2', '7439-92-1', '7440-47-3', '79-01-6']	['BENZENE', 'LEAD, INORGANIC;LEAD', 'CHROMIUM (III);CHROMIUM, TOTAL;CHROMIUM', 'TRICHLOROETHYLENE;TCE;TRICHLOROETHENE']	2
0.240834	4	1356	1052	381	0.280973	0.362167	['79-01-6', '7778-39-4, 1327-53-3, 1303-00-0, 64436-13-1, 7440-38-2', '127-18-4', '7440-47-3']				['127-18-4', '7440-47-3', '7778-39-4, 1327-53-3, 1303-00-0, 64436-13-1, 7440-38-2', '79-01-6']	['TETRACHLOROETHYLENE;TETRACHLOROETHENE;PCE;PERCHLOROETHYLENE;PERCHLOROETHENE', 'CHROMIUM (III);CHROMIUM, TOTAL;CHROMIUM', 'Arsenic compounds', 'TRICHLOROETHYLENE;TCE;TRICHLOROETHENE']	2
0.240834	4	1034	792	381	0.368472	0.481061	['7440-47-3', '7440-43-9', '7440-39-3', '1313-99-1, 12035-72-2, 7440-02-0']				['1313-99-1, 12035-72-2, 7440-02-0', '7440-39-3', '7440-43-9', '7440-47-3']	['Nickel compounds', 'BARIUM', 'CADMIUM', 'CHROMIUM (III);CHROMIUM, TOTAL;CHROMIUM']	2
0.240834	5	1186	969	381	0.321248	0.393189	['7439-92-1', '7440-43-9', '7440-47-3', '1313-99-1, 12035-72-2, 7440-02-0', '7439-96-5']				['1313-99-1, 12035-72-2, 7440-02-0', '7439-92-1', '7439-96-5', '7440-43-9', '7440-47-3']	['Nickel compounds', 'LEAD, INORGANIC;LEAD', 'MANGANESE (UNFILTERED);MANGANESE', 'CADMIUM', 'CHROMIUM (III);CHROMIUM, TOTAL;CHROMIUM']	2
0.240834	5	1133	902	381	0.336275	0.422395	['7439-92-1', '7439-97-6', '7440-43-9', '1313-99-1, 12035-72-2, 7440-02-0', '7440-66-6']				['1313-99-1, 12035-72-2, 7440-02-0', '7439-92-1', '7439-97-6', '7440-43-9', '7440-66-6']	['Nickel compounds', 'LEAD, INORGANIC;LEAD', 'MERCURY', 'CADMIUM', 'ZINC']	2
0.240202	3	1102	733	380	0.344828	0.518417	['71-43-2', '127-18-4', '75-01-4']				['127-18-4', '71-43-2', '75-01-4']	['TETRACHLOROETHYLENE;TETRACHLOROETHENE;PCE;PERCHLOROETHYLENE;PERCHLOROETHENE', 'BENZENE', 'VINYL CHLORIDE']	2
0.240202	4	1416	1086	380	0.268362	0.349908	['79-01-6', '108-88-3', '7778-39-4, 1327-53-3, 1303-00-0, 64436-13-1, 7440-38-2', '7439-92-1']				['108-88-3', '7439-92-1', '7778-39-4, 1327-53-3, 1303-00-0, 64436-13-1, 7440-38-2', '79-01-6']	['TOLUENE', 'LEAD, INORGANIC;LEAD', 'Arsenic compounds', 'TRICHLOROETHYLENE;TCE;TRICHLOROETHENE']	2
0.240202	4	1027	793	380	0.37001	0.479193	['7439-96-5', '7440-43-9', '1313-99-1, 12035-72-2, 7440-02-0', '7440-66-6']				['1313-99-1, 12035-72-2, 7440-02-0', '7439-96-5', '7440-43-9', '7440-66-6']	['Nickel compounds', 'MANGANESE (UNFILTERED);MANGANESE', 'CADMIUM', 'ZINC']	2
0.240202	5	1218	988	380	0.311987	0.384615	['7440-50-8', '7778-39-4, 1327-53-3, 1303-00-0, 64436-13-1, 7440-38-2', '7439-92-1', '7439-97-6', '1313-99-1, 12035-72-2, 7440-02-0']				['1313-99-1, 12035-72-2, 7440-02-0', '7439-92-1', '7439-97-6', '7440-50-8', '7778-39-4, 1327-53-3, 1303-00-0, 64436-13-1, 7440-38-2']	['Nickel compounds', 'LEAD, INORGANIC;LEAD', 'MERCURY', 'COPPER', 'Arsenic compounds']	2
0.240202	5	1160	903	380	0.327586	0.420819	['7440-50-8', '7778-39-4, 1327-53-3, 1303-00-0, 64436-13-1, 7440-38-2', '7439-97-6', '7440-43-9', '7440-66-6']				['7439-97-6', '7440-43-9', '7440-50-8', '7440-66-6', '7778-39-4, 1327-53-3, 1303-00-0, 64436-13-1, 7440-38-2']	['MERCURY', 'CADMIUM', 'COPPER', 'ZINC', 'Arsenic compounds']	2
0.23957	3	1169	746	379	0.324209	0.508043	['7440-43-9', '71-43-2', '7440-66-6']				['71-43-2', '7440-43-9', '7440-66-6']	['BENZENE', 'CADMIUM', 'ZINC']	2
0.23957	4	1145	864	379	0.331004	0.438657	['7439-96-5', '7778-39-4, 1327-53-3, 1303-00-0, 64436-13-1, 7440-38-2', '7440-50-8', '1313-99-1, 12035-72-2, 7440-02-0']				['1313-99-1, 12035-72-2, 7440-02-0', '7439-96-5', '7440-50-8', '7778-39-4, 1327-53-3, 1303-00-0, 64436-13-1, 7440-38-2']	['Nickel compounds', 'MANGANESE (UNFILTERED);MANGANESE', 'COPPER', 'Arsenic compounds']	2
0.23957	4	981	742	379	0.38634	0.510782	['7440-50-8', '7440-43-9', '7439-97-6', '1313-99-1, 12035-72-2, 7440-02-0']				['1313-99-1, 12035-72-2, 7440-02-0', '7439-97-6', '7440-43-9', '7440-50-8']	['Nickel compounds', 'MERCURY', 'CADMIUM', 'COPPER']	2
0.23957	4	1141	816	379	0.332165	0.464461	['7440-39-3', '7778-39-4, 1327-53-3, 1303-00-0, 64436-13-1, 7440-38-2', '1313-99-1, 12035-72-2, 7440-02-0', '7440-66-6']				['1313-99-1, 12035-72-2, 7440-02-0', '7440-39-3', '7440-66-6', '7778-39-4, 1327-53-3, 1303-00-0, 64436-13-1, 7440-38-2']	['Nickel compounds', 'BARIUM', 'ZINC', 'Arsenic compounds']	2
0.23957	5	1242	1021	379	0.305153	0.371205	['7778-39-4, 1327-53-3, 1303-00-0, 64436-13-1, 7440-38-2', '7439-92-1', '1313-99-1, 12035-72-2, 7440-02-0', '7440-66-6', '7439-96-5']				['1313-99-1, 12035-72-2, 7440-02-0', '7439-92-1', '7439-96-5', '7440-66-6', '7778-39-4, 1327-53-3, 1303-00-0, 64436-13-1, 7440-38-2']	['Nickel compounds', 'LEAD, INORGANIC;LEAD', 'MANGANESE (UNFILTERED);MANGANESE', 'ZINC', 'Arsenic compounds']	2
0.238938	4	1335	1059	378	0.283146	0.356941	['7439-96-5', '71-43-2', '7778-39-4, 1327-53-3, 1303-00-0, 64436-13-1, 7440-38-2', '7439-92-1']				['71-43-2', '7439-92-1', '7439-96-5', '7778-39-4, 1327-53-3, 1303-00-0, 64436-13-1, 7440-38-2']	['BENZENE', 'LEAD, INORGANIC;LEAD', 'MANGANESE (UNFILTERED);MANGANESE', 'Arsenic compounds']	2
0.238938	4	1306	974	378	0.289433	0.38809	['7440-50-8', '71-43-2', '7778-39-4, 1327-53-3, 1303-00-0, 64436-13-1, 7440-38-2', '7440-47-3']				['71-43-2', '7440-47-3', '7440-50-8', '7778-39-4, 1327-53-3, 1303-00-0, 64436-13-1, 7440-38-2']	['BENZENE', 'CHROMIUM (III);CHROMIUM, TOTAL;CHROMIUM', 'COPPER', 'Arsenic compounds']	2
0.238306	3	1301	771	377	0.289777	0.488975	['79-01-6', '7439-92-1', '75-01-4']				['7439-92-1', '75-01-4', '79-01-6']	['LEAD, INORGANIC;LEAD', 'VINYL CHLORIDE', 'TRICHLOROETHYLENE;TCE;TRICHLOROETHENE']	2
0.238306	4	1293	955	377	0.29157	0.394764	['108-88-3', '71-43-2', '7439-92-1', '1313-99-1, 12035-72-2, 7440-02-0']				['108-88-3', '1313-99-1, 12035-72-2, 7440-02-0', '71-43-2', '7439-92-1']	['TOLUENE', 'Nickel compounds', 'BENZENE', 'LEAD, INORGANIC;LEAD']	2
0.238306	4	1220	988	377	0.309016	0.381579	['7440-41-7', '7778-39-4, 1327-53-3, 1303-00-0, 64436-13-1, 7440-38-2', '7439-92-1', '7440-47-3']				['7439-92-1', '7440-41-7', '7440-47-3', '7778-39-4, 1327-53-3, 1303-00-0, 64436-13-1, 7440-38-2']	['LEAD, INORGANIC;LEAD', 'BERYLLIUM', 'CHROMIUM (III);CHROMIUM, TOTAL;CHROMIUM', 'Arsenic compounds']	2
0.237674	3	1082	684	376	0.347505	0.549708	['108-88-3', '7440-43-9', '1313-99-1, 12035-72-2, 7440-02-0']				['108-88-3', '1313-99-1, 12035-72-2, 7440-02-0', '7440-43-9']	['TOLUENE', 'Nickel compounds', 'CADMIUM']	2
0.237674	4	1265	860	376	0.297233	0.437209	['108-88-3', '71-43-2', '7778-39-4, 1327-53-3, 1303-00-0, 64436-13-1, 7440-38-2', '100-41-4']				['100-41-4', '108-88-3', '71-43-2', '7778-39-4, 1327-53-3, 1303-00-0, 64436-13-1, 7440-38-2']	['ETHYLBENZENE', 'TOLUENE', 'BENZENE', 'Arsenic compounds']	2
0.237674	4	1269	873	376	0.296296	0.430699	['1330-20-7', '108-88-3', '71-43-2', '7778-39-4, 1327-53-3, 1303-00-0, 64436-13-1, 7440-38-2']				['108-88-3', '1330-20-7', '71-43-2', '7778-39-4, 1327-53-3, 1303-00-0, 64436-13-1, 7440-38-2']	['TOLUENE', 'XYLENES;DIMETHYLBENZENE;TOTAL XYLENES, UNSPECIFIED MIXTURE;XYLENE', 'BENZENE', 'Arsenic compounds']	2
0.237674	4	1134	829	376	0.33157	0.453559	['7439-96-5', '7778-39-4, 1327-53-3, 1303-00-0, 64436-13-1, 7440-38-2', '7440-39-3', '1313-99-1, 12035-72-2, 7440-02-0']				['1313-99-1, 12035-72-2, 7440-02-0', '7439-96-5', '7440-39-3', '7778-39-4, 1327-53-3, 1303-00-0, 64436-13-1, 7440-38-2']	['Nickel compounds', 'MANGANESE (UNFILTERED);MANGANESE', 'BARIUM', 'Arsenic compounds']	2
0.237674	4	1145	856	376	0.328384	0.439252	['7440-39-3', '7440-43-9', '7778-39-4, 1327-53-3, 1303-00-0, 64436-13-1, 7440-38-2', '7440-66-6']				['7440-39-3', '7440-43-9', '7440-66-6', '7778-39-4, 1327-53-3, 1303-00-0, 64436-13-1, 7440-38-2']	['BARIUM', 'CADMIUM', 'ZINC', 'Arsenic compounds']	2
0.237674	6	1225	1028	376	0.306939	0.365759	['7440-50-8', '7778-39-4, 1327-53-3, 1303-00-0, 64436-13-1, 7440-38-2', '7439-92-1', '7439-97-6', '7440-43-9', '7440-66-6']				['7439-92-1', '7439-97-6', '7440-43-9', '7440-50-8', '7440-66-6', '7778-39-4, 1327-53-3, 1303-00-0, 64436-13-1, 7440-38-2']	['LEAD, INORGANIC;LEAD', 'MERCURY', 'CADMIUM', 'COPPER', 'ZINC', 'Arsenic compounds']	2
0.237042	3	1140	713	375	0.328947	0.525947	['117-81-7', '7778-39-4, 1327-53-3, 1303-00-0, 64436-13-1, 7440-38-2', '1313-99-1, 12035-72-2, 7440-02-0']				['117-81-7', '1313-99-1, 12035-72-2, 7440-02-0', '7778-39-4, 1327-53-3, 1303-00-0, 64436-13-1, 7440-38-2']	['B2EHP;BIS(2-ETHYLHEXYL)PHTHALATE;BEHP;DEHP;DI(2-ETHYLHEXYL)PHTHALATE', 'Nickel compounds', 'Arsenic compounds']	2
0.237042	5	1323	1083	375	0.283447	0.34626	['7778-39-4, 1327-53-3, 1303-00-0, 64436-13-1, 7440-38-2', '7439-92-1', '7440-43-9', '108-88-3', '7440-47-3']				['108-88-3', '7439-92-1', '7440-43-9', '7440-47-3', '7778-39-4, 1327-53-3, 1303-00-0, 64436-13-1, 7440-38-2']	['TOLUENE', 'LEAD, INORGANIC;LEAD', 'CADMIUM', 'CHROMIUM (III);CHROMIUM, TOTAL;CHROMIUM', 'Arsenic compounds']	2
0.237042	5	1192	968	375	0.314597	0.387397	['7778-39-4, 1327-53-3, 1303-00-0, 64436-13-1, 7440-38-2', '7439-97-6', '7440-43-9', '7440-47-3', '7440-66-6']				['7439-97-6', '7440-43-9', '7440-47-3', '7440-66-6', '7778-39-4, 1327-53-3, 1303-00-0, 64436-13-1, 7440-38-2']	['MERCURY', 'CADMIUM', 'CHROMIUM (III);CHROMIUM, TOTAL;CHROMIUM', 'ZINC', 'Arsenic compounds']	2
0.23641	3	1058	770	374	0.353497	0.485714	['108-88-3', '71-43-2', '75-01-4']				['108-88-3', '71-43-2', '75-01-4']	['TOLUENE', 'BENZENE', 'VINYL CHLORIDE']	2
0.23641	4	1338	945	374	0.279522	0.395767	['7440-47-3', '79-01-6', '7439-92-1', '1313-99-1, 12035-72-2, 7440-02-0']				['1313-99-1, 12035-72-2, 7440-02-0', '7439-92-1', '7440-47-3', '79-01-6']	['Nickel compounds', 'LEAD, INORGANIC;LEAD', 'CHROMIUM (III);CHROMIUM, TOTAL;CHROMIUM', 'TRICHLOROETHYLENE;TCE;TRICHLOROETHENE']	2
0.23641	5	1325	1078	374	0.282264	0.346939	['7778-39-4, 1327-53-3, 1303-00-0, 64436-13-1, 7440-38-2', '7439-92-1', '108-88-3', '7440-47-3', '1313-99-1, 12035-72-2, 7440-02-0']				['108-88-3', '1313-99-1, 12035-72-2, 7440-02-0', '7439-92-1', '7440-47-3', '7778-39-4, 1327-53-3, 1303-00-0, 64436-13-1, 7440-38-2']	['TOLUENE', 'Nickel compounds', 'LEAD, INORGANIC;LEAD', 'CHROMIUM (III);CHROMIUM, TOTAL;CHROMIUM', 'Arsenic compounds']	2
0.23641	5	1130	893	374	0.330973	0.418813	['7440-50-8', '7439-92-1', '7439-97-6', '7440-43-9', '1313-99-1, 12035-72-2, 7440-02-0']				['1313-99-1, 12035-72-2, 7440-02-0', '7439-92-1', '7439-97-6', '7440-43-9', '7440-50-8']	['Nickel compounds', 'LEAD, INORGANIC;LEAD', 'MERCURY', 'CADMIUM', 'COPPER']	2
0.235777	3	1075	750	373	0.346977	0.497333	['79-01-6', '108-88-3', '75-01-4']				['108-88-3', '75-01-4', '79-01-6']	['TOLUENE', 'VINYL CHLORIDE', 'TRICHLOROETHYLENE;TCE;TRICHLOROETHENE']	2
0.235777	3	1300	923	373	0.286923	0.404117	['7778-39-4, 1327-53-3, 1303-00-0, 64436-13-1, 7440-38-2', '7439-92-1', '75-01-4']				['7439-92-1', '75-01-4', '7778-39-4, 1327-53-3, 1303-00-0, 64436-13-1, 7440-38-2']	['LEAD, INORGANIC;LEAD', 'VINYL CHLORIDE', 'Arsenic compounds']	2
0.235777	4	1154	852	373	0.323224	0.437793	['1330-20-7', '79-01-6', '108-88-3', '71-43-2']				['108-88-3', '1330-20-7', '71-43-2', '79-01-6']	['TOLUENE', 'XYLENES;DIMETHYLBENZENE;TOTAL XYLENES, UNSPECIFIED MIXTURE;XYLENE', 'BENZENE', 'TRICHLOROETHYLENE;TCE;TRICHLOROETHENE']	2
0.235777	5	1161	939	373	0.321275	0.397231	['7439-92-1', '7440-43-9', '1313-99-1, 12035-72-2, 7440-02-0', '7440-66-6', '7439-96-5']				['1313-99-1, 12035-72-2, 7440-02-0', '7439-92-1', '7439-96-5', '7440-43-9', '7440-66-6']	['Nickel compounds', 'LEAD, INORGANIC;LEAD', 'MANGANESE (UNFILTERED);MANGANESE', 'CADMIUM', 'ZINC']	2
0.235777	5	1156	943	373	0.322664	0.395546	['7440-39-3', '7439-92-1', '7440-43-9', '7440-47-3', '1313-99-1, 12035-72-2, 7440-02-0']				['1313-99-1, 12035-72-2, 7440-02-0', '7439-92-1', '7440-39-3', '7440-43-9', '7440-47-3']	['Nickel compounds', 'LEAD, INORGANIC;LEAD', 'BARIUM', 'CADMIUM', 'CHROMIUM (III);CHROMIUM, TOTAL;CHROMIUM']	2
0.235777	5	1228	988	373	0.303746	0.37753	['7440-39-3', '7778-39-4, 1327-53-3, 1303-00-0, 64436-13-1, 7440-38-2', '7439-92-1', '1313-99-1, 12035-72-2, 7440-02-0', '7440-66-6']				['1313-99-1, 12035-72-2, 7440-02-0', '7439-92-1', '7440-39-3', '7440-66-6', '7778-39-4, 1327-53-3, 1303-00-0, 64436-13-1, 7440-38-2']	['Nickel compounds', 'LEAD, INORGANIC;LEAD', 'BARIUM', 'ZINC', 'Arsenic compounds']	2
0.235145	4	1283	914	372	0.289945	0.407002	['71-43-2', '7439-92-1', '1313-99-1, 12035-72-2, 7440-02-0', '7440-66-6']				['1313-99-1, 12035-72-2, 7440-02-0', '71-43-2', '7439-92-1', '7440-66-6']	['Nickel compounds', 'BENZENE', 'LEAD, INORGANIC;LEAD', 'ZINC']	2
0.235145	4	1276	943	372	0.291536	0.394486	['7440-43-9', '71-43-2', '7439-92-1', '7440-66-6']				['71-43-2', '7439-92-1', '7440-43-9', '7440-66-6']	['BENZENE', 'LEAD, INORGANIC;LEAD', 'CADMIUM', 'ZINC']	2
0.235145	5	1235	1015	372	0.301215	0.366502	['7440-50-8', '7778-39-4, 1327-53-3, 1303-00-0, 64436-13-1, 7440-38-2', '7439-92-1', '1313-99-1, 12035-72-2, 7440-02-0', '7439-96-5']				['1313-99-1, 12035-72-2, 7440-02-0', '7439-92-1', '7439-96-5', '7440-50-8', '7778-39-4, 1327-53-3, 1303-00-0, 64436-13-1, 7440-38-2']	['Nickel compounds', 'LEAD, INORGANIC;LEAD', 'MANGANESE (UNFILTERED);MANGANESE', 'COPPER', 'Arsenic compounds']	2
0.234513	3	1087	700	371	0.341306	0.53	['7440-36-0', '7778-39-4, 1327-53-3, 1303-00-0, 64436-13-1, 7440-38-2', '1313-99-1, 12035-72-2, 7440-02-0']				['1313-99-1, 12035-72-2, 7440-02-0', '7440-36-0', '7778-39-4, 1327-53-3, 1303-00-0, 64436-13-1, 7440-38-2']	['Nickel compounds', 'ANTIMONY', 'Arsenic compounds']	2
0.234513	3	1119	737	371	0.331546	0.503392	['79-01-6', '71-43-2', '75-35-4']				['71-43-2', '75-35-4', '79-01-6']	['BENZENE', '1,1-DICHLOROETHYLENE;1,1-DCE;1,1-DICHLOROETHENE;VINYLIDINE CHLORIDE', 'TRICHLOROETHYLENE;TCE;TRICHLOROETHENE']	2
0.234513	3	1000	680	371	0.371	0.545588	['7440-43-9', '7440-41-7', '7440-47-3']				['7440-41-7', '7440-43-9', '7440-47-3']	['BERYLLIUM', 'CADMIUM', 'CHROMIUM (III);CHROMIUM, TOTAL;CHROMIUM']	2
0.234513	4	1318	1050	371	0.281487	0.353333	['79-01-6', '7440-43-9', '127-18-4', '7439-92-1']				['127-18-4', '7439-92-1', '7440-43-9', '79-01-6']	['TETRACHLOROETHYLENE;TETRACHLOROETHENE;PCE;PERCHLOROETHYLENE;PERCHLOROETHENE', 'LEAD, INORGANIC;LEAD', 'CADMIUM', 'TRICHLOROETHYLENE;TCE;TRICHLOROETHENE']	2
0.234513	4	1136	862	371	0.326585	0.430394	['7440-47-3', '7440-41-7', '7439-92-1', '1313-99-1, 12035-72-2, 7440-02-0']				['1313-99-1, 12035-72-2, 7440-02-0', '7439-92-1', '7440-41-7', '7440-47-3']	['Nickel compounds', 'LEAD, INORGANIC;LEAD', 'BERYLLIUM', 'CHROMIUM (III);CHROMIUM, TOTAL;CHROMIUM']	2
0.234513	4	1140	861	371	0.325439	0.430894	['7439-96-5', '7440-43-9', '7778-39-4, 1327-53-3, 1303-00-0, 64436-13-1, 7440-38-2', '7440-39-3']				['7439-96-5', '7440-39-3', '7440-43-9', '7778-39-4, 1327-53-3, 1303-00-0, 64436-13-1, 7440-38-2']	['MANGANESE (UNFILTERED);MANGANESE', 'BARIUM', 'CADMIUM', 'Arsenic compounds']	2
0.234513	5	1204	989	371	0.30814	0.375126	['7778-39-4, 1327-53-3, 1303-00-0, 64436-13-1, 7440-38-2', '7440-43-9', '7440-47-3', '7440-66-6', '7439-96-5']				['7439-96-5', '7440-43-9', '7440-47-3', '7440-66-6', '7778-39-4, 1327-53-3, 1303-00-0, 64436-13-1, 7440-38-2']	['MANGANESE (UNFILTERED);MANGANESE', 'CADMIUM', 'CHROMIUM (III);CHROMIUM, TOTAL;CHROMIUM', 'ZINC', 'Arsenic compounds']	2
0.233881	3	1147	785	370	0.322581	0.471338	['7440-43-9', '117-81-7', '7778-39-4, 1327-53-3, 1303-00-0, 64436-13-1, 7440-38-2']				['117-81-7', '7440-43-9', '7778-39-4, 1327-53-3, 1303-00-0, 64436-13-1, 7440-38-2']	['B2EHP;BIS(2-ETHYLHEXYL)PHTHALATE;BEHP;DEHP;DI(2-ETHYLHEXYL)PHTHALATE', 'CADMIUM', 'Arsenic compounds']	2
0.233881	3	1302	734	370	0.284178	0.504087	['79-01-6', '117-81-7', '7778-39-4, 1327-53-3, 1303-00-0, 64436-13-1, 7440-38-2']				['117-81-7', '7778-39-4, 1327-53-3, 1303-00-0, 64436-13-1, 7440-38-2', '79-01-6']	['B2EHP;BIS(2-ETHYLHEXYL)PHTHALATE;BEHP;DEHP;DI(2-ETHYLHEXYL)PHTHALATE', 'Arsenic compounds', 'TRICHLOROETHYLENE;TCE;TRICHLOROETHENE']	2
0.233881	4	1222	898	370	0.302782	0.412027	['108-88-3', '7440-43-9', '7439-92-1', '1313-99-1, 12035-72-2, 7440-02-0']				['108-88-3', '1313-99-1, 12035-72-2, 7440-02-0', '7439-92-1', '7440-43-9']	['TOLUENE', 'Nickel compounds', 'LEAD, INORGANIC;LEAD', 'CADMIUM']	2
0.233881	4	1027	777	370	0.360273	0.47619	['7439-96-5', '7440-43-9', '7440-50-8', '1313-99-1, 12035-72-2, 7440-02-0']				['1313-99-1, 12035-72-2, 7440-02-0', '7439-96-5', '7440-43-9', '7440-50-8']	['Nickel compounds', 'MANGANESE (UNFILTERED);MANGANESE', 'CADMIUM', 'COPPER']	2
0.233881	4	1124	816	370	0.329181	0.453431	['7440-50-8', '7778-39-4, 1327-53-3, 1303-00-0, 64436-13-1, 7440-38-2', '7440-39-3', '1313-99-1, 12035-72-2, 7440-02-0']				['1313-99-1, 12035-72-2, 7440-02-0', '7440-39-3', '7440-50-8', '7778-39-4, 1327-53-3, 1303-00-0, 64436-13-1, 7440-38-2']	['Nickel compounds', 'BARIUM', 'COPPER', 'Arsenic compounds']	2
0.233881	5	1154	881	370	0.320624	0.419977	['7440-50-8', '7778-39-4, 1327-53-3, 1303-00-0, 64436-13-1, 7440-38-2', '7439-97-6', '1313-99-1, 12035-72-2, 7440-02-0', '7440-66-6']				['1313-99-1, 12035-72-2, 7440-02-0', '7439-97-6', '7440-50-8', '7440-66-6', '7778-39-4, 1327-53-3, 1303-00-0, 64436-13-1, 7440-38-2']	['Nickel compounds', 'MERCURY', 'COPPER', 'ZINC', 'Arsenic compounds']	2
0.233881	5	1353	1113	370	0.273466	0.332435	['7778-39-4, 1327-53-3, 1303-00-0, 64436-13-1, 7440-38-2', '7439-92-1', '7440-47-3', '7440-66-6', '71-43-2']				['71-43-2', '7439-92-1', '7440-47-3', '7440-66-6', '7778-39-4, 1327-53-3, 1303-00-0, 64436-13-1, 7440-38-2']	['BENZENE', 'LEAD, INORGANIC;LEAD', 'CHROMIUM (III);CHROMIUM, TOTAL;CHROMIUM', 'ZINC', 'Arsenic compounds']	2
0.233881	5	1220	998	370	0.303279	0.370741	['7440-39-3', '7778-39-4, 1327-53-3, 1303-00-0, 64436-13-1, 7440-38-2', '7439-92-1', '7440-43-9', '7440-66-6']				['7439-92-1', '7440-39-3', '7440-43-9', '7440-66-6', '7778-39-4, 1327-53-3, 1303-00-0, 64436-13-1, 7440-38-2']	['LEAD, INORGANIC;LEAD', 'BARIUM', 'CADMIUM', 'ZINC', 'Arsenic compounds']	2
0.233881	6	1246	1058	370	0.29695	0.349716	['7778-39-4, 1327-53-3, 1303-00-0, 64436-13-1, 7440-38-2', '7439-92-1', '7439-97-6', '7440-43-9', '7440-47-3', '7440-66-6']				['7439-92-1', '7439-97-6', '7440-43-9', '7440-47-3', '7440-66-6', '7778-39-4, 1327-53-3, 1303-00-0, 64436-13-1, 7440-38-2']	['LEAD, INORGANIC;LEAD', 'MERCURY', 'CADMIUM', 'CHROMIUM (III);CHROMIUM, TOTAL;CHROMIUM', 'ZINC', 'Arsenic compounds']	2
0.233249	3	1105	785	369	0.333937	0.470064	['79-01-6', '127-18-4', '1313-99-1, 12035-72-2, 7440-02-0']				['127-18-4', '1313-99-1, 12035-72-2, 7440-02-0', '79-01-6']	['TETRACHLOROETHYLENE;TETRACHLOROETHENE;PCE;PERCHLOROETHYLENE;PERCHLOROETHENE', 'Nickel compounds', 'TRICHLOROETHYLENE;TCE;TRICHLOROETHENE']	2
0.233249	3	1128	729	369	0.327128	0.506173	['79-01-6', '71-43-2', '67-66-3']				['67-66-3', '71-43-2', '79-01-6']	['CHLOROFORM;TRICHLOROMETHANE', 'BENZENE', 'TRICHLOROETHYLENE;TCE;TRICHLOROETHENE']	2
0.233249	3	1167	714	369	0.316195	0.516807	['7440-50-8', '7440-43-9', '71-43-2']				['71-43-2', '7440-43-9', '7440-50-8']	['BENZENE', 'CADMIUM', 'COPPER']	2
0.233249	4	1327	1073	369	0.278071	0.343896	['71-43-2', '7778-39-4, 1327-53-3, 1303-00-0, 64436-13-1, 7440-38-2', '7439-92-1', '100-41-4']				['100-41-4', '71-43-2', '7439-92-1', '7778-39-4, 1327-53-3, 1303-00-0, 64436-13-1, 7440-38-2']	['ETHYLBENZENE', 'BENZENE', 'LEAD, INORGANIC;LEAD', 'Arsenic compounds']	2
0.233249	4	1350	1013	369	0.273333	0.364265	['7440-43-9', '7778-39-4, 1327-53-3, 1303-00-0, 64436-13-1, 7440-38-2', '127-18-4', '7439-92-1']				['127-18-4', '7439-92-1', '7440-43-9', '7778-39-4, 1327-53-3, 1303-00-0, 64436-13-1, 7440-38-2']	['TETRACHLOROETHYLENE;TETRACHLOROETHENE;PCE;PERCHLOROETHYLENE;PERCHLOROETHENE', 'LEAD, INORGANIC;LEAD', 'CADMIUM', 'Arsenic compounds']	2
0.233249	5	1188	936	369	0.310606	0.394231	['7778-39-4, 1327-53-3, 1303-00-0, 64436-13-1, 7440-38-2', '7440-66-6', '7439-97-6', '7440-47-3', '1313-99-1, 12035-72-2, 7440-02-0']				['1313-99-1, 12035-72-2, 7440-02-0', '7439-97-6', '7440-47-3', '7440-66-6', '7778-39-4, 1327-53-3, 1303-00-0, 64436-13-1, 7440-38-2']	['Nickel compounds', 'MERCURY', 'CHROMIUM (III);CHROMIUM, TOTAL;CHROMIUM', 'ZINC', 'Arsenic compounds']	2
0.233249	5	1171	942	369	0.315115	0.39172	['7440-50-8', '7778-39-4, 1327-53-3, 1303-00-0, 64436-13-1, 7440-38-2', '7440-43-9', '7440-66-6', '7439-96-5']				['7439-96-5', '7440-43-9', '7440-50-8', '7440-66-6', '7778-39-4, 1327-53-3, 1303-00-0, 64436-13-1, 7440-38-2']	['MANGANESE (UNFILTERED);MANGANESE', 'CADMIUM', 'COPPER', 'ZINC', 'Arsenic compounds']	2
0.232617	3	1227	725	368	0.299919	0.507586	['79-01-6', '7440-43-9', '108-88-3']				['108-88-3', '7440-43-9', '79-01-6']	['TOLUENE', 'CADMIUM', 'TRICHLOROETHYLENE;TCE;TRICHLOROETHENE']	2
0.232617	3	1086	697	368	0.338858	0.527977	['7439-96-5', '7440-41-7', '7778-39-4, 1327-53-3, 1303-00-0, 64436-13-1, 7440-38-2']				['7439-96-5', '7440-41-7', '7778-39-4, 1327-53-3, 1303-00-0, 64436-13-1, 7440-38-2']	['MANGANESE (UNFILTERED);MANGANESE', 'BERYLLIUM', 'Arsenic compounds']	2
0.232617	3	1309	820	368	0.281131	0.44878	['79-01-6', '7778-39-4, 1327-53-3, 1303-00-0, 64436-13-1, 7440-38-2', '7440-50-8']				['7440-50-8', '7778-39-4, 1327-53-3, 1303-00-0, 64436-13-1, 7440-38-2', '79-01-6']	['COPPER', 'Arsenic compounds', 'TRICHLOROETHYLENE;TCE;TRICHLOROETHENE']	2
0.232617	4	1356	943	368	0.271386	0.390244	['79-01-6', '108-88-3', '7778-39-4, 1327-53-3, 1303-00-0, 64436-13-1, 7440-38-2', '127-18-4']				['108-88-3', '127-18-4', '7778-39-4, 1327-53-3, 1303-00-0, 64436-13-1, 7440-38-2', '79-01-6']	['TOLUENE', 'TETRACHLOROETHYLENE;TETRACHLOROETHENE;PCE;PERCHLOROETHYLENE;PERCHLOROETHENE', 'Arsenic compounds', 'TRICHLOROETHYLENE;TCE;TRICHLOROETHENE']	2
0.232617	4	981	769	368	0.375127	0.478544	['7440-39-3', '7440-43-9', '1313-99-1, 12035-72-2, 7440-02-0', '7440-66-6']				['1313-99-1, 12035-72-2, 7440-02-0', '7440-39-3', '7440-43-9', '7440-66-6']	['Nickel compounds', 'BARIUM', 'CADMIUM', 'ZINC']	2
0.231985	4	1209	931	367	0.303557	0.3942	['7440-47-3', '108-88-3', '71-43-2', '1313-99-1, 12035-72-2, 7440-02-0']				['108-88-3', '1313-99-1, 12035-72-2, 7440-02-0', '71-43-2', '7440-47-3']	['TOLUENE', 'Nickel compounds', 'BENZENE', 'CHROMIUM (III);CHROMIUM, TOTAL;CHROMIUM']	2
0.231985	4	1330	1076	367	0.27594	0.341078	['1330-20-7', '71-43-2', '7778-39-4, 1327-53-3, 1303-00-0, 64436-13-1, 7440-38-2', '7439-92-1']				['1330-20-7', '71-43-2', '7439-92-1', '7778-39-4, 1327-53-3, 1303-00-0, 64436-13-1, 7440-38-2']	['XYLENES;DIMETHYLBENZENE;TOTAL XYLENES, UNSPECIFIED MIXTURE;XYLENE', 'BENZENE', 'LEAD, INORGANIC;LEAD', 'Arsenic compounds']	2
0.231985	4	1135	853	367	0.323348	0.430246	['7440-50-8', '7440-43-9', '7778-39-4, 1327-53-3, 1303-00-0, 64436-13-1, 7440-38-2', '7440-39-3']				['7440-39-3', '7440-43-9', '7440-50-8', '7778-39-4, 1327-53-3, 1303-00-0, 64436-13-1, 7440-38-2']	['BARIUM', 'CADMIUM', 'COPPER', 'Arsenic compounds']	2
0.231985	6	1230	1019	367	0.298374	0.360157	['7440-50-8', '7778-39-4, 1327-53-3, 1303-00-0, 64436-13-1, 7440-38-2', '7439-92-1', '7439-97-6', '1313-99-1, 12035-72-2, 7440-02-0', '7440-66-6']				['1313-99-1, 12035-72-2, 7440-02-0', '7439-92-1', '7439-97-6', '7440-50-8', '7440-66-6', '7778-39-4, 1327-53-3, 1303-00-0, 64436-13-1, 7440-38-2']	['Nickel compounds', 'LEAD, INORGANIC;LEAD', 'MERCURY', 'COPPER', 'ZINC', 'Arsenic compounds']	2
0.231353	3	1263	777	366	0.289786	0.471042	['7778-39-4, 1327-53-3, 1303-00-0, 64436-13-1, 7440-38-2', '127-18-4', '1313-99-1, 12035-72-2, 7440-02-0']				['127-18-4', '1313-99-1, 12035-72-2, 7440-02-0', '7778-39-4, 1327-53-3, 1303-00-0, 64436-13-1, 7440-38-2']	['TETRACHLOROETHYLENE;TETRACHLOROETHENE;PCE;PERCHLOROETHYLENE;PERCHLOROETHENE', 'Nickel compounds', 'Arsenic compounds']	2
0.231353	3	1126	684	366	0.325044	0.535088	['7440-50-8', '71-43-2', '1313-99-1, 12035-72-2, 7440-02-0']				['1313-99-1, 12035-72-2, 7440-02-0', '71-43-2', '7440-50-8']	['Nickel compounds', 'BENZENE', 'COPPER']	2
0.231353	3	1125	725	366	0.325333	0.504828	['71-55-6', '79-01-6', '71-43-2']				['71-43-2', '71-55-6', '79-01-6']	['BENZENE', '1,1,1-TRICHLOROETHANE;1,1,1-TCA', 'TRICHLOROETHYLENE;TCE;TRICHLOROETHENE']	2
0.231353	4	1289	919	366	0.283941	0.398259	['7440-50-8', '71-43-2', '7778-39-4, 1327-53-3, 1303-00-0, 64436-13-1, 7440-38-2', '7440-66-6']				['71-43-2', '7440-50-8', '7440-66-6', '7778-39-4, 1327-53-3, 1303-00-0, 64436-13-1, 7440-38-2']	['BENZENE', 'COPPER', 'ZINC', 'Arsenic compounds']	2
0.231353	4	1386	1042	366	0.264069	0.351248	['79-01-6', '7778-39-4, 1327-53-3, 1303-00-0, 64436-13-1, 7440-38-2', '7439-92-1', '7440-66-6']				['7439-92-1', '7440-66-6', '7778-39-4, 1327-53-3, 1303-00-0, 64436-13-1, 7440-38-2', '79-01-6']	['LEAD, INORGANIC;LEAD', 'ZINC', 'Arsenic compounds', 'TRICHLOROETHYLENE;TCE;TRICHLOROETHENE']	2
0.231353	5	1014	818	366	0.360947	0.447433	['7440-50-8', '7439-97-6', '7440-43-9', '1313-99-1, 12035-72-2, 7440-02-0', '7440-66-6']				['1313-99-1, 12035-72-2, 7440-02-0', '7439-97-6', '7440-43-9', '7440-50-8', '7440-66-6']	['Nickel compounds', 'MERCURY', 'CADMIUM', 'COPPER', 'ZINC']	2
0.231353	5	1186	950	366	0.3086	0.385263	['7440-50-8', '7778-39-4, 1327-53-3, 1303-00-0, 64436-13-1, 7440-38-2', '7439-97-6', '7440-43-9', '7440-47-3']				['7439-97-6', '7440-43-9', '7440-47-3', '7440-50-8', '7778-39-4, 1327-53-3, 1303-00-0, 64436-13-1, 7440-38-2']	['MERCURY', 'CADMIUM', 'CHROMIUM (III);CHROMIUM, TOTAL;CHROMIUM', 'COPPER', 'Arsenic compounds']	2
0.230721	3	1154	744	365	0.316291	0.490591	['79-01-6', '117-81-7', '71-43-2']				['117-81-7', '71-43-2', '79-01-6']	['B2EHP;BIS(2-ETHYLHEXYL)PHTHALATE;BEHP;DEHP;DI(2-ETHYLHEXYL)PHTHALATE', 'BENZENE', 'TRICHLOROETHYLENE;TCE;TRICHLOROETHENE']	2
0.230721	3	1191	734	365	0.306465	0.497275	['79-01-6', '7440-43-9', '7440-66-6']				['7440-43-9', '7440-66-6', '79-01-6']	['CADMIUM', 'ZINC', 'TRICHLOROETHYLENE;TCE;TRICHLOROETHENE']	2
0.230721	4	1225	849	365	0.297959	0.429918	['7440-47-3', '71-43-2', '1313-99-1, 12035-72-2, 7440-02-0', '7440-66-6']				['1313-99-1, 12035-72-2, 7440-02-0', '71-43-2', '7440-47-3', '7440-66-6']	['Nickel compounds', 'BENZENE', 'CHROMIUM (III);CHROMIUM, TOTAL;CHROMIUM', 'ZINC']	2
0.230088	3	1147	665	364	0.31735	0.547368	['7440-43-9', '7439-97-6', '71-43-2']				['71-43-2', '7439-97-6', '7440-43-9']	['BENZENE', 'MERCURY', 'CADMIUM']	2
0.230088	4	1276	933	364	0.285266	0.390139	['7440-50-8', '7440-43-9', '71-43-2', '7439-92-1']				['71-43-2', '7439-92-1', '7440-43-9', '7440-50-8']	['BENZENE', 'LEAD, INORGANIC;LEAD', 'CADMIUM', 'COPPER']	2
0.230088	4	1153	860	364	0.315698	0.423256	['7439-96-5', '7440-43-9', '7439-97-6', '7778-39-4, 1327-53-3, 1303-00-0, 64436-13-1, 7440-38-2']				['7439-96-5', '7439-97-6', '7440-43-9', '7778-39-4, 1327-53-3, 1303-00-0, 64436-13-1, 7440-38-2']	['MANGANESE (UNFILTERED);MANGANESE', 'MERCURY', 'CADMIUM', 'Arsenic compounds']	2
0.230088	5	1235	995	364	0.294737	0.365829	['7440-39-3', '7778-39-4, 1327-53-3, 1303-00-0, 64436-13-1, 7440-38-2', '7439-92-1', '1313-99-1, 12035-72-2, 7440-02-0', '7439-96-5']				['1313-99-1, 12035-72-2, 7440-02-0', '7439-92-1', '7439-96-5', '7440-39-3', '7778-39-4, 1327-53-3, 1303-00-0, 64436-13-1, 7440-38-2']	['Nickel compounds', 'LEAD, INORGANIC;LEAD', 'MANGANESE (UNFILTERED);MANGANESE', 'BARIUM', 'Arsenic compounds']	2
0.230088	5	1069	876	364	0.340505	0.415525	['7440-66-6', '7439-97-6', '7440-43-9', '7440-47-3', '1313-99-1, 12035-72-2, 7440-02-0']				['1313-99-1, 12035-72-2, 7440-02-0', '7439-97-6', '7440-43-9', '7440-47-3', '7440-66-6']	['Nickel compounds', 'MERCURY', 'CADMIUM', 'CHROMIUM (III);CHROMIUM, TOTAL;CHROMIUM', 'ZINC']	2
0.230088	6	1247	1057	364	0.291901	0.344371	['7778-39-4, 1327-53-3, 1303-00-0, 64436-13-1, 7440-38-2', '7439-92-1', '7440-66-6', '7439-97-6', '7440-47-3', '1313-99-1, 12035-72-2, 7440-02-0']				['1313-99-1, 12035-72-2, 7440-02-0', '7439-92-1', '7439-97-6', '7440-47-3', '7440-66-6', '7778-39-4, 1327-53-3, 1303-00-0, 64436-13-1, 7440-38-2']	['Nickel compounds', 'LEAD, INORGANIC;LEAD', 'MERCURY', 'CHROMIUM (III);CHROMIUM, TOTAL;CHROMIUM', 'ZINC', 'Arsenic compounds']	2
0.230088	6	1238	1052	364	0.294023	0.346008	['7440-50-8', '7778-39-4, 1327-53-3, 1303-00-0, 64436-13-1, 7440-38-2', '7439-92-1', '7440-43-9', '7440-66-6', '7439-96-5']				['7439-92-1', '7439-96-5', '7440-43-9', '7440-50-8', '7440-66-6', '7778-39-4, 1327-53-3, 1303-00-0, 64436-13-1, 7440-38-2']	['LEAD, INORGANIC;LEAD', 'MANGANESE (UNFILTERED);MANGANESE', 'CADMIUM', 'COPPER', 'ZINC', 'Arsenic compounds']	2
0.229456	4	1152	914	363	0.315104	0.397155	['79-01-6', '71-43-2', '127-18-4', '100-41-4']				['100-41-4', '127-18-4', '71-43-2', '79-01-6']	['ETHYLBENZENE', 'TETRACHLOROETHYLENE;TETRACHLOROETHENE;PCE;PERCHLOROETHYLENE;PERCHLOROETHENE', 'BENZENE', 'TRICHLOROETHYLENE;TCE;TRICHLOROETHENE']	2
0.229456	4	1256	945	363	0.289013	0.384127	['108-88-3', '7440-43-9', '71-43-2', '7440-47-3']				['108-88-3', '71-43-2', '7440-43-9', '7440-47-3']	['TOLUENE', 'BENZENE', 'CADMIUM', 'CHROMIUM (III);CHROMIUM, TOTAL;CHROMIUM']	2
0.229456	4	1311	978	363	0.276888	0.371166	['7439-96-5', '71-43-2', '7778-39-4, 1327-53-3, 1303-00-0, 64436-13-1, 7440-38-2', '7440-47-3']				['71-43-2', '7439-96-5', '7440-47-3', '7778-39-4, 1327-53-3, 1303-00-0, 64436-13-1, 7440-38-2']	['BENZENE', 'MANGANESE (UNFILTERED);MANGANESE', 'CHROMIUM (III);CHROMIUM, TOTAL;CHROMIUM', 'Arsenic compounds']	2
0.229456	5	1160	934	363	0.312931	0.388651	['7440-50-8', '7439-92-1', '7440-43-9', '1313-99-1, 12035-72-2, 7440-02-0', '7439-96-5']				['1313-99-1, 12035-72-2, 7440-02-0', '7439-92-1', '7439-96-5', '7440-43-9', '7440-50-8']	['Nickel compounds', 'LEAD, INORGANIC;LEAD', 'MANGANESE (UNFILTERED);MANGANESE', 'CADMIUM', 'COPPER']	2
0.229456	5	1130	906	363	0.321239	0.400662	['7440-39-3', '7439-92-1', '7440-43-9', '1313-99-1, 12035-72-2, 7440-02-0', '7440-66-6']				['1313-99-1, 12035-72-2, 7440-02-0', '7439-92-1', '7440-39-3', '7440-43-9', '7440-66-6']	['Nickel compounds', 'LEAD, INORGANIC;LEAD', 'BARIUM', 'CADMIUM', 'ZINC']	2
0.229456	5	1199	963	363	0.302752	0.376947	['7778-39-4, 1327-53-3, 1303-00-0, 64436-13-1, 7440-38-2', '7440-47-3', '7440-66-6', '1313-99-1, 12035-72-2, 7440-02-0', '7439-96-5']				['1313-99-1, 12035-72-2, 7440-02-0', '7439-96-5', '7440-47-3', '7440-66-6', '7778-39-4, 1327-53-3, 1303-00-0, 64436-13-1, 7440-38-2']	['Nickel compounds', 'MANGANESE (UNFILTERED);MANGANESE', 'CHROMIUM (III);CHROMIUM, TOTAL;CHROMIUM', 'ZINC', 'Arsenic compounds']	2
0.229456	5	1350	1102	363	0.268889	0.329401	['7440-50-8', '7778-39-4, 1327-53-3, 1303-00-0, 64436-13-1, 7440-38-2', '7439-92-1', '7440-47-3', '71-43-2']				['71-43-2', '7439-92-1', '7440-47-3', '7440-50-8', '7778-39-4, 1327-53-3, 1303-00-0, 64436-13-1, 7440-38-2']	['BENZENE', 'LEAD, INORGANIC;LEAD', 'CHROMIUM (III);CHROMIUM, TOTAL;CHROMIUM', 'COPPER', 'Arsenic compounds']	2
0.228824	3	1117	754	362	0.324082	0.480106	['7440-43-9', '7778-39-4, 1327-53-3, 1303-00-0, 64436-13-1, 7440-38-2', '7439-89-6']				['7439-89-6', '7440-43-9', '7778-39-4, 1327-53-3, 1303-00-0, 64436-13-1, 7440-38-2']	['IRON', 'CADMIUM', 'Arsenic compounds']	2
0.228824	3	941	694	362	0.384697	0.521614	['79-01-6', '75-35-4', '75-01-4']				['75-01-4', '75-35-4', '79-01-6']	['VINYL CHLORIDE', '1,1-DICHLOROETHYLENE;1,1-DCE;1,1-DICHLOROETHENE;VINYLIDINE CHLORIDE', 'TRICHLOROETHYLENE;TCE;TRICHLOROETHENE']	2
0.228824	4	1407	1112	362	0.257285	0.32554	['71-43-2', '7778-39-4, 1327-53-3, 1303-00-0, 64436-13-1, 7440-38-2', '7439-92-1', '127-18-4']				['127-18-4', '71-43-2', '7439-92-1', '7778-39-4, 1327-53-3, 1303-00-0, 64436-13-1, 7440-38-2']	['TETRACHLOROETHYLENE;TETRACHLOROETHENE;PCE;PERCHLOROETHYLENE;PERCHLOROETHENE', 'BENZENE', 'LEAD, INORGANIC;LEAD', 'Arsenic compounds']	2
0.228824	4	1325	1020	362	0.273208	0.354902	['7439-97-6', '7778-39-4, 1327-53-3, 1303-00-0, 64436-13-1, 7440-38-2', '7439-92-1', '71-43-2']				['71-43-2', '7439-92-1', '7439-97-6', '7778-39-4, 1327-53-3, 1303-00-0, 64436-13-1, 7440-38-2']	['BENZENE', 'LEAD, INORGANIC;LEAD', 'MERCURY', 'Arsenic compounds']	2
0.228824	5	1219	987	362	0.296965	0.366768	['7440-39-3', '7440-50-8', '7778-39-4, 1327-53-3, 1303-00-0, 64436-13-1, 7440-38-2', '7439-92-1', '1313-99-1, 12035-72-2, 7440-02-0']				['1313-99-1, 12035-72-2, 7440-02-0', '7439-92-1', '7440-39-3', '7440-50-8', '7778-39-4, 1327-53-3, 1303-00-0, 64436-13-1, 7440-38-2']	['Nickel compounds', 'LEAD, INORGANIC;LEAD', 'BARIUM', 'COPPER', 'Arsenic compounds']	2
0.228824	6	1146	935	362	0.315881	0.387166	['7440-50-8', '7439-92-1', '7439-97-6', '7440-43-9', '1313-99-1, 12035-72-2, 7440-02-0', '7440-66-6']				['1313-99-1, 12035-72-2, 7440-02-0', '7439-92-1', '7439-97-6', '7440-43-9', '7440-50-8', '7440-66-6']	['Nickel compounds', 'LEAD, INORGANIC;LEAD', 'MERCURY', 'CADMIUM', 'COPPER', 'ZINC']	2
0.228824	6	1259	1077	362	0.28753	0.336119	['7778-39-4, 1327-53-3, 1303-00-0, 64436-13-1, 7440-38-2', '7439-92-1', '7440-43-9', '7440-47-3', '7440-66-6', '7439-96-5']				['7439-92-1', '7439-96-5', '7440-43-9', '7440-47-3', '7440-66-6', '7778-39-4, 1327-53-3, 1303-00-0, 64436-13-1, 7440-38-2']	['LEAD, INORGANIC;LEAD', 'MANGANESE (UNFILTERED);MANGANESE', 'CADMIUM', 'CHROMIUM (III);CHROMIUM, TOTAL;CHROMIUM', 'ZINC', 'Arsenic compounds']	2
0.228824	6	1242	1047	362	0.291465	0.34575	['7440-50-8', '7778-39-4, 1327-53-3, 1303-00-0, 64436-13-1, 7440-38-2', '7439-92-1', '7439-97-6', '7440-43-9', '7440-47-3']				['7439-92-1', '7439-97-6', '7440-43-9', '7440-47-3', '7440-50-8', '7778-39-4, 1327-53-3, 1303-00-0, 64436-13-1, 7440-38-2']	['LEAD, INORGANIC;LEAD', 'MERCURY', 'CADMIUM', 'CHROMIUM (III);CHROMIUM, TOTAL;CHROMIUM', 'COPPER', 'Arsenic compounds']	2
0.228192	3	1307	785	361	0.276205	0.459873	['71-43-2', '7439-92-1', '75-01-4']				['71-43-2', '7439-92-1', '75-01-4']	['BENZENE', 'LEAD, INORGANIC;LEAD', 'VINYL CHLORIDE']	2
0.228192	3	1251	778	361	0.288569	0.46401	['71-43-2', '7778-39-4, 1327-53-3, 1303-00-0, 64436-13-1, 7440-38-2', '75-09-2']				['71-43-2', '75-09-2', '7778-39-4, 1327-53-3, 1303-00-0, 64436-13-1, 7440-38-2']	['BENZENE', 'METHYLENE CHLORIDE;DICHLOROMETHANE', 'Arsenic compounds']	2
0.228192	3	1105	708	361	0.326697	0.509887	['7440-41-7', '7778-39-4, 1327-53-3, 1303-00-0, 64436-13-1, 7440-38-2', '7440-66-6']				['7440-41-7', '7440-66-6', '7778-39-4, 1327-53-3, 1303-00-0, 64436-13-1, 7440-38-2']	['BERYLLIUM', 'ZINC', 'Arsenic compounds']	2
0.228192	4	1318	1031	361	0.2739	0.350145	['7440-39-3', '71-43-2', '7778-39-4, 1327-53-3, 1303-00-0, 64436-13-1, 7440-38-2', '7439-92-1']				['71-43-2', '7439-92-1', '7440-39-3', '7778-39-4, 1327-53-3, 1303-00-0, 64436-13-1, 7440-38-2']	['BENZENE', 'LEAD, INORGANIC;LEAD', 'BARIUM', 'Arsenic compounds']	2
0.228192	4	1136	897	361	0.317782	0.402453	['7440-43-9', '7440-41-7', '7439-92-1', '7440-47-3']				['7439-92-1', '7440-41-7', '7440-43-9', '7440-47-3']	['LEAD, INORGANIC;LEAD', 'BERYLLIUM', 'CADMIUM', 'CHROMIUM (III);CHROMIUM, TOTAL;CHROMIUM']	2
0.22756	3	1177	734	360	0.305862	0.490463	['7439-96-5', '7440-43-9', '71-43-2']				['71-43-2', '7439-96-5', '7440-43-9']	['BENZENE', 'MANGANESE (UNFILTERED);MANGANESE', 'CADMIUM']	2
0.22756	4	1174	834	360	0.306644	0.431655	['7440-47-3', '7440-43-9', '108-88-3', '1313-99-1, 12035-72-2, 7440-02-0']				['108-88-3', '1313-99-1, 12035-72-2, 7440-02-0', '7440-43-9', '7440-47-3']	['TOLUENE', 'Nickel compounds', 'CADMIUM', 'CHROMIUM (III);CHROMIUM, TOTAL;CHROMIUM']	2
0.22756	4	1238	965	360	0.290792	0.373057	['117-81-7', '7778-39-4, 1327-53-3, 1303-00-0, 64436-13-1, 7440-38-2', '7439-92-1', '1313-99-1, 12035-72-2, 7440-02-0']				['117-81-7', '1313-99-1, 12035-72-2, 7440-02-0', '7439-92-1', '7778-39-4, 1327-53-3, 1303-00-0, 64436-13-1, 7440-38-2']	['B2EHP;BIS(2-ETHYLHEXYL)PHTHALATE;BEHP;DEHP;DI(2-ETHYLHEXYL)PHTHALATE', 'Nickel compounds', 'LEAD, INORGANIC;LEAD', 'Arsenic compounds']	2
0.22756	4	1001	769	360	0.35964	0.46814	['7439-96-5', '7440-43-9', '7440-39-3', '1313-99-1, 12035-72-2, 7440-02-0']				['1313-99-1, 12035-72-2, 7440-02-0', '7439-96-5', '7440-39-3', '7440-43-9']	['Nickel compounds', 'MANGANESE (UNFILTERED);MANGANESE', 'BARIUM', 'CADMIUM']	2
0.22756	4	1134	818	360	0.31746	0.440098	['7440-39-3', '7440-43-9', '7439-97-6', '7778-39-4, 1327-53-3, 1303-00-0, 64436-13-1, 7440-38-2']				['7439-97-6', '7440-39-3', '7440-43-9', '7778-39-4, 1327-53-3, 1303-00-0, 64436-13-1, 7440-38-2']	['MERCURY', 'BARIUM', 'CADMIUM', 'Arsenic compounds']	2
0.22756	4	1356	988	360	0.265487	0.364372	['79-01-6', '7778-39-4, 1327-53-3, 1303-00-0, 64436-13-1, 7440-38-2', '7440-47-3', '7440-66-6']				['7440-47-3', '7440-66-6', '7778-39-4, 1327-53-3, 1303-00-0, 64436-13-1, 7440-38-2', '79-01-6']	['CHROMIUM (III);CHROMIUM, TOTAL;CHROMIUM', 'ZINC', 'Arsenic compounds', 'TRICHLOROETHYLENE;TCE;TRICHLOROETHENE']	2
0.22756	5	1176	922	360	0.306122	0.390456	['7440-50-8', '7778-39-4, 1327-53-3, 1303-00-0, 64436-13-1, 7440-38-2', '7439-97-6', '7440-47-3', '1313-99-1, 12035-72-2, 7440-02-0']				['1313-99-1, 12035-72-2, 7440-02-0', '7439-97-6', '7440-47-3', '7440-50-8', '7778-39-4, 1327-53-3, 1303-00-0, 64436-13-1, 7440-38-2']	['Nickel compounds', 'MERCURY', 'CHROMIUM (III);CHROMIUM, TOTAL;CHROMIUM', 'COPPER', 'Arsenic compounds']	2
0.22756	5	1214	996	360	0.29654	0.361446	['7440-39-3', '7440-50-8', '7778-39-4, 1327-53-3, 1303-00-0, 64436-13-1, 7440-38-2', '7439-92-1', '7440-43-9']				['7439-92-1', '7440-39-3', '7440-43-9', '7440-50-8', '7778-39-4, 1327-53-3, 1303-00-0, 64436-13-1, 7440-38-2']	['LEAD, INORGANIC;LEAD', 'BARIUM', 'CADMIUM', 'COPPER', 'Arsenic compounds']	2
0.226928	3	1151	687	359	0.311903	0.522562	['7439-96-5', '71-43-2', '1313-99-1, 12035-72-2, 7440-02-0']				['1313-99-1, 12035-72-2, 7440-02-0', '71-43-2', '7439-96-5']	['Nickel compounds', 'BENZENE', 'MANGANESE (UNFILTERED);MANGANESE']	2
0.226928	3	1234	782	359	0.290924	0.459079	['7439-96-5', '79-01-6', '71-43-2']				['71-43-2', '7439-96-5', '79-01-6']	['BENZENE', 'MANGANESE (UNFILTERED);MANGANESE', 'TRICHLOROETHYLENE;TCE;TRICHLOROETHENE']	2
0.226928	3	1270	769	359	0.282677	0.46684	['79-01-6', '71-43-2', '7440-66-6']				['71-43-2', '7440-66-6', '79-01-6']	['BENZENE', 'ZINC', 'TRICHLOROETHYLENE;TCE;TRICHLOROETHENE']	2
0.226928	4	1279	896	359	0.280688	0.40067	['7440-50-8', '71-43-2', '7439-92-1', '1313-99-1, 12035-72-2, 7440-02-0']				['1313-99-1, 12035-72-2, 7440-02-0', '71-43-2', '7439-92-1', '7440-50-8']	['Nickel compounds', 'BENZENE', 'LEAD, INORGANIC;LEAD', 'COPPER']	2
0.226928	4	980	746	359	0.366327	0.481233	['7440-50-8', '7440-43-9', '7440-39-3', '1313-99-1, 12035-72-2, 7440-02-0']				['1313-99-1, 12035-72-2, 7440-02-0', '7440-39-3', '7440-43-9', '7440-50-8']	['Nickel compounds', 'BARIUM', 'CADMIUM', 'COPPER']	2
0.226928	5	1186	926	359	0.302698	0.387689	['7440-39-3', '7778-39-4, 1327-53-3, 1303-00-0, 64436-13-1, 7440-38-2', '7440-66-6', '7440-47-3', '1313-99-1, 12035-72-2, 7440-02-0']				['1313-99-1, 12035-72-2, 7440-02-0', '7440-39-3', '7440-47-3', '7440-66-6', '7778-39-4, 1327-53-3, 1303-00-0, 64436-13-1, 7440-38-2']	['Nickel compounds', 'BARIUM', 'CHROMIUM (III);CHROMIUM, TOTAL;CHROMIUM', 'ZINC', 'Arsenic compounds']	2
0.226928	5	1226	1008	359	0.292822	0.356151	['7440-39-3', '7778-39-4, 1327-53-3, 1303-00-0, 64436-13-1, 7440-38-2', '7439-92-1', '7440-43-9', '7439-96-5']				['7439-92-1', '7439-96-5', '7440-39-3', '7440-43-9', '7778-39-4, 1327-53-3, 1303-00-0, 64436-13-1, 7440-38-2']	['LEAD, INORGANIC;LEAD', 'MANGANESE (UNFILTERED);MANGANESE', 'BARIUM', 'CADMIUM', 'Arsenic compounds']	2
0.226928	5	1200	976	359	0.299167	0.367828	['7440-50-8', '7778-39-4, 1327-53-3, 1303-00-0, 64436-13-1, 7440-38-2', '7440-43-9', '7440-47-3', '7439-96-5']				['7439-96-5', '7440-43-9', '7440-47-3', '7440-50-8', '7778-39-4, 1327-53-3, 1303-00-0, 64436-13-1, 7440-38-2']	['MANGANESE (UNFILTERED);MANGANESE', 'CADMIUM', 'CHROMIUM (III);CHROMIUM, TOTAL;CHROMIUM', 'COPPER', 'Arsenic compounds']	2
0.226928	6	1170	984	359	0.306838	0.364837	['7439-92-1', '7440-66-6', '7439-97-6', '7440-43-9', '7440-47-3', '1313-99-1, 12035-72-2, 7440-02-0']				['1313-99-1, 12035-72-2, 7440-02-0', '7439-92-1', '7439-97-6', '7440-43-9', '7440-47-3', '7440-66-6']	['Nickel compounds', 'LEAD, INORGANIC;LEAD', 'MERCURY', 'CADMIUM', 'CHROMIUM (III);CHROMIUM, TOTAL;CHROMIUM', 'ZINC']	2
0.226296	3	1086	686	358	0.32965	0.521866	['7440-50-8', '7440-41-7', '7778-39-4, 1327-53-3, 1303-00-0, 64436-13-1, 7440-38-2']				['7440-41-7', '7440-50-8', '7778-39-4, 1327-53-3, 1303-00-0, 64436-13-1, 7440-38-2']	['BERYLLIUM', 'COPPER', 'Arsenic compounds']	2
0.226296	4	1251	826	358	0.286171	0.433414	['1330-20-7', '71-43-2', '7778-39-4, 1327-53-3, 1303-00-0, 64436-13-1, 7440-38-2', '100-41-4']				['100-41-4', '1330-20-7', '71-43-2', '7778-39-4, 1327-53-3, 1303-00-0, 64436-13-1, 7440-38-2']	['ETHYLBENZENE', 'XYLENES;DIMETHYLBENZENE;TOTAL XYLENES, UNSPECIFIED MIXTURE;XYLENE', 'BENZENE', 'Arsenic compounds']	2
0.226296	4	1390	1000	358	0.257554	0.358	['79-01-6', '108-88-3', '7778-39-4, 1327-53-3, 1303-00-0, 64436-13-1, 7440-38-2', '7440-47-3']				['108-88-3', '7440-47-3', '7778-39-4, 1327-53-3, 1303-00-0, 64436-13-1, 7440-38-2', '79-01-6']	['TOLUENE', 'CHROMIUM (III);CHROMIUM, TOTAL;CHROMIUM', 'Arsenic compounds', 'TRICHLOROETHYLENE;TCE;TRICHLOROETHENE']	2
0.226296	4	1245	892	358	0.28755	0.401345	['7440-43-9', '71-43-2', '7440-47-3', '7440-66-6']				['71-43-2', '7440-43-9', '7440-47-3', '7440-66-6']	['BENZENE', 'CADMIUM', 'CHROMIUM (III);CHROMIUM, TOTAL;CHROMIUM', 'ZINC']	2
0.226296	5	1188	955	358	0.301347	0.374869	['7440-50-8', '7778-39-4, 1327-53-3, 1303-00-0, 64436-13-1, 7440-38-2', '7440-47-3', '1313-99-1, 12035-72-2, 7440-02-0', '7439-96-5']				['1313-99-1, 12035-72-2, 7440-02-0', '7439-96-5', '7440-47-3', '7440-50-8', '7778-39-4, 1327-53-3, 1303-00-0, 64436-13-1, 7440-38-2']	['Nickel compounds', 'MANGANESE (UNFILTERED);MANGANESE', 'CHROMIUM (III);CHROMIUM, TOTAL;CHROMIUM', 'COPPER', 'Arsenic compounds']	2
0.226296	5	1168	910	358	0.306507	0.393407	['7440-50-8', '7778-39-4, 1327-53-3, 1303-00-0, 64436-13-1, 7440-38-2', '1313-99-1, 12035-72-2, 7440-02-0', '7440-66-6', '7439-96-5']				['1313-99-1, 12035-72-2, 7440-02-0', '7439-96-5', '7440-50-8', '7440-66-6', '7778-39-4, 1327-53-3, 1303-00-0, 64436-13-1, 7440-38-2']	['Nickel compounds', 'MANGANESE (UNFILTERED);MANGANESE', 'COPPER', 'ZINC', 'Arsenic compounds']	2
0.225664	3	1113	632	357	0.320755	0.564873	['7439-97-6', '71-43-2', '1313-99-1, 12035-72-2, 7440-02-0']				['1313-99-1, 12035-72-2, 7440-02-0', '71-43-2', '7439-97-6']	['Nickel compounds', 'BENZENE', 'MERCURY']	2
0.225664	3	913	637	357	0.391019	0.56044	['7440-36-0', '7440-43-9', '1313-99-1, 12035-72-2, 7440-02-0']				['1313-99-1, 12035-72-2, 7440-02-0', '7440-36-0', '7440-43-9']	['Nickel compounds', 'ANTIMONY', 'CADMIUM']	2
0.225664	3	1285	760	357	0.277821	0.469737	['79-01-6', '7778-39-4, 1327-53-3, 1303-00-0, 64436-13-1, 7440-38-2', '7440-39-3']				['7440-39-3', '7778-39-4, 1327-53-3, 1303-00-0, 64436-13-1, 7440-38-2', '79-01-6']	['BARIUM', 'Arsenic compounds', 'TRICHLOROETHYLENE;TCE;TRICHLOROETHENE']	2
0.225664	4	1299	937	357	0.274827	0.381003	['79-01-6', '108-88-3', '71-43-2', '7440-47-3']				['108-88-3', '71-43-2', '7440-47-3', '79-01-6']	['TOLUENE', 'BENZENE', 'CHROMIUM (III);CHROMIUM, TOTAL;CHROMIUM', 'TRICHLOROETHYLENE;TCE;TRICHLOROETHENE']	2
0.225664	4	1309	991	357	0.272727	0.360242	['108-88-3', '71-43-2', '7778-39-4, 1327-53-3, 1303-00-0, 64436-13-1, 7440-38-2', '7440-66-6']				['108-88-3', '71-43-2', '7440-66-6', '7778-39-4, 1327-53-3, 1303-00-0, 64436-13-1, 7440-38-2']	['TOLUENE', 'BENZENE', 'ZINC', 'Arsenic compounds']	2
0.225664	4	1231	976	357	0.290008	0.365779	['7440-43-9', '117-81-7', '7778-39-4, 1327-53-3, 1303-00-0, 64436-13-1, 7440-38-2', '7439-92-1']				['117-81-7', '7439-92-1', '7440-43-9', '7778-39-4, 1327-53-3, 1303-00-0, 64436-13-1, 7440-38-2']	['B2EHP;BIS(2-ETHYLHEXYL)PHTHALATE;BEHP;DEHP;DI(2-ETHYLHEXYL)PHTHALATE', 'LEAD, INORGANIC;LEAD', 'CADMIUM', 'Arsenic compounds']	2
0.225664	4	1205	934	357	0.296266	0.382227	['7440-36-0', '7778-39-4, 1327-53-3, 1303-00-0, 64436-13-1, 7440-38-2', '7439-92-1', '1313-99-1, 12035-72-2, 7440-02-0']				['1313-99-1, 12035-72-2, 7440-02-0', '7439-92-1', '7440-36-0', '7778-39-4, 1327-53-3, 1303-00-0, 64436-13-1, 7440-38-2']	['Nickel compounds', 'LEAD, INORGANIC;LEAD', 'ANTIMONY', 'Arsenic compounds']	2
0.225664	5	1330	1064	357	0.268421	0.335526	['7439-92-1', '108-88-3', '7440-47-3', '1313-99-1, 12035-72-2, 7440-02-0', '71-43-2']				['108-88-3', '1313-99-1, 12035-72-2, 7440-02-0', '71-43-2', '7439-92-1', '7440-47-3']	['TOLUENE', 'Nickel compounds', 'BENZENE', 'LEAD, INORGANIC;LEAD', 'CHROMIUM (III);CHROMIUM, TOTAL;CHROMIUM']	2
0.225664	5	1330	1103	357	0.268421	0.323663	['7439-92-1', '7440-43-9', '108-88-3', '7440-47-3', '71-43-2']				['108-88-3', '71-43-2', '7439-92-1', '7440-43-9', '7440-47-3']	['TOLUENE', 'BENZENE', 'LEAD, INORGANIC;LEAD', 'CADMIUM', 'CHROMIUM (III);CHROMIUM, TOTAL;CHROMIUM']	2
0.225664	5	1185	934	357	0.301266	0.382227	['7440-39-3', '7778-39-4, 1327-53-3, 1303-00-0, 64436-13-1, 7440-38-2', '7440-47-3', '1313-99-1, 12035-72-2, 7440-02-0', '7439-96-5']				['1313-99-1, 12035-72-2, 7440-02-0', '7439-96-5', '7440-39-3', '7440-47-3', '7778-39-4, 1327-53-3, 1303-00-0, 64436-13-1, 7440-38-2']	['Nickel compounds', 'MANGANESE (UNFILTERED);MANGANESE', 'BARIUM', 'CHROMIUM (III);CHROMIUM, TOTAL;CHROMIUM', 'Arsenic compounds']	2
0.225664	5	1099	903	357	0.324841	0.395349	['7440-43-9', '7440-47-3', '7440-66-6', '1313-99-1, 12035-72-2, 7440-02-0', '7439-96-5']				['1313-99-1, 12035-72-2, 7440-02-0', '7439-96-5', '7440-43-9', '7440-47-3', '7440-66-6']	['Nickel compounds', 'MANGANESE (UNFILTERED);MANGANESE', 'CADMIUM', 'CHROMIUM (III);CHROMIUM, TOTAL;CHROMIUM', 'ZINC']	2
0.225664	6	1241	1045	357	0.287671	0.341627	['7440-50-8', '7778-39-4, 1327-53-3, 1303-00-0, 64436-13-1, 7440-38-2', '7439-92-1', '7439-97-6', '7440-47-3', '1313-99-1, 12035-72-2, 7440-02-0']				['1313-99-1, 12035-72-2, 7440-02-0', '7439-92-1', '7439-97-6', '7440-47-3', '7440-50-8', '7778-39-4, 1327-53-3, 1303-00-0, 64436-13-1, 7440-38-2']	['Nickel compounds', 'LEAD, INORGANIC;LEAD', 'MERCURY', 'CHROMIUM (III);CHROMIUM, TOTAL;CHROMIUM', 'COPPER', 'Arsenic compounds']	2
0.225032	3	1272	730	356	0.279874	0.487671	['7778-39-4, 1327-53-3, 1303-00-0, 64436-13-1, 7440-38-2', '127-18-4', '75-01-4']				['127-18-4', '75-01-4', '7778-39-4, 1327-53-3, 1303-00-0, 64436-13-1, 7440-38-2']	['TETRACHLOROETHYLENE;TETRACHLOROETHENE;PCE;PERCHLOROETHYLENE;PERCHLOROETHENE', 'VINYL CHLORIDE', 'Arsenic compounds']	2
0.225032	3	1195	775	356	0.297908	0.459355	['1330-20-7', '7440-43-9', '7778-39-4, 1327-53-3, 1303-00-0, 64436-13-1, 7440-38-2']				['1330-20-7', '7440-43-9', '7778-39-4, 1327-53-3, 1303-00-0, 64436-13-1, 7440-38-2']	['XYLENES;DIMETHYLBENZENE;TOTAL XYLENES, UNSPECIFIED MIXTURE;XYLENE', 'CADMIUM', 'Arsenic compounds']	2
0.225032	4	1262	872	356	0.282092	0.408257	['108-88-3', '7778-39-4, 1327-53-3, 1303-00-0, 64436-13-1, 7440-38-2', '1313-99-1, 12035-72-2, 7440-02-0', '7440-66-6']				['108-88-3', '1313-99-1, 12035-72-2, 7440-02-0', '7440-66-6', '7778-39-4, 1327-53-3, 1303-00-0, 64436-13-1, 7440-38-2']	['TOLUENE', 'Nickel compounds', 'ZINC', 'Arsenic compounds']	2
0.225032	4	1302	961	356	0.273425	0.370447	['79-01-6', '71-43-2', '127-18-4', '7440-47-3']				['127-18-4', '71-43-2', '7440-47-3', '79-01-6']	['TETRACHLOROETHYLENE;TETRACHLOROETHENE;PCE;PERCHLOROETHYLENE;PERCHLOROETHENE', 'BENZENE', 'CHROMIUM (III);CHROMIUM, TOTAL;CHROMIUM', 'TRICHLOROETHYLENE;TCE;TRICHLOROETHENE']	2
0.225032	5	1268	981	356	0.280757	0.362895	['7439-92-1', '7440-43-9', '108-88-3', '7440-47-3', '1313-99-1, 12035-72-2, 7440-02-0']				['108-88-3', '1313-99-1, 12035-72-2, 7440-02-0', '7439-92-1', '7440-43-9', '7440-47-3']	['TOLUENE', 'Nickel compounds', 'LEAD, INORGANIC;LEAD', 'CADMIUM', 'CHROMIUM (III);CHROMIUM, TOTAL;CHROMIUM']	2
0.225032	5	1232	1014	356	0.288961	0.351085	['7778-39-4, 1327-53-3, 1303-00-0, 64436-13-1, 7440-38-2', '7439-92-1', '7439-97-6', '7440-43-9', '7439-96-5']				['7439-92-1', '7439-96-5', '7439-97-6', '7440-43-9', '7778-39-4, 1327-53-3, 1303-00-0, 64436-13-1, 7440-38-2']	['LEAD, INORGANIC;LEAD', 'MANGANESE (UNFILTERED);MANGANESE', 'MERCURY', 'CADMIUM', 'Arsenic compounds']	2
0.225032	5	1189	964	356	0.299411	0.369295	['7440-39-3', '7778-39-4, 1327-53-3, 1303-00-0, 64436-13-1, 7440-38-2', '7440-43-9', '7440-47-3', '7440-66-6']				['7440-39-3', '7440-43-9', '7440-47-3', '7440-66-6', '7778-39-4, 1327-53-3, 1303-00-0, 64436-13-1, 7440-38-2']	['BARIUM', 'CADMIUM', 'CHROMIUM (III);CHROMIUM, TOTAL;CHROMIUM', 'ZINC', 'Arsenic compounds']	2
0.224399	3	1299	732	355	0.273287	0.484973	['79-01-6', '7778-39-4, 1327-53-3, 1303-00-0, 64436-13-1, 7440-38-2', '75-09-2']				['75-09-2', '7778-39-4, 1327-53-3, 1303-00-0, 64436-13-1, 7440-38-2', '79-01-6']	['METHYLENE CHLORIDE;DICHLOROMETHANE', 'Arsenic compounds', 'TRICHLOROETHYLENE;TCE;TRICHLOROETHENE']	2
0.224399	4	1347	959	355	0.263549	0.370177	['108-88-3', '71-43-2', '7778-39-4, 1327-53-3, 1303-00-0, 64436-13-1, 7440-38-2', '127-18-4']				['108-88-3', '127-18-4', '71-43-2', '7778-39-4, 1327-53-3, 1303-00-0, 64436-13-1, 7440-38-2']	['TOLUENE', 'TETRACHLOROETHYLENE;TETRACHLOROETHENE;PCE;PERCHLOROETHYLENE;PERCHLOROETHENE', 'BENZENE', 'Arsenic compounds']	2
0.224399	5	1410	1218	355	0.251773	0.291461	['79-01-6', '7778-39-4, 1327-53-3, 1303-00-0, 64436-13-1, 7440-38-2', '7439-92-1', '127-18-4', '7440-47-3']				['127-18-4', '7439-92-1', '7440-47-3', '7778-39-4, 1327-53-3, 1303-00-0, 64436-13-1, 7440-38-2', '79-01-6']	['TETRACHLOROETHYLENE;TETRACHLOROETHENE;PCE;PERCHLOROETHYLENE;PERCHLOROETHENE', 'LEAD, INORGANIC;LEAD', 'CHROMIUM (III);CHROMIUM, TOTAL;CHROMIUM', 'Arsenic compounds', 'TRICHLOROETHYLENE;TCE;TRICHLOROETHENE']	2
0.224399	5	1315	1005	355	0.269962	0.353234	['7439-92-1', '7440-66-6', '7440-47-3', '1313-99-1, 12035-72-2, 7440-02-0', '71-43-2']				['1313-99-1, 12035-72-2, 7440-02-0', '71-43-2', '7439-92-1', '7440-47-3', '7440-66-6']	['Nickel compounds', 'BENZENE', 'LEAD, INORGANIC;LEAD', 'CHROMIUM (III);CHROMIUM, TOTAL;CHROMIUM', 'ZINC']	2
0.224399	5	1055	876	355	0.336493	0.405251	['7440-50-8', '7439-97-6', '7440-43-9', '7440-47-3', '1313-99-1, 12035-72-2, 7440-02-0']				['1313-99-1, 12035-72-2, 7440-02-0', '7439-97-6', '7440-43-9', '7440-47-3', '7440-50-8']	['Nickel compounds', 'MERCURY', 'CADMIUM', 'CHROMIUM (III);CHROMIUM, TOTAL;CHROMIUM', 'COPPER']	2
0.224399	6	1262	1072	355	0.2813	0.331157	['7778-39-4, 1327-53-3, 1303-00-0, 64436-13-1, 7440-38-2', '7439-92-1', '7440-47-3', '7440-66-6', '1313-99-1, 12035-72-2, 7440-02-0', '7439-96-5']				['1313-99-1, 12035-72-2, 7440-02-0', '7439-92-1', '7439-96-5', '7440-47-3', '7440-66-6', '7778-39-4, 1327-53-3, 1303-00-0, 64436-13-1, 7440-38-2']	['Nickel compounds', 'LEAD, INORGANIC;LEAD', 'MANGANESE (UNFILTERED);MANGANESE', 'CHROMIUM (III);CHROMIUM, TOTAL;CHROMIUM', 'ZINC', 'Arsenic compounds']	2
0.223767	3	925	644	354	0.382703	0.549689	['7440-43-9', '7440-41-7', '7440-66-6']				['7440-41-7', '7440-43-9', '7440-66-6']	['BERYLLIUM', 'CADMIUM', 'ZINC']	2
0.223767	4	1192	886	354	0.29698	0.399549	['7440-47-3', '117-81-7', '7778-39-4, 1327-53-3, 1303-00-0, 64436-13-1, 7440-38-2', '1313-99-1, 12035-72-2, 7440-02-0']				['117-81-7', '1313-99-1, 12035-72-2, 7440-02-0', '7440-47-3', '7778-39-4, 1327-53-3, 1303-00-0, 64436-13-1, 7440-38-2']	['B2EHP;BIS(2-ETHYLHEXYL)PHTHALATE;BEHP;DEHP;DI(2-ETHYLHEXYL)PHTHALATE', 'Nickel compounds', 'CHROMIUM (III);CHROMIUM, TOTAL;CHROMIUM', 'Arsenic compounds']	2
0.223767	4	1145	843	354	0.30917	0.419929	['7439-96-5', '7439-97-6', '7778-39-4, 1327-53-3, 1303-00-0, 64436-13-1, 7440-38-2', '1313-99-1, 12035-72-2, 7440-02-0']				['1313-99-1, 12035-72-2, 7440-02-0', '7439-96-5', '7439-97-6', '7778-39-4, 1327-53-3, 1303-00-0, 64436-13-1, 7440-38-2']	['Nickel compounds', 'MANGANESE (UNFILTERED);MANGANESE', 'MERCURY', 'Arsenic compounds']	2
0.223767	4	1295	939	354	0.273359	0.376997	['7440-39-3', '71-43-2', '7778-39-4, 1327-53-3, 1303-00-0, 64436-13-1, 7440-38-2', '7440-47-3']				['71-43-2', '7440-39-3', '7440-47-3', '7778-39-4, 1327-53-3, 1303-00-0, 64436-13-1, 7440-38-2']	['BENZENE', 'BARIUM', 'CHROMIUM (III);CHROMIUM, TOTAL;CHROMIUM', 'Arsenic compounds']	2
0.223767	4	1314	933	354	0.269406	0.379421	['79-01-6', '7440-43-9', '7439-92-1', '7440-66-6']				['7439-92-1', '7440-43-9', '7440-66-6', '79-01-6']	['LEAD, INORGANIC;LEAD', 'CADMIUM', 'ZINC', 'TRICHLOROETHYLENE;TCE;TRICHLOROETHENE']	2
0.223767	5	1216	987	354	0.291118	0.358663	['7440-39-3', '7778-39-4, 1327-53-3, 1303-00-0, 64436-13-1, 7440-38-2', '7439-92-1', '7439-97-6', '7440-43-9']				['7439-92-1', '7439-97-6', '7440-39-3', '7440-43-9', '7778-39-4, 1327-53-3, 1303-00-0, 64436-13-1, 7440-38-2']	['LEAD, INORGANIC;LEAD', 'MERCURY', 'BARIUM', 'CADMIUM', 'Arsenic compounds']	2
0.223135	3	887	609	353	0.397971	0.579639	['7440-41-7', '1313-99-1, 12035-72-2, 7440-02-0', '7440-66-6']				['1313-99-1, 12035-72-2, 7440-02-0', '7440-41-7', '7440-66-6']	['Nickel compounds', 'BERYLLIUM', 'ZINC']	2
0.223135	3	1167	696	353	0.302485	0.507184	['79-01-6', '1313-99-1, 12035-72-2, 7440-02-0', '7440-66-6']				['1313-99-1, 12035-72-2, 7440-02-0', '7440-66-6', '79-01-6']	['Nickel compounds', 'ZINC', 'TRICHLOROETHYLENE;TCE;TRICHLOROETHENE']	2
0.223135	3	917	609	353	0.384951	0.579639	['7440-50-8', '7440-43-9', '7440-41-7']				['7440-41-7', '7440-43-9', '7440-50-8']	['BERYLLIUM', 'CADMIUM', 'COPPER']	2
0.223135	4	1138	798	353	0.310193	0.442356	['1330-20-7', '79-01-6', '71-43-2', '100-41-4']				['100-41-4', '1330-20-7', '71-43-2', '79-01-6']	['ETHYLBENZENE', 'XYLENES;DIMETHYLBENZENE;TOTAL XYLENES, UNSPECIFIED MIXTURE;XYLENE', 'BENZENE', 'TRICHLOROETHYLENE;TCE;TRICHLOROETHENE']	2
0.223135	4	1354	993	353	0.260709	0.355488	['79-01-6', '7440-43-9', '108-88-3', '7439-92-1']				['108-88-3', '7439-92-1', '7440-43-9', '79-01-6']	['TOLUENE', 'LEAD, INORGANIC;LEAD', 'CADMIUM', 'TRICHLOROETHYLENE;TCE;TRICHLOROETHENE']	2
0.223135	4	1272	910	353	0.277516	0.387912	['7440-43-9', '7439-97-6', '7439-92-1', '71-43-2']				['71-43-2', '7439-92-1', '7439-97-6', '7440-43-9']	['BENZENE', 'LEAD, INORGANIC;LEAD', 'MERCURY', 'CADMIUM']	2
0.223135	4	1204	950	353	0.293189	0.371579	['7440-41-7', '7778-39-4, 1327-53-3, 1303-00-0, 64436-13-1, 7440-38-2', '7439-92-1', '7440-66-6']				['7439-92-1', '7440-41-7', '7440-66-6', '7778-39-4, 1327-53-3, 1303-00-0, 64436-13-1, 7440-38-2']	['LEAD, INORGANIC;LEAD', 'BERYLLIUM', 'ZINC', 'Arsenic compounds']	2
0.223135	4	1161	907	353	0.304048	0.389195	['7440-36-0', '7440-43-9', '7778-39-4, 1327-53-3, 1303-00-0, 64436-13-1, 7440-38-2', '7440-47-3']				['7440-36-0', '7440-43-9', '7440-47-3', '7778-39-4, 1327-53-3, 1303-00-0, 64436-13-1, 7440-38-2']	['ANTIMONY', 'CADMIUM', 'CHROMIUM (III);CHROMIUM, TOTAL;CHROMIUM', 'Arsenic compounds']	2
0.223135	5	1173	917	353	0.300938	0.384951	['7440-39-3', '7440-50-8', '7778-39-4, 1327-53-3, 1303-00-0, 64436-13-1, 7440-38-2', '7440-47-3', '1313-99-1, 12035-72-2, 7440-02-0']				['1313-99-1, 12035-72-2, 7440-02-0', '7440-39-3', '7440-47-3', '7440-50-8', '7778-39-4, 1327-53-3, 1303-00-0, 64436-13-1, 7440-38-2']	['Nickel compounds', 'BARIUM', 'CHROMIUM (III);CHROMIUM, TOTAL;CHROMIUM', 'COPPER', 'Arsenic compounds']	2
0.223135	5	1151	874	353	0.30669	0.40389	['7440-39-3', '7440-50-8', '7778-39-4, 1327-53-3, 1303-00-0, 64436-13-1, 7440-38-2', '1313-99-1, 12035-72-2, 7440-02-0', '7440-66-6']				['1313-99-1, 12035-72-2, 7440-02-0', '7440-39-3', '7440-50-8', '7440-66-6', '7778-39-4, 1327-53-3, 1303-00-0, 64436-13-1, 7440-38-2']	['Nickel compounds', 'BARIUM', 'COPPER', 'ZINC', 'Arsenic compounds']	2
0.223135	6	1245	1041	353	0.283534	0.339097	['7440-50-8', '7778-39-4, 1327-53-3, 1303-00-0, 64436-13-1, 7440-38-2', '7439-92-1', '1313-99-1, 12035-72-2, 7440-02-0', '7440-66-6', '7439-96-5']				['1313-99-1, 12035-72-2, 7440-02-0', '7439-92-1', '7439-96-5', '7440-50-8', '7440-66-6', '7778-39-4, 1327-53-3, 1303-00-0, 64436-13-1, 7440-38-2']	['Nickel compounds', 'LEAD, INORGANIC;LEAD', 'MANGANESE (UNFILTERED);MANGANESE', 'COPPER', 'ZINC', 'Arsenic compounds']	2
0.223135	6	1249	1053	353	0.282626	0.335233	['7440-39-3', '7778-39-4, 1327-53-3, 1303-00-0, 64436-13-1, 7440-38-2', '7439-92-1', '7440-66-6', '7440-47-3', '1313-99-1, 12035-72-2, 7440-02-0']				['1313-99-1, 12035-72-2, 7440-02-0', '7439-92-1', '7440-39-3', '7440-47-3', '7440-66-6', '7778-39-4, 1327-53-3, 1303-00-0, 64436-13-1, 7440-38-2']	['Nickel compounds', 'LEAD, INORGANIC;LEAD', 'BARIUM', 'CHROMIUM (III);CHROMIUM, TOTAL;CHROMIUM', 'ZINC', 'Arsenic compounds']	2
0.222503	3	1096	633	352	0.321168	0.556082	['7440-39-3', '71-43-2', '1313-99-1, 12035-72-2, 7440-02-0']				['1313-99-1, 12035-72-2, 7440-02-0', '71-43-2', '7440-39-3']	['Nickel compounds', 'BENZENE', 'BARIUM']	2
0.222503	4	1327	1052	352	0.26526	0.334601	['117-81-7', '71-43-2', '7778-39-4, 1327-53-3, 1303-00-0, 64436-13-1, 7440-38-2', '7439-92-1']				['117-81-7', '71-43-2', '7439-92-1', '7778-39-4, 1327-53-3, 1303-00-0, 64436-13-1, 7440-38-2']	['B2EHP;BIS(2-ETHYLHEXYL)PHTHALATE;BEHP;DEHP;DI(2-ETHYLHEXYL)PHTHALATE', 'BENZENE', 'LEAD, INORGANIC;LEAD', 'Arsenic compounds']	2
0.222503	4	1302	951	352	0.270353	0.370137	['7439-97-6', '7778-39-4, 1327-53-3, 1303-00-0, 64436-13-1, 7440-38-2', '7440-47-3', '71-43-2']				['71-43-2', '7439-97-6', '7440-47-3', '7778-39-4, 1327-53-3, 1303-00-0, 64436-13-1, 7440-38-2']	['BENZENE', 'MERCURY', 'CHROMIUM (III);CHROMIUM, TOTAL;CHROMIUM', 'Arsenic compounds']	2
0.222503	4	1384	1052	352	0.254335	0.334601	['7439-96-5', '79-01-6', '7778-39-4, 1327-53-3, 1303-00-0, 64436-13-1, 7440-38-2', '7439-92-1']				['7439-92-1', '7439-96-5', '7778-39-4, 1327-53-3, 1303-00-0, 64436-13-1, 7440-38-2', '79-01-6']	['LEAD, INORGANIC;LEAD', 'MANGANESE (UNFILTERED);MANGANESE', 'Arsenic compounds', 'TRICHLOROETHYLENE;TCE;TRICHLOROETHENE']	2
0.222503	5	1151	918	352	0.305821	0.383442	['7440-39-3', '7439-92-1', '7440-43-9', '1313-99-1, 12035-72-2, 7440-02-0', '7439-96-5']				['1313-99-1, 12035-72-2, 7440-02-0', '7439-92-1', '7439-96-5', '7440-39-3', '7440-43-9']	['Nickel compounds', 'LEAD, INORGANIC;LEAD', 'MANGANESE (UNFILTERED);MANGANESE', 'BARIUM', 'CADMIUM']	2
0.222503	5	1132	892	352	0.310954	0.394619	['7440-39-3', '7440-50-8', '7439-92-1', '7440-43-9', '1313-99-1, 12035-72-2, 7440-02-0']				['1313-99-1, 12035-72-2, 7440-02-0', '7439-92-1', '7440-39-3', '7440-43-9', '7440-50-8']	['Nickel compounds', 'LEAD, INORGANIC;LEAD', 'BARIUM', 'CADMIUM', 'COPPER']	2
0.222503	5	1053	841	352	0.334283	0.418549	['7440-50-8', '7440-43-9', '1313-99-1, 12035-72-2, 7440-02-0', '7440-66-6', '7439-96-5']				['1313-99-1, 12035-72-2, 7440-02-0', '7439-96-5', '7440-43-9', '7440-50-8', '7440-66-6']	['Nickel compounds', 'MANGANESE (UNFILTERED);MANGANESE', 'CADMIUM', 'COPPER', 'ZINC']	2
0.222503	5	1068	865	352	0.329588	0.406936	['7440-39-3', '7440-66-6', '7440-43-9', '7440-47-3', '1313-99-1, 12035-72-2, 7440-02-0']				['1313-99-1, 12035-72-2, 7440-02-0', '7440-39-3', '7440-43-9', '7440-47-3', '7440-66-6']	['Nickel compounds', 'BARIUM', 'CADMIUM', 'CHROMIUM (III);CHROMIUM, TOTAL;CHROMIUM', 'ZINC']	2
0.222503	5	1338	1079	352	0.263079	0.326228	['7440-50-8', '7778-39-4, 1327-53-3, 1303-00-0, 64436-13-1, 7440-38-2', '7439-92-1', '7440-66-6', '71-43-2']				['71-43-2', '7439-92-1', '7440-50-8', '7440-66-6', '7778-39-4, 1327-53-3, 1303-00-0, 64436-13-1, 7440-38-2']	['BENZENE', 'LEAD, INORGANIC;LEAD', 'COPPER', 'ZINC', 'Arsenic compounds']	2
0.222503	6	1258	1066	352	0.279809	0.330206	['7440-50-8', '7778-39-4, 1327-53-3, 1303-00-0, 64436-13-1, 7440-38-2', '7439-92-1', '7440-43-9', '7440-47-3', '7439-96-5']				['7439-92-1', '7439-96-5', '7440-43-9', '7440-47-3', '7440-50-8', '7778-39-4, 1327-53-3, 1303-00-0, 64436-13-1, 7440-38-2']	['LEAD, INORGANIC;LEAD', 'MANGANESE (UNFILTERED);MANGANESE', 'CADMIUM', 'CHROMIUM (III);CHROMIUM, TOTAL;CHROMIUM', 'COPPER', 'Arsenic compounds']	2
0.222503	6	1197	989	352	0.294069	0.355915	['7440-50-8', '7778-39-4, 1327-53-3, 1303-00-0, 64436-13-1, 7440-38-2', '7439-97-6', '7440-43-9', '7440-47-3', '7440-66-6']				['7439-97-6', '7440-43-9', '7440-47-3', '7440-50-8', '7440-66-6', '7778-39-4, 1327-53-3, 1303-00-0, 64436-13-1, 7440-38-2']	['MERCURY', 'CADMIUM', 'CHROMIUM (III);CHROMIUM, TOTAL;CHROMIUM', 'COPPER', 'ZINC', 'Arsenic compounds']	2
0.221871	3	1109	711	351	0.316501	0.493671	['107-06-2', '79-01-6', '71-43-2']				['107-06-2', '71-43-2', '79-01-6']	['1,2-DICHLOROETHANE;1,2-DCA;1,2-DICHLOROETHANE (DCA)', 'BENZENE', 'TRICHLOROETHYLENE;TCE;TRICHLOROETHENE']	2
0.221871	3	1148	656	351	0.305749	0.535061	['7440-39-3', '7440-43-9', '71-43-2']				['71-43-2', '7440-39-3', '7440-43-9']	['BENZENE', 'BARIUM', 'CADMIUM']	2
0.221871	4	1355	1011	351	0.259041	0.347181	['7778-39-4, 1327-53-3, 1303-00-0, 64436-13-1, 7440-38-2', '127-18-4', '7439-92-1', '1313-99-1, 12035-72-2, 7440-02-0']				['127-18-4', '1313-99-1, 12035-72-2, 7440-02-0', '7439-92-1', '7778-39-4, 1327-53-3, 1303-00-0, 64436-13-1, 7440-38-2']	['TETRACHLOROETHYLENE;TETRACHLOROETHENE;PCE;PERCHLOROETHYLENE;PERCHLOROETHENE', 'Nickel compounds', 'LEAD, INORGANIC;LEAD', 'Arsenic compounds']	2
0.221871	4	1158	930	351	0.303109	0.377419	['1330-20-7', '79-01-6', '71-43-2', '127-18-4']				['127-18-4', '1330-20-7', '71-43-2', '79-01-6']	['TETRACHLOROETHYLENE;TETRACHLOROETHENE;PCE;PERCHLOROETHYLENE;PERCHLOROETHENE', 'XYLENES;DIMETHYLBENZENE;TOTAL XYLENES, UNSPECIFIED MIXTURE;XYLENE', 'BENZENE', 'TRICHLOROETHYLENE;TCE;TRICHLOROETHENE']	2
0.221871	4	1161	877	351	0.302326	0.400228	['79-01-6', '71-43-2', '127-18-4', '75-09-2']				['127-18-4', '71-43-2', '75-09-2', '79-01-6']	['TETRACHLOROETHYLENE;TETRACHLOROETHENE;PCE;PERCHLOROETHYLENE;PERCHLOROETHENE', 'BENZENE', 'METHYLENE CHLORIDE;DICHLOROMETHANE', 'TRICHLOROETHYLENE;TCE;TRICHLOROETHENE']	2
0.221871	5	1344	1118	351	0.261161	0.313953	['7778-39-4, 1327-53-3, 1303-00-0, 64436-13-1, 7440-38-2', '7439-92-1', '108-88-3', '100-41-4', '71-43-2']				['100-41-4', '108-88-3', '71-43-2', '7439-92-1', '7778-39-4, 1327-53-3, 1303-00-0, 64436-13-1, 7440-38-2']	['ETHYLBENZENE', 'TOLUENE', 'BENZENE', 'LEAD, INORGANIC;LEAD', 'Arsenic compounds']	2
0.221871	5	1321	1041	351	0.265708	0.337176	['7778-39-4, 1327-53-3, 1303-00-0, 64436-13-1, 7440-38-2', '7439-92-1', '108-88-3', '1313-99-1, 12035-72-2, 7440-02-0', '7440-66-6']				['108-88-3', '1313-99-1, 12035-72-2, 7440-02-0', '7439-92-1', '7440-66-6', '7778-39-4, 1327-53-3, 1303-00-0, 64436-13-1, 7440-38-2']	['TOLUENE', 'Nickel compounds', 'LEAD, INORGANIC;LEAD', 'ZINC', 'Arsenic compounds']	2
0.221871	5	1314	1021	351	0.267123	0.343781	['7439-92-1', '7440-43-9', '7440-47-3', '7440-66-6', '71-43-2']				['71-43-2', '7439-92-1', '7440-43-9', '7440-47-3', '7440-66-6']	['BENZENE', 'LEAD, INORGANIC;LEAD', 'CADMIUM', 'CHROMIUM (III);CHROMIUM, TOTAL;CHROMIUM', 'ZINC']	2
0.221871	6	1195	1007	351	0.293724	0.34856	['7439-92-1', '7440-66-6', '7440-43-9', '7440-47-3', '1313-99-1, 12035-72-2, 7440-02-0', '7439-96-5']				['1313-99-1, 12035-72-2, 7440-02-0', '7439-92-1', '7439-96-5', '7440-43-9', '7440-47-3', '7440-66-6']	['Nickel compounds', 'LEAD, INORGANIC;LEAD', 'MANGANESE (UNFILTERED);MANGANESE', 'CADMIUM', 'CHROMIUM (III);CHROMIUM, TOTAL;CHROMIUM', 'ZINC']	2
0.221871	6	1259	1056	351	0.278793	0.332386	['7440-50-8', '7778-39-4, 1327-53-3, 1303-00-0, 64436-13-1, 7440-38-2', '7439-92-1', '7440-47-3', '1313-99-1, 12035-72-2, 7440-02-0', '7439-96-5']				['1313-99-1, 12035-72-2, 7440-02-0', '7439-92-1', '7439-96-5', '7440-47-3', '7440-50-8', '7778-39-4, 1327-53-3, 1303-00-0, 64436-13-1, 7440-38-2']	['Nickel compounds', 'LEAD, INORGANIC;LEAD', 'MANGANESE (UNFILTERED);MANGANESE', 'CHROMIUM (III);CHROMIUM, TOTAL;CHROMIUM', 'COPPER', 'Arsenic compounds']	2
0.221871	6	1162	983	351	0.302065	0.35707	['7440-50-8', '7439-92-1', '7439-97-6', '7440-43-9', '7440-47-3', '1313-99-1, 12035-72-2, 7440-02-0']				['1313-99-1, 12035-72-2, 7440-02-0', '7439-92-1', '7439-97-6', '7440-43-9', '7440-47-3', '7440-50-8']	['Nickel compounds', 'LEAD, INORGANIC;LEAD', 'MERCURY', 'CADMIUM', 'CHROMIUM (III);CHROMIUM, TOTAL;CHROMIUM', 'COPPER']	2
0.221239	2	971	350	350	0.360453	1	['7440-41-7', '71-43-2']				['71-43-2', '7440-41-7']	['BENZENE', 'BERYLLIUM']	2
0.221239	2	1004	350	350	0.348606	1	['7440-43-9', '75-01-4']				['7440-43-9', '75-01-4']	['CADMIUM', 'VINYL CHLORIDE']	2
0.221239	3	1241	746	350	0.282031	0.469169	['7440-43-9', '71-43-2', '127-18-4']				['127-18-4', '71-43-2', '7440-43-9']	['TETRACHLOROETHYLENE;TETRACHLOROETHENE;PCE;PERCHLOROETHYLENE;PERCHLOROETHENE', 'BENZENE', 'CADMIUM']	2
0.221239	3	1196	721	350	0.292642	0.485437	['7439-96-5', '7440-43-9', '79-01-6']				['7439-96-5', '7440-43-9', '79-01-6']	['MANGANESE (UNFILTERED);MANGANESE', 'CADMIUM', 'TRICHLOROETHYLENE;TCE;TRICHLOROETHENE']	2
0.221239	3	1192	704	350	0.293624	0.497159	['79-01-6', '7440-43-9', '7440-50-8']				['7440-43-9', '7440-50-8', '79-01-6']	['CADMIUM', 'COPPER', 'TRICHLOROETHYLENE;TCE;TRICHLOROETHENE']	2
0.221239	4	1296	980	350	0.270062	0.357143	['7440-50-8', '108-88-3', '71-43-2', '7778-39-4, 1327-53-3, 1303-00-0, 64436-13-1, 7440-38-2']				['108-88-3', '71-43-2', '7440-50-8', '7778-39-4, 1327-53-3, 1303-00-0, 64436-13-1, 7440-38-2']	['TOLUENE', 'BENZENE', 'COPPER', 'Arsenic compounds']	2
0.221239	4	1320	975	350	0.265152	0.358974	['7440-43-9', '7778-39-4, 1327-53-3, 1303-00-0, 64436-13-1, 7440-38-2', '127-18-4', '7440-47-3']				['127-18-4', '7440-43-9', '7440-47-3', '7778-39-4, 1327-53-3, 1303-00-0, 64436-13-1, 7440-38-2']	['TETRACHLOROETHYLENE;TETRACHLOROETHENE;PCE;PERCHLOROETHYLENE;PERCHLOROETHENE', 'CADMIUM', 'CHROMIUM (III);CHROMIUM, TOTAL;CHROMIUM', 'Arsenic compounds']	2
0.221239	4	1272	981	350	0.275157	0.356779	['79-01-6', '7440-43-9', '127-18-4', '7440-47-3']				['127-18-4', '7440-43-9', '7440-47-3', '79-01-6']	['TETRACHLOROETHYLENE;TETRACHLOROETHENE;PCE;PERCHLOROETHYLENE;PERCHLOROETHENE', 'CADMIUM', 'CHROMIUM (III);CHROMIUM, TOTAL;CHROMIUM', 'TRICHLOROETHYLENE;TCE;TRICHLOROETHENE']	2
0.221239	4	1210	965	350	0.289256	0.362694	['7440-43-9', '7778-39-4, 1327-53-3, 1303-00-0, 64436-13-1, 7440-38-2', '7439-92-1', '7439-89-6']				['7439-89-6', '7439-92-1', '7440-43-9', '7778-39-4, 1327-53-3, 1303-00-0, 64436-13-1, 7440-38-2']	['IRON', 'LEAD, INORGANIC;LEAD', 'CADMIUM', 'Arsenic compounds']	2
0.221239	4	1194	941	350	0.293132	0.371945	['7440-50-8', '7440-41-7', '7778-39-4, 1327-53-3, 1303-00-0, 64436-13-1, 7440-38-2', '7439-92-1']				['7439-92-1', '7440-41-7', '7440-50-8', '7778-39-4, 1327-53-3, 1303-00-0, 64436-13-1, 7440-38-2']	['LEAD, INORGANIC;LEAD', 'BERYLLIUM', 'COPPER', 'Arsenic compounds']	2
0.221239	6	1192	963	350	0.293624	0.363448	['7440-50-8', '7778-39-4, 1327-53-3, 1303-00-0, 64436-13-1, 7440-38-2', '7440-66-6', '7439-97-6', '7440-47-3', '1313-99-1, 12035-72-2, 7440-02-0']				['1313-99-1, 12035-72-2, 7440-02-0', '7439-97-6', '7440-47-3', '7440-50-8', '7440-66-6', '7778-39-4, 1327-53-3, 1303-00-0, 64436-13-1, 7440-38-2']	['Nickel compounds', 'MERCURY', 'CHROMIUM (III);CHROMIUM, TOTAL;CHROMIUM', 'COPPER', 'ZINC', 'Arsenic compounds']	2
0.221239	6	1245	1058	350	0.281124	0.330813	['7440-39-3', '7778-39-4, 1327-53-3, 1303-00-0, 64436-13-1, 7440-38-2', '7439-92-1', '7440-43-9', '7440-47-3', '7440-66-6']				['7439-92-1', '7440-39-3', '7440-43-9', '7440-47-3', '7440-66-6', '7778-39-4, 1327-53-3, 1303-00-0, 64436-13-1, 7440-38-2']	['LEAD, INORGANIC;LEAD', 'BARIUM', 'CADMIUM', 'CHROMIUM (III);CHROMIUM, TOTAL;CHROMIUM', 'ZINC', 'Arsenic compounds']	2
0.220607	3	940	611	349	0.371277	0.571195	['7439-96-5', '7440-43-9', '7440-41-7']				['7439-96-5', '7440-41-7', '7440-43-9']	['MANGANESE (UNFILTERED);MANGANESE', 'BERYLLIUM', 'CADMIUM']	2
0.220607	4	1156	866	349	0.301903	0.403002	['79-01-6', '108-88-3', '71-43-2', '75-09-2']				['108-88-3', '71-43-2', '75-09-2', '79-01-6']	['TOLUENE', 'BENZENE', 'METHYLENE CHLORIDE;DICHLOROMETHANE', 'TRICHLOROETHYLENE;TCE;TRICHLOROETHENE']	2
0.220607	4	1099	845	349	0.317561	0.413018	['7440-36-0', '7440-43-9', '7439-92-1', '1313-99-1, 12035-72-2, 7440-02-0']				['1313-99-1, 12035-72-2, 7440-02-0', '7439-92-1', '7440-36-0', '7440-43-9']	['Nickel compounds', 'LEAD, INORGANIC;LEAD', 'ANTIMONY', 'CADMIUM']	2
0.220607	4	1102	844	349	0.316697	0.413507	['7440-43-9', '7440-41-7', '7439-92-1', '7440-66-6']				['7439-92-1', '7440-41-7', '7440-43-9', '7440-66-6']	['LEAD, INORGANIC;LEAD', 'BERYLLIUM', 'CADMIUM', 'ZINC']	2
0.220607	5	1092	893	349	0.319597	0.390817	['7440-50-8', '7440-43-9', '7440-47-3', '1313-99-1, 12035-72-2, 7440-02-0', '7439-96-5']				['1313-99-1, 12035-72-2, 7440-02-0', '7439-96-5', '7440-43-9', '7440-47-3', '7440-50-8']	['Nickel compounds', 'MANGANESE (UNFILTERED);MANGANESE', 'CADMIUM', 'CHROMIUM (III);CHROMIUM, TOTAL;CHROMIUM', 'COPPER']	2
0.220607	5	1194	964	349	0.292295	0.362033	['7440-39-3', '7778-39-4, 1327-53-3, 1303-00-0, 64436-13-1, 7440-38-2', '7440-43-9', '7440-47-3', '7439-96-5']				['7439-96-5', '7440-39-3', '7440-43-9', '7440-47-3', '7778-39-4, 1327-53-3, 1303-00-0, 64436-13-1, 7440-38-2']	['MANGANESE (UNFILTERED);MANGANESE', 'BARIUM', 'CADMIUM', 'CHROMIUM (III);CHROMIUM, TOTAL;CHROMIUM', 'Arsenic compounds']	2
0.220607	5	1183	950	349	0.295013	0.367368	['7440-39-3', '7440-50-8', '7778-39-4, 1327-53-3, 1303-00-0, 64436-13-1, 7440-38-2', '7440-43-9', '7440-47-3']				['7440-39-3', '7440-43-9', '7440-47-3', '7440-50-8', '7778-39-4, 1327-53-3, 1303-00-0, 64436-13-1, 7440-38-2']	['BARIUM', 'CADMIUM', 'CHROMIUM (III);CHROMIUM, TOTAL;CHROMIUM', 'COPPER', 'Arsenic compounds']	2
0.220607	6	1231	1017	349	0.283509	0.343166	['7440-39-3', '7440-50-8', '7778-39-4, 1327-53-3, 1303-00-0, 64436-13-1, 7440-38-2', '7439-92-1', '1313-99-1, 12035-72-2, 7440-02-0', '7440-66-6']				['1313-99-1, 12035-72-2, 7440-02-0', '7439-92-1', '7440-39-3', '7440-50-8', '7440-66-6', '7778-39-4, 1327-53-3, 1303-00-0, 64436-13-1, 7440-38-2']	['Nickel compounds', 'LEAD, INORGANIC;LEAD', 'BARIUM', 'COPPER', 'ZINC', 'Arsenic compounds']	2
0.219975	3	1191	713	348	0.292191	0.488079	['1330-20-7', '7778-39-4, 1327-53-3, 1303-00-0, 64436-13-1, 7440-38-2', '1313-99-1, 12035-72-2, 7440-02-0']				['1313-99-1, 12035-72-2, 7440-02-0', '1330-20-7', '7778-39-4, 1327-53-3, 1303-00-0, 64436-13-1, 7440-38-2']	['Nickel compounds', 'XYLENES;DIMETHYLBENZENE;TOTAL XYLENES, UNSPECIFIED MIXTURE;XYLENE', 'Arsenic compounds']	2
0.219975	3	1106	705	348	0.314647	0.493617	['7778-39-4, 1327-53-3, 1303-00-0, 64436-13-1, 7440-38-2', '1313-99-1, 12035-72-2, 7440-02-0', '7439-89-6']				['1313-99-1, 12035-72-2, 7440-02-0', '7439-89-6', '7778-39-4, 1327-53-3, 1303-00-0, 64436-13-1, 7440-38-2']	['Nickel compounds', 'IRON', 'Arsenic compounds']	2
0.219975	4	1121	781	348	0.310437	0.445583	['7440-39-3', '7439-97-6', '7778-39-4, 1327-53-3, 1303-00-0, 64436-13-1, 7440-38-2', '1313-99-1, 12035-72-2, 7440-02-0']				['1313-99-1, 12035-72-2, 7440-02-0', '7439-97-6', '7440-39-3', '7778-39-4, 1327-53-3, 1303-00-0, 64436-13-1, 7440-38-2']	['Nickel compounds', 'MERCURY', 'BARIUM', 'Arsenic compounds']	2
0.219975	4	1306	998	348	0.266462	0.348697	['1330-20-7', '71-43-2', '7778-39-4, 1327-53-3, 1303-00-0, 64436-13-1, 7440-38-2', '7440-47-3']				['1330-20-7', '71-43-2', '7440-47-3', '7778-39-4, 1327-53-3, 1303-00-0, 64436-13-1, 7440-38-2']	['XYLENES;DIMETHYLBENZENE;TOTAL XYLENES, UNSPECIFIED MIXTURE;XYLENE', 'BENZENE', 'CHROMIUM (III);CHROMIUM, TOTAL;CHROMIUM', 'Arsenic compounds']	2
0.219975	4	1270	987	348	0.274016	0.352584	['1330-20-7', '7440-43-9', '7778-39-4, 1327-53-3, 1303-00-0, 64436-13-1, 7440-38-2', '7439-92-1']				['1330-20-7', '7439-92-1', '7440-43-9', '7778-39-4, 1327-53-3, 1303-00-0, 64436-13-1, 7440-38-2']	['XYLENES;DIMETHYLBENZENE;TOTAL XYLENES, UNSPECIFIED MIXTURE;XYLENE', 'LEAD, INORGANIC;LEAD', 'CADMIUM', 'Arsenic compounds']	2
0.219975	4	1380	1033	348	0.252174	0.336883	['79-01-6', '7778-39-4, 1327-53-3, 1303-00-0, 64436-13-1, 7440-38-2', '7439-92-1', '7440-50-8']				['7439-92-1', '7440-50-8', '7778-39-4, 1327-53-3, 1303-00-0, 64436-13-1, 7440-38-2', '79-01-6']	['LEAD, INORGANIC;LEAD', 'COPPER', 'Arsenic compounds', 'TRICHLOROETHYLENE;TCE;TRICHLOROETHENE']	2
0.219975	5	1320	1019	348	0.263636	0.341511	['7440-50-8', '7778-39-4, 1327-53-3, 1303-00-0, 64436-13-1, 7440-38-2', '7440-47-3', '7440-66-6', '71-43-2']				['71-43-2', '7440-47-3', '7440-50-8', '7440-66-6', '7778-39-4, 1327-53-3, 1303-00-0, 64436-13-1, 7440-38-2']	['BENZENE', 'CHROMIUM (III);CHROMIUM, TOTAL;CHROMIUM', 'COPPER', 'ZINC', 'Arsenic compounds']	2
0.219975	6	1172	969	348	0.296928	0.359133	['7440-50-8', '7439-92-1', '7440-43-9', '1313-99-1, 12035-72-2, 7440-02-0', '7440-66-6', '7439-96-5']				['1313-99-1, 12035-72-2, 7440-02-0', '7439-92-1', '7439-96-5', '7440-43-9', '7440-50-8', '7440-66-6']	['Nickel compounds', 'LEAD, INORGANIC;LEAD', 'MANGANESE (UNFILTERED);MANGANESE', 'CADMIUM', 'COPPER', 'ZINC']	2
0.219975	7	1248	1071	348	0.278846	0.32493	['7440-50-8', '7778-39-4, 1327-53-3, 1303-00-0, 64436-13-1, 7440-38-2', '7439-92-1', '7439-97-6', '7440-43-9', '7440-47-3', '7440-66-6']				['7439-92-1', '7439-97-6', '7440-43-9', '7440-47-3', '7440-50-8', '7440-66-6', '7778-39-4, 1327-53-3, 1303-00-0, 64436-13-1, 7440-38-2']	['LEAD, INORGANIC;LEAD', 'MERCURY', 'CADMIUM', 'CHROMIUM (III);CHROMIUM, TOTAL;CHROMIUM', 'COPPER', 'ZINC', 'Arsenic compounds']	2
0.219343	3	1316	744	347	0.263678	0.466398	['79-01-6', '7778-39-4, 1327-53-3, 1303-00-0, 64436-13-1, 7440-38-2', '100-41-4']				['100-41-4', '7778-39-4, 1327-53-3, 1303-00-0, 64436-13-1, 7440-38-2', '79-01-6']	['ETHYLBENZENE', 'Arsenic compounds', 'TRICHLOROETHYLENE;TCE;TRICHLOROETHENE']	2
0.219343	3	863	595	347	0.402086	0.583193	['7440-50-8', '7440-41-7', '1313-99-1, 12035-72-2, 7440-02-0']				['1313-99-1, 12035-72-2, 7440-02-0', '7440-41-7', '7440-50-8']	['Nickel compounds', 'BERYLLIUM', 'COPPER']	2
0.219343	3	1324	759	347	0.262085	0.457181	['1330-20-7', '79-01-6', '7778-39-4, 1327-53-3, 1303-00-0, 64436-13-1, 7440-38-2']				['1330-20-7', '7778-39-4, 1327-53-3, 1303-00-0, 64436-13-1, 7440-38-2', '79-01-6']	['XYLENES;DIMETHYLBENZENE;TOTAL XYLENES, UNSPECIFIED MIXTURE;XYLENE', 'Arsenic compounds', 'TRICHLOROETHYLENE;TCE;TRICHLOROETHENE']	2
0.219343	4	1263	908	347	0.274743	0.382159	['108-88-3', '7440-43-9', '7778-39-4, 1327-53-3, 1303-00-0, 64436-13-1, 7440-38-2', '7440-66-6']				['108-88-3', '7440-43-9', '7440-66-6', '7778-39-4, 1327-53-3, 1303-00-0, 64436-13-1, 7440-38-2']	['TOLUENE', 'CADMIUM', 'ZINC', 'Arsenic compounds']	2
0.219343	4	1208	836	347	0.287252	0.415072	['7440-47-3', '71-43-2', '7440-50-8', '1313-99-1, 12035-72-2, 7440-02-0']				['1313-99-1, 12035-72-2, 7440-02-0', '71-43-2', '7440-47-3', '7440-50-8']	['Nickel compounds', 'BENZENE', 'CHROMIUM (III);CHROMIUM, TOTAL;CHROMIUM', 'COPPER']	2
0.219343	4	1110	801	347	0.312613	0.433208	['7440-41-7', '7439-92-1', '1313-99-1, 12035-72-2, 7440-02-0', '7440-66-6']				['1313-99-1, 12035-72-2, 7440-02-0', '7439-92-1', '7440-41-7', '7440-66-6']	['Nickel compounds', 'LEAD, INORGANIC;LEAD', 'BERYLLIUM', 'ZINC']	2
0.219343	4	1214	944	347	0.285832	0.367585	['7439-96-5', '7440-41-7', '7778-39-4, 1327-53-3, 1303-00-0, 64436-13-1, 7440-38-2', '7439-92-1']				['7439-92-1', '7439-96-5', '7440-41-7', '7778-39-4, 1327-53-3, 1303-00-0, 64436-13-1, 7440-38-2']	['LEAD, INORGANIC;LEAD', 'MANGANESE (UNFILTERED);MANGANESE', 'BERYLLIUM', 'Arsenic compounds']	2
0.219343	5	1347	1119	347	0.25761	0.310098	['7778-39-4, 1327-53-3, 1303-00-0, 64436-13-1, 7440-38-2', '7439-92-1', '1330-20-7', '108-88-3', '71-43-2']				['108-88-3', '1330-20-7', '71-43-2', '7439-92-1', '7778-39-4, 1327-53-3, 1303-00-0, 64436-13-1, 7440-38-2']	['TOLUENE', 'XYLENES;DIMETHYLBENZENE;TOTAL XYLENES, UNSPECIFIED MIXTURE;XYLENE', 'BENZENE', 'LEAD, INORGANIC;LEAD', 'Arsenic compounds']	2
0.219343	6	1260	1051	347	0.275397	0.330162	['7440-39-3', '7778-39-4, 1327-53-3, 1303-00-0, 64436-13-1, 7440-38-2', '7439-92-1', '7440-47-3', '1313-99-1, 12035-72-2, 7440-02-0', '7439-96-5']				['1313-99-1, 12035-72-2, 7440-02-0', '7439-92-1', '7439-96-5', '7440-39-3', '7440-47-3', '7778-39-4, 1327-53-3, 1303-00-0, 64436-13-1, 7440-38-2']	['Nickel compounds', 'LEAD, INORGANIC;LEAD', 'MANGANESE (UNFILTERED);MANGANESE', 'BARIUM', 'CHROMIUM (III);CHROMIUM, TOTAL;CHROMIUM', 'Arsenic compounds']	2
0.219343	6	1171	983	347	0.296328	0.353001	['7440-39-3', '7439-92-1', '7440-66-6', '7440-43-9', '7440-47-3', '1313-99-1, 12035-72-2, 7440-02-0']				['1313-99-1, 12035-72-2, 7440-02-0', '7439-92-1', '7440-39-3', '7440-43-9', '7440-47-3', '7440-66-6']	['Nickel compounds', 'LEAD, INORGANIC;LEAD', 'BARIUM', 'CADMIUM', 'CHROMIUM (III);CHROMIUM, TOTAL;CHROMIUM', 'ZINC']	2
0.219343	6	1076	919	347	0.322491	0.377584	['7440-50-8', '7440-66-6', '7439-97-6', '7440-43-9', '7440-47-3', '1313-99-1, 12035-72-2, 7440-02-0']				['1313-99-1, 12035-72-2, 7440-02-0', '7439-97-6', '7440-43-9', '7440-47-3', '7440-50-8', '7440-66-6']	['Nickel compounds', 'MERCURY', 'CADMIUM', 'CHROMIUM (III);CHROMIUM, TOTAL;CHROMIUM', 'COPPER', 'ZINC']	2
0.219343	7	1249	1067	347	0.277822	0.325211	['7440-50-8', '7778-39-4, 1327-53-3, 1303-00-0, 64436-13-1, 7440-38-2', '7439-92-1', '7440-66-6', '7439-97-6', '7440-47-3', '1313-99-1, 12035-72-2, 7440-02-0']				['1313-99-1, 12035-72-2, 7440-02-0', '7439-92-1', '7439-97-6', '7440-47-3', '7440-50-8', '7440-66-6', '7778-39-4, 1327-53-3, 1303-00-0, 64436-13-1, 7440-38-2']	['Nickel compounds', 'LEAD, INORGANIC;LEAD', 'MERCURY', 'CHROMIUM (III);CHROMIUM, TOTAL;CHROMIUM', 'COPPER', 'ZINC', 'Arsenic compounds']	2
0.21871	3	1171	729	346	0.295474	0.474623	['79-01-6', '108-88-3', '1313-99-1, 12035-72-2, 7440-02-0']				['108-88-3', '1313-99-1, 12035-72-2, 7440-02-0', '79-01-6']	['TOLUENE', 'Nickel compounds', 'TRICHLOROETHYLENE;TCE;TRICHLOROETHENE']	2
0.21871	3	1294	783	346	0.267388	0.44189	['79-01-6', '7439-97-6', '7778-39-4, 1327-53-3, 1303-00-0, 64436-13-1, 7440-38-2']				['7439-97-6', '7778-39-4, 1327-53-3, 1303-00-0, 64436-13-1, 7440-38-2', '79-01-6']	['MERCURY', 'Arsenic compounds', 'TRICHLOROETHYLENE;TCE;TRICHLOROETHENE']	2
0.21871	3	1091	689	346	0.31714	0.502177	['7440-43-9', '7778-39-4, 1327-53-3, 1303-00-0, 64436-13-1, 7440-38-2', '7440-22-4']				['7440-22-4', '7440-43-9', '7778-39-4, 1327-53-3, 1303-00-0, 64436-13-1, 7440-38-2']	['SILVER', 'CADMIUM', 'Arsenic compounds']	2
0.21871	4	1203	931	346	0.287614	0.371643	['7440-43-9', '117-81-7', '7778-39-4, 1327-53-3, 1303-00-0, 64436-13-1, 7440-38-2', '7440-47-3']				['117-81-7', '7440-43-9', '7440-47-3', '7778-39-4, 1327-53-3, 1303-00-0, 64436-13-1, 7440-38-2']	['B2EHP;BIS(2-ETHYLHEXYL)PHTHALATE;BEHP;DEHP;DI(2-ETHYLHEXYL)PHTHALATE', 'CADMIUM', 'CHROMIUM (III);CHROMIUM, TOTAL;CHROMIUM', 'Arsenic compounds']	2
0.21871	4	1098	832	346	0.315118	0.415865	['7440-50-8', '7440-43-9', '7440-41-7', '7439-92-1']				['7439-92-1', '7440-41-7', '7440-43-9', '7440-50-8']	['LEAD, INORGANIC;LEAD', 'BERYLLIUM', 'CADMIUM', 'COPPER']	2
0.21871	5	1171	987	346	0.295474	0.350557	['79-01-6', '127-18-4', '108-88-3', '100-41-4', '71-43-2']				['100-41-4', '108-88-3', '127-18-4', '71-43-2', '79-01-6']	['ETHYLBENZENE', 'TOLUENE', 'TETRACHLOROETHYLENE;TETRACHLOROETHENE;PCE;PERCHLOROETHYLENE;PERCHLOROETHENE', 'BENZENE', 'TRICHLOROETHYLENE;TCE;TRICHLOROETHENE']	2
0.21871	5	1239	1002	346	0.279257	0.345309	['7778-39-4, 1327-53-3, 1303-00-0, 64436-13-1, 7440-38-2', '7439-92-1', '7439-97-6', '1313-99-1, 12035-72-2, 7440-02-0', '7439-96-5']				['1313-99-1, 12035-72-2, 7440-02-0', '7439-92-1', '7439-96-5', '7439-97-6', '7778-39-4, 1327-53-3, 1303-00-0, 64436-13-1, 7440-38-2']	['Nickel compounds', 'LEAD, INORGANIC;LEAD', 'MANGANESE (UNFILTERED);MANGANESE', 'MERCURY', 'Arsenic compounds']	2
0.21871	5	1155	911	346	0.299567	0.379802	['7440-39-3', '7440-50-8', '7778-39-4, 1327-53-3, 1303-00-0, 64436-13-1, 7440-38-2', '7440-43-9', '7440-66-6']				['7440-39-3', '7440-43-9', '7440-50-8', '7440-66-6', '7778-39-4, 1327-53-3, 1303-00-0, 64436-13-1, 7440-38-2']	['BARIUM', 'CADMIUM', 'COPPER', 'ZINC', 'Arsenic compounds']	2
0.218078	3	901	580	345	0.382908	0.594828	['7439-96-5', '7440-41-7', '1313-99-1, 12035-72-2, 7440-02-0']				['1313-99-1, 12035-72-2, 7440-02-0', '7439-96-5', '7440-41-7']	['Nickel compounds', 'MANGANESE (UNFILTERED);MANGANESE', 'BERYLLIUM']	2
0.218078	3	1136	702	345	0.303697	0.491453	['1330-20-7', '7440-43-9', '71-43-2']				['1330-20-7', '71-43-2', '7440-43-9']	['XYLENES;DIMETHYLBENZENE;TOTAL XYLENES, UNSPECIFIED MIXTURE;XYLENE', 'BENZENE', 'CADMIUM']	2
0.218078	4	1305	988	345	0.264368	0.34919	['71-43-2', '7778-39-4, 1327-53-3, 1303-00-0, 64436-13-1, 7440-38-2', '7440-47-3', '100-41-4']				['100-41-4', '71-43-2', '7440-47-3', '7778-39-4, 1327-53-3, 1303-00-0, 64436-13-1, 7440-38-2']	['ETHYLBENZENE', 'BENZENE', 'CHROMIUM (III);CHROMIUM, TOTAL;CHROMIUM', 'Arsenic compounds']	2
0.218078	4	1247	864	345	0.276664	0.399306	['7440-50-8', '108-88-3', '7778-39-4, 1327-53-3, 1303-00-0, 64436-13-1, 7440-38-2', '1313-99-1, 12035-72-2, 7440-02-0']				['108-88-3', '1313-99-1, 12035-72-2, 7440-02-0', '7440-50-8', '7778-39-4, 1327-53-3, 1303-00-0, 64436-13-1, 7440-38-2']	['TOLUENE', 'Nickel compounds', 'COPPER', 'Arsenic compounds']	2
0.218078	4	1173	784	345	0.294118	0.440051	['7440-50-8', '71-43-2', '1313-99-1, 12035-72-2, 7440-02-0', '7440-66-6']				['1313-99-1, 12035-72-2, 7440-02-0', '71-43-2', '7440-50-8', '7440-66-6']	['Nickel compounds', 'BENZENE', 'COPPER', 'ZINC']	2
0.218078	4	1292	957	345	0.267028	0.360502	['7439-96-5', '7440-43-9', '71-43-2', '7439-92-1']				['71-43-2', '7439-92-1', '7439-96-5', '7440-43-9']	['BENZENE', 'LEAD, INORGANIC;LEAD', 'MANGANESE (UNFILTERED);MANGANESE', 'CADMIUM']	2
0.218078	4	1348	970	345	0.255935	0.35567	['79-01-6', '7778-39-4, 1327-53-3, 1303-00-0, 64436-13-1, 7440-38-2', '7440-50-8', '7440-47-3']				['7440-47-3', '7440-50-8', '7778-39-4, 1327-53-3, 1303-00-0, 64436-13-1, 7440-38-2', '79-01-6']	['CHROMIUM (III);CHROMIUM, TOTAL;CHROMIUM', 'COPPER', 'Arsenic compounds', 'TRICHLOROETHYLENE;TCE;TRICHLOROETHENE']	2
0.218078	6	1244	1042	345	0.277331	0.331094	['7440-39-3', '7440-50-8', '7778-39-4, 1327-53-3, 1303-00-0, 64436-13-1, 7440-38-2', '7439-92-1', '7440-47-3', '1313-99-1, 12035-72-2, 7440-02-0']				['1313-99-1, 12035-72-2, 7440-02-0', '7439-92-1', '7440-39-3', '7440-47-3', '7440-50-8', '7778-39-4, 1327-53-3, 1303-00-0, 64436-13-1, 7440-38-2']	['Nickel compounds', 'LEAD, INORGANIC;LEAD', 'BARIUM', 'CHROMIUM (III);CHROMIUM, TOTAL;CHROMIUM', 'COPPER', 'Arsenic compounds']	2
0.217446	3	1188	771	344	0.289562	0.446174	['7440-43-9', '7778-39-4, 1327-53-3, 1303-00-0, 64436-13-1, 7440-38-2', '100-41-4']				['100-41-4', '7440-43-9', '7778-39-4, 1327-53-3, 1303-00-0, 64436-13-1, 7440-38-2']	['ETHYLBENZENE', 'CADMIUM', 'Arsenic compounds']	2
0.217446	4	1345	1019	344	0.255762	0.337586	['79-01-6', '7778-39-4, 1327-53-3, 1303-00-0, 64436-13-1, 7440-38-2', '127-18-4', '7440-66-6']				['127-18-4', '7440-66-6', '7778-39-4, 1327-53-3, 1303-00-0, 64436-13-1, 7440-38-2', '79-01-6']	['TETRACHLOROETHYLENE;TETRACHLOROETHENE;PCE;PERCHLOROETHYLENE;PERCHLOROETHENE', 'ZINC', 'Arsenic compounds', 'TRICHLOROETHYLENE;TCE;TRICHLOROETHENE']	2
0.217446	4	1015	764	344	0.338916	0.450262	['7439-96-5', '7440-43-9', '7439-97-6', '1313-99-1, 12035-72-2, 7440-02-0']				['1313-99-1, 12035-72-2, 7440-02-0', '7439-96-5', '7439-97-6', '7440-43-9']	['Nickel compounds', 'MANGANESE (UNFILTERED);MANGANESE', 'MERCURY', 'CADMIUM']	2
0.217446	4	1150	880	344	0.29913	0.390909	['7440-36-0', '7440-47-3', '7778-39-4, 1327-53-3, 1303-00-0, 64436-13-1, 7440-38-2', '1313-99-1, 12035-72-2, 7440-02-0']				['1313-99-1, 12035-72-2, 7440-02-0', '7440-36-0', '7440-47-3', '7778-39-4, 1327-53-3, 1303-00-0, 64436-13-1, 7440-38-2']	['Nickel compounds', 'ANTIMONY', 'CHROMIUM (III);CHROMIUM, TOTAL;CHROMIUM', 'Arsenic compounds']	2
0.217446	4	1348	983	344	0.255193	0.349949	['7439-96-5', '79-01-6', '7778-39-4, 1327-53-3, 1303-00-0, 64436-13-1, 7440-38-2', '7440-47-3']				['7439-96-5', '7440-47-3', '7778-39-4, 1327-53-3, 1303-00-0, 64436-13-1, 7440-38-2', '79-01-6']	['MANGANESE (UNFILTERED);MANGANESE', 'CHROMIUM (III);CHROMIUM, TOTAL;CHROMIUM', 'Arsenic compounds', 'TRICHLOROETHYLENE;TCE;TRICHLOROETHENE']	2
0.217446	5	1271	887	344	0.270653	0.387824	['7778-39-4, 1327-53-3, 1303-00-0, 64436-13-1, 7440-38-2', '1330-20-7', '108-88-3', '100-41-4', '71-43-2']				['100-41-4', '108-88-3', '1330-20-7', '71-43-2', '7778-39-4, 1327-53-3, 1303-00-0, 64436-13-1, 7440-38-2']	['ETHYLBENZENE', 'TOLUENE', 'XYLENES;DIMETHYLBENZENE;TOTAL XYLENES, UNSPECIFIED MIXTURE;XYLENE', 'BENZENE', 'Arsenic compounds']	2
0.217446	5	1058	860	344	0.325142	0.4	['7440-39-3', '7440-50-8', '7440-43-9', '7440-47-3', '1313-99-1, 12035-72-2, 7440-02-0']				['1313-99-1, 12035-72-2, 7440-02-0', '7440-39-3', '7440-43-9', '7440-47-3', '7440-50-8']	['Nickel compounds', 'BARIUM', 'CADMIUM', 'CHROMIUM (III);CHROMIUM, TOTAL;CHROMIUM', 'COPPER']	2
0.217446	5	1012	823	344	0.339921	0.417983	['7440-39-3', '7440-50-8', '7440-43-9', '1313-99-1, 12035-72-2, 7440-02-0', '7440-66-6']				['1313-99-1, 12035-72-2, 7440-02-0', '7440-39-3', '7440-43-9', '7440-50-8', '7440-66-6']	['Nickel compounds', 'BARIUM', 'CADMIUM', 'COPPER', 'ZINC']	2
0.217446	5	1400	1108	344	0.245714	0.310469	['79-01-6', '7778-39-4, 1327-53-3, 1303-00-0, 64436-13-1, 7440-38-2', '7439-92-1', '7440-47-3', '7440-66-6']				['7439-92-1', '7440-47-3', '7440-66-6', '7778-39-4, 1327-53-3, 1303-00-0, 64436-13-1, 7440-38-2', '79-01-6']	['LEAD, INORGANIC;LEAD', 'CHROMIUM (III);CHROMIUM, TOTAL;CHROMIUM', 'ZINC', 'Arsenic compounds', 'TRICHLOROETHYLENE;TCE;TRICHLOROETHENE']	2
0.216814	3	1128	689	343	0.304078	0.497823	['7440-43-9', '71-43-2', '100-41-4']				['100-41-4', '71-43-2', '7440-43-9']	['ETHYLBENZENE', 'BENZENE', 'CADMIUM']	2
0.216814	3	1256	755	343	0.273089	0.454305	['79-01-6', '71-43-2', '7440-50-8']				['71-43-2', '7440-50-8', '79-01-6']	['BENZENE', 'COPPER', 'TRICHLOROETHYLENE;TCE;TRICHLOROETHENE']	2
0.216814	4	1381	1034	343	0.248371	0.331721	['7778-39-4, 1327-53-3, 1303-00-0, 64436-13-1, 7440-38-2', '71-43-2', '127-18-4', '7440-47-3']				['127-18-4', '71-43-2', '7440-47-3', '7778-39-4, 1327-53-3, 1303-00-0, 64436-13-1, 7440-38-2']	['TETRACHLOROETHYLENE;TETRACHLOROETHENE;PCE;PERCHLOROETHYLENE;PERCHLOROETHENE', 'BENZENE', 'CHROMIUM (III);CHROMIUM, TOTAL;CHROMIUM', 'Arsenic compounds']	2
0.216814	4	1266	929	343	0.270932	0.369214	['7440-39-3', '7440-43-9', '71-43-2', '7439-92-1']				['71-43-2', '7439-92-1', '7440-39-3', '7440-43-9']	['BENZENE', 'LEAD, INORGANIC;LEAD', 'BARIUM', 'CADMIUM']	2
0.216814	4	1240	869	343	0.276613	0.394707	['7440-50-8', '7440-43-9', '71-43-2', '7440-47-3']				['71-43-2', '7440-43-9', '7440-47-3', '7440-50-8']	['BENZENE', 'CADMIUM', 'CHROMIUM (III);CHROMIUM, TOTAL;CHROMIUM', 'COPPER']	2
0.216814	4	1193	823	343	0.28751	0.416768	['7440-50-8', '7440-43-9', '71-43-2', '7440-66-6']				['71-43-2', '7440-43-9', '7440-50-8', '7440-66-6']	['BENZENE', 'CADMIUM', 'COPPER', 'ZINC']	2
0.216814	4	1270	892	343	0.270079	0.384529	['79-01-6', '7440-43-9', '7440-47-3', '7440-66-6']				['7440-43-9', '7440-47-3', '7440-66-6', '79-01-6']	['CADMIUM', 'CHROMIUM (III);CHROMIUM, TOTAL;CHROMIUM', 'ZINC', 'TRICHLOROETHYLENE;TCE;TRICHLOROETHENE']	2
0.216814	5	1157	871	343	0.296456	0.3938	['79-01-6', '1330-20-7', '108-88-3', '100-41-4', '71-43-2']				['100-41-4', '108-88-3', '1330-20-7', '71-43-2', '79-01-6']	['ETHYLBENZENE', 'TOLUENE', 'XYLENES;DIMETHYLBENZENE;TOTAL XYLENES, UNSPECIFIED MIXTURE;XYLENE', 'BENZENE', 'TRICHLOROETHYLENE;TCE;TRICHLOROETHENE']	2
0.216814	5	1314	1045	343	0.261035	0.32823	['7778-39-4, 1327-53-3, 1303-00-0, 64436-13-1, 7440-38-2', '7439-92-1', '7440-43-9', '108-88-3', '7440-66-6']				['108-88-3', '7439-92-1', '7440-43-9', '7440-66-6', '7778-39-4, 1327-53-3, 1303-00-0, 64436-13-1, 7440-38-2']	['TOLUENE', 'LEAD, INORGANIC;LEAD', 'CADMIUM', 'ZINC', 'Arsenic compounds']	2
0.216814	5	1089	866	343	0.314968	0.396074	['7440-39-3', '7440-43-9', '7440-47-3', '1313-99-1, 12035-72-2, 7440-02-0', '7439-96-5']				['1313-99-1, 12035-72-2, 7440-02-0', '7439-96-5', '7440-39-3', '7440-43-9', '7440-47-3']	['Nickel compounds', 'MANGANESE (UNFILTERED);MANGANESE', 'BARIUM', 'CADMIUM', 'CHROMIUM (III);CHROMIUM, TOTAL;CHROMIUM']	2
0.216814	6	1193	996	343	0.28751	0.344378	['7440-50-8', '7439-92-1', '7440-43-9', '7440-47-3', '1313-99-1, 12035-72-2, 7440-02-0', '7439-96-5']				['1313-99-1, 12035-72-2, 7440-02-0', '7439-92-1', '7439-96-5', '7440-43-9', '7440-47-3', '7440-50-8']	['Nickel compounds', 'LEAD, INORGANIC;LEAD', 'MANGANESE (UNFILTERED);MANGANESE', 'CADMIUM', 'CHROMIUM (III);CHROMIUM, TOTAL;CHROMIUM', 'COPPER']	2
0.216814	7	1174	1005	343	0.292164	0.341294	['7440-50-8', '7439-92-1', '7440-66-6', '7439-97-6', '7440-43-9', '7440-47-3', '1313-99-1, 12035-72-2, 7440-02-0']				['1313-99-1, 12035-72-2, 7440-02-0', '7439-92-1', '7439-97-6', '7440-43-9', '7440-47-3', '7440-50-8', '7440-66-6']	['Nickel compounds', 'LEAD, INORGANIC;LEAD', 'MERCURY', 'CADMIUM', 'CHROMIUM (III);CHROMIUM, TOTAL;CHROMIUM', 'COPPER', 'ZINC']	2
0.216182	3	1119	694	342	0.30563	0.492795	['7440-43-9', '127-18-4', '1313-99-1, 12035-72-2, 7440-02-0']				['127-18-4', '1313-99-1, 12035-72-2, 7440-02-0', '7440-43-9']	['TETRACHLOROETHYLENE;TETRACHLOROETHENE;PCE;PERCHLOROETHYLENE;PERCHLOROETHENE', 'Nickel compounds', 'CADMIUM']	2
0.216182	4	1310	938	342	0.261069	0.364606	['7440-47-3', '7778-39-4, 1327-53-3, 1303-00-0, 64436-13-1, 7440-38-2', '127-18-4', '1313-99-1, 12035-72-2, 7440-02-0']				['127-18-4', '1313-99-1, 12035-72-2, 7440-02-0', '7440-47-3', '7778-39-4, 1327-53-3, 1303-00-0, 64436-13-1, 7440-38-2']	['TETRACHLOROETHYLENE;TETRACHLOROETHENE;PCE;PERCHLOROETHYLENE;PERCHLOROETHENE', 'Nickel compounds', 'CHROMIUM (III);CHROMIUM, TOTAL;CHROMIUM', 'Arsenic compounds']	2
0.216182	4	1299	927	342	0.263279	0.368932	['7439-96-5', '71-43-2', '7439-92-1', '1313-99-1, 12035-72-2, 7440-02-0']				['1313-99-1, 12035-72-2, 7440-02-0', '71-43-2', '7439-92-1', '7439-96-5']	['Nickel compounds', 'BENZENE', 'LEAD, INORGANIC;LEAD', 'MANGANESE (UNFILTERED);MANGANESE']	2
0.216182	4	1277	874	342	0.267815	0.391304	['7439-97-6', '71-43-2', '7439-92-1', '1313-99-1, 12035-72-2, 7440-02-0']				['1313-99-1, 12035-72-2, 7440-02-0', '71-43-2', '7439-92-1', '7439-97-6']	['Nickel compounds', 'BENZENE', 'LEAD, INORGANIC;LEAD', 'MERCURY']	2
0.216182	4	1194	927	342	0.286432	0.368932	['7440-43-9', '7778-39-4, 1327-53-3, 1303-00-0, 64436-13-1, 7440-38-2', '7440-22-4', '7439-92-1']				['7439-92-1', '7440-22-4', '7440-43-9', '7778-39-4, 1327-53-3, 1303-00-0, 64436-13-1, 7440-38-2']	['LEAD, INORGANIC;LEAD', 'SILVER', 'CADMIUM', 'Arsenic compounds']	2
0.216182	5	1433	1167	342	0.23866	0.293059	['79-01-6', '7778-39-4, 1327-53-3, 1303-00-0, 64436-13-1, 7440-38-2', '7439-92-1', '108-88-3', '7440-47-3']				['108-88-3', '7439-92-1', '7440-47-3', '7778-39-4, 1327-53-3, 1303-00-0, 64436-13-1, 7440-38-2', '79-01-6']	['TOLUENE', 'LEAD, INORGANIC;LEAD', 'CHROMIUM (III);CHROMIUM, TOTAL;CHROMIUM', 'Arsenic compounds', 'TRICHLOROETHYLENE;TCE;TRICHLOROETHENE']	2
0.216182	5	1261	1040	342	0.271213	0.328846	['117-81-7', '7778-39-4, 1327-53-3, 1303-00-0, 64436-13-1, 7440-38-2', '7439-92-1', '7440-47-3', '1313-99-1, 12035-72-2, 7440-02-0']				['117-81-7', '1313-99-1, 12035-72-2, 7440-02-0', '7439-92-1', '7440-47-3', '7778-39-4, 1327-53-3, 1303-00-0, 64436-13-1, 7440-38-2']	['B2EHP;BIS(2-ETHYLHEXYL)PHTHALATE;BEHP;DEHP;DI(2-ETHYLHEXYL)PHTHALATE', 'Nickel compounds', 'LEAD, INORGANIC;LEAD', 'CHROMIUM (III);CHROMIUM, TOTAL;CHROMIUM', 'Arsenic compounds']	2
0.216182	5	1222	972	342	0.279869	0.351852	['7440-39-3', '7778-39-4, 1327-53-3, 1303-00-0, 64436-13-1, 7440-38-2', '7439-92-1', '7439-97-6', '1313-99-1, 12035-72-2, 7440-02-0']				['1313-99-1, 12035-72-2, 7440-02-0', '7439-92-1', '7439-97-6', '7440-39-3', '7778-39-4, 1327-53-3, 1303-00-0, 64436-13-1, 7440-38-2']	['Nickel compounds', 'LEAD, INORGANIC;LEAD', 'MERCURY', 'BARIUM', 'Arsenic compounds']	2
0.216182	5	1167	900	342	0.293059	0.38	['7440-39-3', '7778-39-4, 1327-53-3, 1303-00-0, 64436-13-1, 7440-38-2', '1313-99-1, 12035-72-2, 7440-02-0', '7440-66-6', '7439-96-5']				['1313-99-1, 12035-72-2, 7440-02-0', '7439-96-5', '7440-39-3', '7440-66-6', '7778-39-4, 1327-53-3, 1303-00-0, 64436-13-1, 7440-38-2']	['Nickel compounds', 'MANGANESE (UNFILTERED);MANGANESE', 'BARIUM', 'ZINC', 'Arsenic compounds']	2
0.216182	6	1242	1050	342	0.275362	0.325714	['7440-39-3', '7440-50-8', '7778-39-4, 1327-53-3, 1303-00-0, 64436-13-1, 7440-38-2', '7439-92-1', '7440-43-9', '7440-47-3']				['7439-92-1', '7440-39-3', '7440-43-9', '7440-47-3', '7440-50-8', '7778-39-4, 1327-53-3, 1303-00-0, 64436-13-1, 7440-38-2']	['LEAD, INORGANIC;LEAD', 'BARIUM', 'CADMIUM', 'CHROMIUM (III);CHROMIUM, TOTAL;CHROMIUM', 'COPPER', 'Arsenic compounds']	2
0.216182	6	1224	1028	342	0.279412	0.332685	['7440-39-3', '7440-50-8', '7778-39-4, 1327-53-3, 1303-00-0, 64436-13-1, 7440-38-2', '7439-92-1', '7440-43-9', '7440-66-6']				['7439-92-1', '7440-39-3', '7440-43-9', '7440-50-8', '7440-66-6', '7778-39-4, 1327-53-3, 1303-00-0, 64436-13-1, 7440-38-2']	['LEAD, INORGANIC;LEAD', 'BARIUM', 'CADMIUM', 'COPPER', 'ZINC', 'Arsenic compounds']	2
0.21555	3	1271	761	341	0.268293	0.448095	['67-66-3', '71-43-2', '7778-39-4, 1327-53-3, 1303-00-0, 64436-13-1, 7440-38-2']				['67-66-3', '71-43-2', '7778-39-4, 1327-53-3, 1303-00-0, 64436-13-1, 7440-38-2']	['CHLOROFORM;TRICHLOROMETHANE', 'BENZENE', 'Arsenic compounds']	2
0.21555	3	1238	729	341	0.275444	0.467764	['71-43-2', '7778-39-4, 1327-53-3, 1303-00-0, 64436-13-1, 7440-38-2', '91-20-3']				['71-43-2', '7778-39-4, 1327-53-3, 1303-00-0, 64436-13-1, 7440-38-2', '91-20-3']	['BENZENE', 'Arsenic compounds', 'NAPHTHALENE']	2
0.21555	4	1325	1002	341	0.257358	0.340319	['79-01-6', '127-18-4', '7439-92-1', '1313-99-1, 12035-72-2, 7440-02-0']				['127-18-4', '1313-99-1, 12035-72-2, 7440-02-0', '7439-92-1', '79-01-6']	['TETRACHLOROETHYLENE;TETRACHLOROETHENE;PCE;PERCHLOROETHYLENE;PERCHLOROETHENE', 'Nickel compounds', 'LEAD, INORGANIC;LEAD', 'TRICHLOROETHYLENE;TCE;TRICHLOROETHENE']	2
0.21555	4	1273	872	341	0.267871	0.391055	['7440-39-3', '71-43-2', '7439-92-1', '1313-99-1, 12035-72-2, 7440-02-0']				['1313-99-1, 12035-72-2, 7440-02-0', '71-43-2', '7439-92-1', '7440-39-3']	['Nickel compounds', 'BENZENE', 'LEAD, INORGANIC;LEAD', 'BARIUM']	2
0.21555	4	1102	783	341	0.309437	0.435504	['7440-50-8', '7440-41-7', '7439-92-1', '1313-99-1, 12035-72-2, 7440-02-0']				['1313-99-1, 12035-72-2, 7440-02-0', '7439-92-1', '7440-41-7', '7440-50-8']	['Nickel compounds', 'LEAD, INORGANIC;LEAD', 'BERYLLIUM', 'COPPER']	2
0.21555	4	1022	765	341	0.333659	0.445752	['7440-47-3', '7440-41-7', '1313-99-1, 12035-72-2, 7440-02-0', '7440-66-6']				['1313-99-1, 12035-72-2, 7440-02-0', '7440-41-7', '7440-47-3', '7440-66-6']	['Nickel compounds', 'BERYLLIUM', 'CHROMIUM (III);CHROMIUM, TOTAL;CHROMIUM', 'ZINC']	2
0.21555	4	1169	887	341	0.291702	0.384442	['7440-41-7', '7778-39-4, 1327-53-3, 1303-00-0, 64436-13-1, 7440-38-2', '7440-47-3', '7440-66-6']				['7440-41-7', '7440-47-3', '7440-66-6', '7778-39-4, 1327-53-3, 1303-00-0, 64436-13-1, 7440-38-2']	['BERYLLIUM', 'CHROMIUM (III);CHROMIUM, TOTAL;CHROMIUM', 'ZINC', 'Arsenic compounds']	2
0.21555	5	1312	1036	341	0.259909	0.329151	['7440-50-8', '7778-39-4, 1327-53-3, 1303-00-0, 64436-13-1, 7440-38-2', '7439-92-1', '108-88-3', '1313-99-1, 12035-72-2, 7440-02-0']				['108-88-3', '1313-99-1, 12035-72-2, 7440-02-0', '7439-92-1', '7440-50-8', '7778-39-4, 1327-53-3, 1303-00-0, 64436-13-1, 7440-38-2']	['TOLUENE', 'Nickel compounds', 'LEAD, INORGANIC;LEAD', 'COPPER', 'Arsenic compounds']	2
0.21555	5	1357	1152	341	0.25129	0.296007	['7778-39-4, 1327-53-3, 1303-00-0, 64436-13-1, 7440-38-2', '7439-92-1', '108-88-3', '7440-66-6', '71-43-2']				['108-88-3', '71-43-2', '7439-92-1', '7440-66-6', '7778-39-4, 1327-53-3, 1303-00-0, 64436-13-1, 7440-38-2']	['TOLUENE', 'BENZENE', 'LEAD, INORGANIC;LEAD', 'ZINC', 'Arsenic compounds']	2
0.21555	5	1311	988	341	0.260107	0.345142	['7440-50-8', '7439-92-1', '7440-47-3', '1313-99-1, 12035-72-2, 7440-02-0', '71-43-2']				['1313-99-1, 12035-72-2, 7440-02-0', '71-43-2', '7439-92-1', '7440-47-3', '7440-50-8']	['Nickel compounds', 'BENZENE', 'LEAD, INORGANIC;LEAD', 'CHROMIUM (III);CHROMIUM, TOTAL;CHROMIUM', 'COPPER']	2
0.21555	5	1226	1035	341	0.27814	0.329469	['7778-39-4, 1327-53-3, 1303-00-0, 64436-13-1, 7440-38-2', '7439-92-1', '7440-43-9', '7440-47-3', '7440-36-0']				['7439-92-1', '7440-36-0', '7440-43-9', '7440-47-3', '7778-39-4, 1327-53-3, 1303-00-0, 64436-13-1, 7440-38-2']	['LEAD, INORGANIC;LEAD', 'ANTIMONY', 'CADMIUM', 'CHROMIUM (III);CHROMIUM, TOTAL;CHROMIUM', 'Arsenic compounds']	2
0.21555	6	1209	1010	341	0.282051	0.337624	['7440-50-8', '7778-39-4, 1327-53-3, 1303-00-0, 64436-13-1, 7440-38-2', '7440-43-9', '7440-47-3', '7440-66-6', '7439-96-5']				['7439-96-5', '7440-43-9', '7440-47-3', '7440-50-8', '7440-66-6', '7778-39-4, 1327-53-3, 1303-00-0, 64436-13-1, 7440-38-2']	['MANGANESE (UNFILTERED);MANGANESE', 'CADMIUM', 'CHROMIUM (III);CHROMIUM, TOTAL;CHROMIUM', 'COPPER', 'ZINC', 'Arsenic compounds']	2
0.214918	4	1323	1015	340	0.256992	0.334975	['7439-96-5', '79-01-6', '7778-39-4, 1327-53-3, 1303-00-0, 64436-13-1, 7440-38-2', '127-18-4']				['127-18-4', '7439-96-5', '7778-39-4, 1327-53-3, 1303-00-0, 64436-13-1, 7440-38-2', '79-01-6']	['TETRACHLOROETHYLENE;TETRACHLOROETHENE;PCE;PERCHLOROETHYLENE;PERCHLOROETHENE', 'MANGANESE (UNFILTERED);MANGANESE', 'Arsenic compounds', 'TRICHLOROETHYLENE;TCE;TRICHLOROETHENE']	2
0.214918	4	1320	907	340	0.257576	0.374862	['79-01-6', '7439-92-1', '1313-99-1, 12035-72-2, 7440-02-0', '7440-66-6']				['1313-99-1, 12035-72-2, 7440-02-0', '7439-92-1', '7440-66-6', '79-01-6']	['Nickel compounds', 'LEAD, INORGANIC;LEAD', 'ZINC', 'TRICHLOROETHYLENE;TCE;TRICHLOROETHENE']	2
0.214918	4	967	719	340	0.351603	0.472879	['7440-39-3', '7440-43-9', '7439-97-6', '1313-99-1, 12035-72-2, 7440-02-0']				['1313-99-1, 12035-72-2, 7440-02-0', '7439-97-6', '7440-39-3', '7440-43-9']	['Nickel compounds', 'MERCURY', 'BARIUM', 'CADMIUM']	2
0.214918	5	1291	984	340	0.263362	0.345528	['7778-39-4, 1327-53-3, 1303-00-0, 64436-13-1, 7440-38-2', '7440-66-6', '108-88-3', '7440-47-3', '1313-99-1, 12035-72-2, 7440-02-0']				['108-88-3', '1313-99-1, 12035-72-2, 7440-02-0', '7440-47-3', '7440-66-6', '7778-39-4, 1327-53-3, 1303-00-0, 64436-13-1, 7440-38-2']	['TOLUENE', 'Nickel compounds', 'CHROMIUM (III);CHROMIUM, TOTAL;CHROMIUM', 'ZINC', 'Arsenic compounds']	2
0.214918	5	1295	946	340	0.262548	0.359408	['7440-50-8', '7439-92-1', '1313-99-1, 12035-72-2, 7440-02-0', '7440-66-6', '71-43-2']				['1313-99-1, 12035-72-2, 7440-02-0', '71-43-2', '7439-92-1', '7440-50-8', '7440-66-6']	['Nickel compounds', 'BENZENE', 'LEAD, INORGANIC;LEAD', 'COPPER', 'ZINC']	2
0.214918	5	1345	1101	340	0.252788	0.30881	['7440-39-3', '7778-39-4, 1327-53-3, 1303-00-0, 64436-13-1, 7440-38-2', '7439-92-1', '7440-47-3', '71-43-2']				['71-43-2', '7439-92-1', '7440-39-3', '7440-47-3', '7778-39-4, 1327-53-3, 1303-00-0, 64436-13-1, 7440-38-2']	['BENZENE', 'LEAD, INORGANIC;LEAD', 'BARIUM', 'CHROMIUM (III);CHROMIUM, TOTAL;CHROMIUM', 'Arsenic compounds']	2
0.214918	5	1169	929	340	0.290847	0.365985	['7440-39-3', '7778-39-4, 1327-53-3, 1303-00-0, 64436-13-1, 7440-38-2', '7440-43-9', '7440-66-6', '7439-96-5']				['7439-96-5', '7440-39-3', '7440-43-9', '7440-66-6', '7778-39-4, 1327-53-3, 1303-00-0, 64436-13-1, 7440-38-2']	['MANGANESE (UNFILTERED);MANGANESE', 'BARIUM', 'CADMIUM', 'ZINC', 'Arsenic compounds']	2
0.214918	5	1182	949	340	0.287648	0.358272	['7440-39-3', '7778-39-4, 1327-53-3, 1303-00-0, 64436-13-1, 7440-38-2', '7439-97-6', '7440-43-9', '7440-47-3']				['7439-97-6', '7440-39-3', '7440-43-9', '7440-47-3', '7778-39-4, 1327-53-3, 1303-00-0, 64436-13-1, 7440-38-2']	['MERCURY', 'BARIUM', 'CADMIUM', 'CHROMIUM (III);CHROMIUM, TOTAL;CHROMIUM', 'Arsenic compounds']	2
0.214918	6	1147	933	340	0.296425	0.364416	['7440-39-3', '7440-50-8', '7439-92-1', '7440-43-9', '1313-99-1, 12035-72-2, 7440-02-0', '7440-66-6']				['1313-99-1, 12035-72-2, 7440-02-0', '7439-92-1', '7440-39-3', '7440-43-9', '7440-50-8', '7440-66-6']	['Nickel compounds', 'LEAD, INORGANIC;LEAD', 'BARIUM', 'CADMIUM', 'COPPER', 'ZINC']	2
0.214286	3	1089	681	339	0.311295	0.497797	['1330-20-7', '71-43-2', '1313-99-1, 12035-72-2, 7440-02-0']				['1313-99-1, 12035-72-2, 7440-02-0', '1330-20-7', '71-43-2']	['Nickel compounds', 'XYLENES;DIMETHYLBENZENE;TOTAL XYLENES, UNSPECIFIED MIXTURE;XYLENE', 'BENZENE']	2
0.214286	3	1158	675	339	0.292746	0.502222	['79-01-6', '7440-50-8', '1313-99-1, 12035-72-2, 7440-02-0']				['1313-99-1, 12035-72-2, 7440-02-0', '7440-50-8', '79-01-6']	['Nickel compounds', 'COPPER', 'TRICHLOROETHYLENE;TCE;TRICHLOROETHENE']	2
0.214286	3	952	695	339	0.356092	0.48777	['71-55-6', '79-01-6', '75-01-4']				['71-55-6', '75-01-4', '79-01-6']	['1,1,1-TRICHLOROETHANE;1,1,1-TCA', 'VINYL CHLORIDE', 'TRICHLOROETHYLENE;TCE;TRICHLOROETHENE']	2
0.214286	4	1234	967	339	0.274716	0.350569	['7440-47-3', '79-01-6', '127-18-4', '1313-99-1, 12035-72-2, 7440-02-0']				['127-18-4', '1313-99-1, 12035-72-2, 7440-02-0', '7440-47-3', '79-01-6']	['TETRACHLOROETHYLENE;TETRACHLOROETHENE;PCE;PERCHLOROETHYLENE;PERCHLOROETHENE', 'Nickel compounds', 'CHROMIUM (III);CHROMIUM, TOTAL;CHROMIUM', 'TRICHLOROETHYLENE;TCE;TRICHLOROETHENE']	2
0.214286	4	1392	1034	339	0.243534	0.327853	['79-01-6', '71-43-2', '7439-92-1', '7440-66-6']				['71-43-2', '7439-92-1', '7440-66-6', '79-01-6']	['BENZENE', 'LEAD, INORGANIC;LEAD', 'ZINC', 'TRICHLOROETHYLENE;TCE;TRICHLOROETHENE']	2
0.214286	5	1423	1109	339	0.238229	0.305681	['79-01-6', '7439-92-1', '108-88-3', '7440-47-3', '71-43-2']				['108-88-3', '71-43-2', '7439-92-1', '7440-47-3', '79-01-6']	['TOLUENE', 'BENZENE', 'LEAD, INORGANIC;LEAD', 'CHROMIUM (III);CHROMIUM, TOTAL;CHROMIUM', 'TRICHLOROETHYLENE;TCE;TRICHLOROETHENE']	2
0.214286	5	1359	1118	339	0.249448	0.30322	['7778-39-4, 1327-53-3, 1303-00-0, 64436-13-1, 7440-38-2', '7439-92-1', '7440-47-3', '7439-96-5', '71-43-2']				['71-43-2', '7439-92-1', '7439-96-5', '7440-47-3', '7778-39-4, 1327-53-3, 1303-00-0, 64436-13-1, 7440-38-2']	['BENZENE', 'LEAD, INORGANIC;LEAD', 'MANGANESE (UNFILTERED);MANGANESE', 'CHROMIUM (III);CHROMIUM, TOTAL;CHROMIUM', 'Arsenic compounds']	2
0.214286	5	1312	1013	339	0.258384	0.33465	['7440-50-8', '7439-92-1', '7440-43-9', '7440-47-3', '71-43-2']				['71-43-2', '7439-92-1', '7440-43-9', '7440-47-3', '7440-50-8']	['BENZENE', 'LEAD, INORGANIC;LEAD', 'CADMIUM', 'CHROMIUM (III);CHROMIUM, TOTAL;CHROMIUM', 'COPPER']	2
0.214286	5	1288	976	339	0.263199	0.347336	['7440-50-8', '7439-92-1', '7440-43-9', '7440-66-6', '71-43-2']				['71-43-2', '7439-92-1', '7440-43-9', '7440-50-8', '7440-66-6']	['BENZENE', 'LEAD, INORGANIC;LEAD', 'CADMIUM', 'COPPER', 'ZINC']	2
0.214286	6	1203	987	339	0.281796	0.343465	['7440-50-8', '7778-39-4, 1327-53-3, 1303-00-0, 64436-13-1, 7440-38-2', '7440-47-3', '7440-66-6', '1313-99-1, 12035-72-2, 7440-02-0', '7439-96-5']				['1313-99-1, 12035-72-2, 7440-02-0', '7439-96-5', '7440-47-3', '7440-50-8', '7440-66-6', '7778-39-4, 1327-53-3, 1303-00-0, 64436-13-1, 7440-38-2']	['Nickel compounds', 'MANGANESE (UNFILTERED);MANGANESE', 'CHROMIUM (III);CHROMIUM, TOTAL;CHROMIUM', 'COPPER', 'ZINC', 'Arsenic compounds']	2
0.214286	6	1256	1060	339	0.269904	0.319811	['7440-39-3', '7778-39-4, 1327-53-3, 1303-00-0, 64436-13-1, 7440-38-2', '7439-92-1', '7440-43-9', '7440-47-3', '7439-96-5']				['7439-92-1', '7439-96-5', '7440-39-3', '7440-43-9', '7440-47-3', '7778-39-4, 1327-53-3, 1303-00-0, 64436-13-1, 7440-38-2']	['LEAD, INORGANIC;LEAD', 'MANGANESE (UNFILTERED);MANGANESE', 'BARIUM', 'CADMIUM', 'CHROMIUM (III);CHROMIUM, TOTAL;CHROMIUM', 'Arsenic compounds']	2
0.213654	2	942	338	338	0.358811	1	['75-01-4', '1313-99-1, 12035-72-2, 7440-02-0']				['1313-99-1, 12035-72-2, 7440-02-0', '75-01-4']	['Nickel compounds', 'VINYL CHLORIDE']	2
0.213654	3	973	666	338	0.347379	0.507508	['7440-43-9', '117-81-7', '1313-99-1, 12035-72-2, 7440-02-0']				['117-81-7', '1313-99-1, 12035-72-2, 7440-02-0', '7440-43-9']	['B2EHP;BIS(2-ETHYLHEXYL)PHTHALATE;BEHP;DEHP;DI(2-ETHYLHEXYL)PHTHALATE', 'Nickel compounds', 'CADMIUM']	2
0.213654	3	1078	636	338	0.313544	0.531447	['7778-39-4, 1327-53-3, 1303-00-0, 64436-13-1, 7440-38-2', '7440-22-4', '1313-99-1, 12035-72-2, 7440-02-0']				['1313-99-1, 12035-72-2, 7440-02-0', '7440-22-4', '7778-39-4, 1327-53-3, 1303-00-0, 64436-13-1, 7440-38-2']	['Nickel compounds', 'SILVER', 'Arsenic compounds']	2
0.213654	3	1063	634	338	0.317968	0.533123	['7440-39-3', '7440-41-7', '7778-39-4, 1327-53-3, 1303-00-0, 64436-13-1, 7440-38-2']				['7440-39-3', '7440-41-7', '7778-39-4, 1327-53-3, 1303-00-0, 64436-13-1, 7440-38-2']	['BARIUM', 'BERYLLIUM', 'Arsenic compounds']	2
0.213654	4	1271	977	338	0.265932	0.345957	['7440-43-9', '7778-39-4, 1327-53-3, 1303-00-0, 64436-13-1, 7440-38-2', '7439-92-1', '100-41-4']				['100-41-4', '7439-92-1', '7440-43-9', '7778-39-4, 1327-53-3, 1303-00-0, 64436-13-1, 7440-38-2']	['ETHYLBENZENE', 'LEAD, INORGANIC;LEAD', 'CADMIUM', 'Arsenic compounds']	2
0.213654	4	1128	804	338	0.299645	0.420398	['108-88-3', '7440-43-9', '1313-99-1, 12035-72-2, 7440-02-0', '7440-66-6']				['108-88-3', '1313-99-1, 12035-72-2, 7440-02-0', '7440-43-9', '7440-66-6']	['TOLUENE', 'Nickel compounds', 'CADMIUM', 'ZINC']	2
0.213654	4	1128	847	338	0.299645	0.399055	['7439-96-5', '7440-43-9', '7440-41-7', '7439-92-1']				['7439-92-1', '7439-96-5', '7440-41-7', '7440-43-9']	['LEAD, INORGANIC;LEAD', 'MANGANESE (UNFILTERED);MANGANESE', 'BERYLLIUM', 'CADMIUM']	2
0.213654	4	1316	919	338	0.256839	0.367791	['79-01-6', '7440-43-9', '7439-92-1', '7440-50-8']				['7439-92-1', '7440-43-9', '7440-50-8', '79-01-6']	['LEAD, INORGANIC;LEAD', 'CADMIUM', 'COPPER', 'TRICHLOROETHYLENE;TCE;TRICHLOROETHENE']	2
0.213654	4	1138	851	338	0.297012	0.39718	['7440-36-0', '7439-96-5', '7440-43-9', '7778-39-4, 1327-53-3, 1303-00-0, 64436-13-1, 7440-38-2']				['7439-96-5', '7440-36-0', '7440-43-9', '7778-39-4, 1327-53-3, 1303-00-0, 64436-13-1, 7440-38-2']	['MANGANESE (UNFILTERED);MANGANESE', 'ANTIMONY', 'CADMIUM', 'Arsenic compounds']	2
0.213654	4	1167	883	338	0.289632	0.382786	['7439-96-5', '7440-41-7', '7778-39-4, 1327-53-3, 1303-00-0, 64436-13-1, 7440-38-2', '7440-47-3']				['7439-96-5', '7440-41-7', '7440-47-3', '7778-39-4, 1327-53-3, 1303-00-0, 64436-13-1, 7440-38-2']	['MANGANESE (UNFILTERED);MANGANESE', 'BERYLLIUM', 'CHROMIUM (III);CHROMIUM, TOTAL;CHROMIUM', 'Arsenic compounds']	2
0.213654	4	1139	852	338	0.296752	0.396714	['7440-36-0', '7440-43-9', '7778-39-4, 1327-53-3, 1303-00-0, 64436-13-1, 7440-38-2', '7440-66-6']				['7440-36-0', '7440-43-9', '7440-66-6', '7778-39-4, 1327-53-3, 1303-00-0, 64436-13-1, 7440-38-2']	['ANTIMONY', 'CADMIUM', 'ZINC', 'Arsenic compounds']	2
0.213654	5	1156	925	338	0.292388	0.365405	['7439-92-1', '7439-97-6', '7440-43-9', '1313-99-1, 12035-72-2, 7440-02-0', '7439-96-5']				['1313-99-1, 12035-72-2, 7440-02-0', '7439-92-1', '7439-96-5', '7439-97-6', '7440-43-9']	['Nickel compounds', 'LEAD, INORGANIC;LEAD', 'MANGANESE (UNFILTERED);MANGANESE', 'MERCURY', 'CADMIUM']	2
0.213654	5	1179	934	338	0.286684	0.361884	['7778-39-4, 1327-53-3, 1303-00-0, 64436-13-1, 7440-38-2', '7439-97-6', '7440-43-9', '7440-66-6', '7439-96-5']				['7439-96-5', '7439-97-6', '7440-43-9', '7440-66-6', '7778-39-4, 1327-53-3, 1303-00-0, 64436-13-1, 7440-38-2']	['MANGANESE (UNFILTERED);MANGANESE', 'MERCURY', 'CADMIUM', 'ZINC', 'Arsenic compounds']	2
0.213021	3	1096	723	337	0.307482	0.466113	['7440-43-9', '7778-39-4, 1327-53-3, 1303-00-0, 64436-13-1, 7440-38-2', '7429-90-5']				['7429-90-5', '7440-43-9', '7778-39-4, 1327-53-3, 1303-00-0, 64436-13-1, 7440-38-2']	['ALUMINUM;ALUMINUM (METAL);ALUMINUM (FUME OR DUST)', 'CADMIUM', 'Arsenic compounds']	2
0.213021	3	1171	664	337	0.287788	0.50753	['79-01-6', '7440-43-9', '7439-97-6']				['7439-97-6', '7440-43-9', '79-01-6']	['MERCURY', 'CADMIUM', 'TRICHLOROETHYLENE;TCE;TRICHLOROETHENE']	2
0.213021	4	1151	895	337	0.292789	0.376536	['71-55-6', '79-01-6', '108-88-3', '71-43-2']				['108-88-3', '71-43-2', '71-55-6', '79-01-6']	['TOLUENE', 'BENZENE', '1,1,1-TRICHLOROETHANE;1,1,1-TCA', 'TRICHLOROETHYLENE;TCE;TRICHLOROETHENE']	2
0.213021	4	1316	927	337	0.256079	0.363538	['79-01-6', '7440-43-9', '108-88-3', '7440-47-3']				['108-88-3', '7440-43-9', '7440-47-3', '79-01-6']	['TOLUENE', 'CADMIUM', 'CHROMIUM (III);CHROMIUM, TOTAL;CHROMIUM', 'TRICHLOROETHYLENE;TCE;TRICHLOROETHENE']	2
0.213021	4	1255	898	337	0.268526	0.375278	['108-88-3', '7440-43-9', '7778-39-4, 1327-53-3, 1303-00-0, 64436-13-1, 7440-38-2', '7440-50-8']				['108-88-3', '7440-43-9', '7440-50-8', '7778-39-4, 1327-53-3, 1303-00-0, 64436-13-1, 7440-38-2']	['TOLUENE', 'CADMIUM', 'COPPER', 'Arsenic compounds']	2
0.213021	4	1303	963	337	0.258634	0.349948	['117-81-7', '71-43-2', '7778-39-4, 1327-53-3, 1303-00-0, 64436-13-1, 7440-38-2', '7440-47-3']				['117-81-7', '71-43-2', '7440-47-3', '7778-39-4, 1327-53-3, 1303-00-0, 64436-13-1, 7440-38-2']	['B2EHP;BIS(2-ETHYLHEXYL)PHTHALATE;BEHP;DEHP;DI(2-ETHYLHEXYL)PHTHALATE', 'BENZENE', 'CHROMIUM (III);CHROMIUM, TOTAL;CHROMIUM', 'Arsenic compounds']	2
0.213021	4	1155	868	337	0.291775	0.388249	['79-01-6', '71-43-2', '127-18-4', '67-66-3']				['127-18-4', '67-66-3', '71-43-2', '79-01-6']	['TETRACHLOROETHYLENE;TETRACHLOROETHENE;PCE;PERCHLOROETHYLENE;PERCHLOROETHENE', 'CHLOROFORM;TRICHLOROMETHANE', 'BENZENE', 'TRICHLOROETHYLENE;TCE;TRICHLOROETHENE']	2
0.213021	4	1139	860	337	0.295874	0.39186	['7439-96-5', '7440-43-9', '7778-39-4, 1327-53-3, 1303-00-0, 64436-13-1, 7440-38-2', '7439-89-6']				['7439-89-6', '7439-96-5', '7440-43-9', '7778-39-4, 1327-53-3, 1303-00-0, 64436-13-1, 7440-38-2']	['IRON', 'MANGANESE (UNFILTERED);MANGANESE', 'CADMIUM', 'Arsenic compounds']	2
0.213021	4	1157	865	337	0.291271	0.389595	['7440-50-8', '7440-41-7', '7778-39-4, 1327-53-3, 1303-00-0, 64436-13-1, 7440-38-2', '7440-47-3']				['7440-41-7', '7440-47-3', '7440-50-8', '7778-39-4, 1327-53-3, 1303-00-0, 64436-13-1, 7440-38-2']	['BERYLLIUM', 'CHROMIUM (III);CHROMIUM, TOTAL;CHROMIUM', 'COPPER', 'Arsenic compounds']	2
0.213021	5	1371	1089	337	0.245806	0.309458	['7778-39-4, 1327-53-3, 1303-00-0, 64436-13-1, 7440-38-2', '7439-92-1', '127-18-4', '7440-43-9', '7440-47-3']				['127-18-4', '7439-92-1', '7440-43-9', '7440-47-3', '7778-39-4, 1327-53-3, 1303-00-0, 64436-13-1, 7440-38-2']	['TETRACHLOROETHYLENE;TETRACHLOROETHENE;PCE;PERCHLOROETHYLENE;PERCHLOROETHENE', 'LEAD, INORGANIC;LEAD', 'CADMIUM', 'CHROMIUM (III);CHROMIUM, TOTAL;CHROMIUM', 'Arsenic compounds']	2
0.213021	6	1247	1035	337	0.270249	0.325604	['7440-39-3', '7778-39-4, 1327-53-3, 1303-00-0, 64436-13-1, 7440-38-2', '7439-92-1', '1313-99-1, 12035-72-2, 7440-02-0', '7440-66-6', '7439-96-5']				['1313-99-1, 12035-72-2, 7440-02-0', '7439-92-1', '7439-96-5', '7440-39-3', '7440-66-6', '7778-39-4, 1327-53-3, 1303-00-0, 64436-13-1, 7440-38-2']	['Nickel compounds', 'LEAD, INORGANIC;LEAD', 'MANGANESE (UNFILTERED);MANGANESE', 'BARIUM', 'ZINC', 'Arsenic compounds']	2
0.213021	6	1168	975	337	0.288527	0.345641	['7440-39-3', '7440-50-8', '7439-92-1', '7440-43-9', '7440-47-3', '1313-99-1, 12035-72-2, 7440-02-0']				['1313-99-1, 12035-72-2, 7440-02-0', '7439-92-1', '7440-39-3', '7440-43-9', '7440-47-3', '7440-50-8']	['Nickel compounds', 'LEAD, INORGANIC;LEAD', 'BARIUM', 'CADMIUM', 'CHROMIUM (III);CHROMIUM, TOTAL;CHROMIUM', 'COPPER']	2
0.213021	6	1190	959	337	0.283193	0.351408	['7440-39-3', '7440-50-8', '7778-39-4, 1327-53-3, 1303-00-0, 64436-13-1, 7440-38-2', '7440-66-6', '7440-47-3', '1313-99-1, 12035-72-2, 7440-02-0']				['1313-99-1, 12035-72-2, 7440-02-0', '7440-39-3', '7440-47-3', '7440-50-8', '7440-66-6', '7778-39-4, 1327-53-3, 1303-00-0, 64436-13-1, 7440-38-2']	['Nickel compounds', 'BARIUM', 'CHROMIUM (III);CHROMIUM, TOTAL;CHROMIUM', 'COPPER', 'ZINC', 'Arsenic compounds']	2
0.213021	6	1356	1127	337	0.248525	0.299024	['7440-50-8', '7778-39-4, 1327-53-3, 1303-00-0, 64436-13-1, 7440-38-2', '7439-92-1', '7440-47-3', '7440-66-6', '71-43-2']				['71-43-2', '7439-92-1', '7440-47-3', '7440-50-8', '7440-66-6', '7778-39-4, 1327-53-3, 1303-00-0, 64436-13-1, 7440-38-2']	['BENZENE', 'LEAD, INORGANIC;LEAD', 'CHROMIUM (III);CHROMIUM, TOTAL;CHROMIUM', 'COPPER', 'ZINC', 'Arsenic compounds']	2
0.212389	3	1196	731	336	0.280936	0.459644	['71-43-2', '127-18-4', '1313-99-1, 12035-72-2, 7440-02-0']				['127-18-4', '1313-99-1, 12035-72-2, 7440-02-0', '71-43-2']	['TETRACHLOROETHYLENE;TETRACHLOROETHENE;PCE;PERCHLOROETHYLENE;PERCHLOROETHENE', 'Nickel compounds', 'BENZENE']	2
0.212389	3	870	595	336	0.386207	0.564706	['7440-43-9', '7440-22-4', '1313-99-1, 12035-72-2, 7440-02-0']				['1313-99-1, 12035-72-2, 7440-02-0', '7440-22-4', '7440-43-9']	['Nickel compounds', 'SILVER', 'CADMIUM']	2
0.212389	3	1290	743	336	0.260465	0.452221	['79-01-6', '7778-39-4, 1327-53-3, 1303-00-0, 64436-13-1, 7440-38-2', '67-66-3']				['67-66-3', '7778-39-4, 1327-53-3, 1303-00-0, 64436-13-1, 7440-38-2', '79-01-6']	['CHLOROFORM;TRICHLOROMETHANE', 'Arsenic compounds', 'TRICHLOROETHYLENE;TCE;TRICHLOROETHENE']	2
0.212389	3	1263	844	336	0.266033	0.398104	['7778-39-4, 1327-53-3, 1303-00-0, 64436-13-1, 7440-38-2', '75-01-4', '7440-47-3']				['7440-47-3', '75-01-4', '7778-39-4, 1327-53-3, 1303-00-0, 64436-13-1, 7440-38-2']	['CHROMIUM (III);CHROMIUM, TOTAL;CHROMIUM', 'VINYL CHLORIDE', 'Arsenic compounds']	2
0.212389	4	1251	881	336	0.268585	0.381385	['108-88-3', '7440-43-9', '7439-97-6', '7778-39-4, 1327-53-3, 1303-00-0, 64436-13-1, 7440-38-2']				['108-88-3', '7439-97-6', '7440-43-9', '7778-39-4, 1327-53-3, 1303-00-0, 64436-13-1, 7440-38-2']	['TOLUENE', 'MERCURY', 'CADMIUM', 'Arsenic compounds']	2
0.212389	4	1389	1029	336	0.241901	0.326531	['79-01-6', '117-81-7', '7778-39-4, 1327-53-3, 1303-00-0, 64436-13-1, 7440-38-2', '7439-92-1']				['117-81-7', '7439-92-1', '7778-39-4, 1327-53-3, 1303-00-0, 64436-13-1, 7440-38-2', '79-01-6']	['B2EHP;BIS(2-ETHYLHEXYL)PHTHALATE;BEHP;DEHP;DI(2-ETHYLHEXYL)PHTHALATE', 'LEAD, INORGANIC;LEAD', 'Arsenic compounds', 'TRICHLOROETHYLENE;TCE;TRICHLOROETHENE']	2
0.212389	4	1360	1022	336	0.247059	0.328767	['7440-43-9', '71-43-2', '127-18-4', '7439-92-1']				['127-18-4', '71-43-2', '7439-92-1', '7440-43-9']	['TETRACHLOROETHYLENE;TETRACHLOROETHENE;PCE;PERCHLOROETHYLENE;PERCHLOROETHENE', 'BENZENE', 'LEAD, INORGANIC;LEAD', 'CADMIUM']	2
0.212389	4	1281	969	336	0.262295	0.346749	['1330-20-7', '7778-39-4, 1327-53-3, 1303-00-0, 64436-13-1, 7440-38-2', '7439-92-1', '1313-99-1, 12035-72-2, 7440-02-0']				['1313-99-1, 12035-72-2, 7440-02-0', '1330-20-7', '7439-92-1', '7778-39-4, 1327-53-3, 1303-00-0, 64436-13-1, 7440-38-2']	['Nickel compounds', 'XYLENES;DIMETHYLBENZENE;TOTAL XYLENES, UNSPECIFIED MIXTURE;XYLENE', 'LEAD, INORGANIC;LEAD', 'Arsenic compounds']	2
0.212389	4	1226	868	336	0.274062	0.387097	['7440-47-3', '7439-96-5', '71-43-2', '1313-99-1, 12035-72-2, 7440-02-0']				['1313-99-1, 12035-72-2, 7440-02-0', '71-43-2', '7439-96-5', '7440-47-3']	['Nickel compounds', 'BENZENE', 'MANGANESE (UNFILTERED);MANGANESE', 'CHROMIUM (III);CHROMIUM, TOTAL;CHROMIUM']	2
0.212389	4	1193	811	336	0.281643	0.414303	['7440-47-3', '71-43-2', '7440-39-3', '1313-99-1, 12035-72-2, 7440-02-0']				['1313-99-1, 12035-72-2, 7440-02-0', '71-43-2', '7440-39-3', '7440-47-3']	['Nickel compounds', 'BENZENE', 'BARIUM', 'CHROMIUM (III);CHROMIUM, TOTAL;CHROMIUM']	2
0.212389	4	1238	846	336	0.271405	0.397163	['7440-43-9', '7439-97-6', '7440-47-3', '71-43-2']				['71-43-2', '7439-97-6', '7440-43-9', '7440-47-3']	['BENZENE', 'MERCURY', 'CADMIUM', 'CHROMIUM (III);CHROMIUM, TOTAL;CHROMIUM']	2
0.212389	4	1127	843	336	0.298137	0.398577	['7440-36-0', '7440-43-9', '7778-39-4, 1327-53-3, 1303-00-0, 64436-13-1, 7440-38-2', '7440-50-8']				['7440-36-0', '7440-43-9', '7440-50-8', '7778-39-4, 1327-53-3, 1303-00-0, 64436-13-1, 7440-38-2']	['ANTIMONY', 'CADMIUM', 'COPPER', 'Arsenic compounds']	2
0.212389	5	1402	1055	336	0.239658	0.318483	['79-01-6', '7439-92-1', '127-18-4', '108-88-3', '71-43-2']				['108-88-3', '127-18-4', '71-43-2', '7439-92-1', '79-01-6']	['TOLUENE', 'TETRACHLOROETHYLENE;TETRACHLOROETHENE;PCE;PERCHLOROETHYLENE;PERCHLOROETHENE', 'BENZENE', 'LEAD, INORGANIC;LEAD', 'TRICHLOROETHYLENE;TCE;TRICHLOROETHENE']	2
0.212389	5	1294	1014	336	0.25966	0.331361	['7778-39-4, 1327-53-3, 1303-00-0, 64436-13-1, 7440-38-2', '7440-43-9', '108-88-3', '7440-47-3', '7440-66-6']				['108-88-3', '7440-43-9', '7440-47-3', '7440-66-6', '7778-39-4, 1327-53-3, 1303-00-0, 64436-13-1, 7440-38-2']	['TOLUENE', 'CADMIUM', 'CHROMIUM (III);CHROMIUM, TOTAL;CHROMIUM', 'ZINC', 'Arsenic compounds']	2
0.212389	5	1259	1049	336	0.266878	0.320305	['117-81-7', '7778-39-4, 1327-53-3, 1303-00-0, 64436-13-1, 7440-38-2', '7439-92-1', '7440-43-9', '7440-47-3']				['117-81-7', '7439-92-1', '7440-43-9', '7440-47-3', '7778-39-4, 1327-53-3, 1303-00-0, 64436-13-1, 7440-38-2']	['B2EHP;BIS(2-ETHYLHEXYL)PHTHALATE;BEHP;DEHP;DI(2-ETHYLHEXYL)PHTHALATE', 'LEAD, INORGANIC;LEAD', 'CADMIUM', 'CHROMIUM (III);CHROMIUM, TOTAL;CHROMIUM', 'Arsenic compounds']	2
0.212389	5	1157	931	336	0.290406	0.360902	['7439-92-1', '7440-66-6', '7440-41-7', '7440-47-3', '1313-99-1, 12035-72-2, 7440-02-0']				['1313-99-1, 12035-72-2, 7440-02-0', '7439-92-1', '7440-41-7', '7440-47-3', '7440-66-6']	['Nickel compounds', 'LEAD, INORGANIC;LEAD', 'BERYLLIUM', 'CHROMIUM (III);CHROMIUM, TOTAL;CHROMIUM', 'ZINC']	2
0.212389	5	1154	902	336	0.291161	0.372506	['7440-39-3', '7440-50-8', '7778-39-4, 1327-53-3, 1303-00-0, 64436-13-1, 7440-38-2', '1313-99-1, 12035-72-2, 7440-02-0', '7439-96-5']				['1313-99-1, 12035-72-2, 7440-02-0', '7439-96-5', '7440-39-3', '7440-50-8', '7778-39-4, 1327-53-3, 1303-00-0, 64436-13-1, 7440-38-2']	['Nickel compounds', 'MANGANESE (UNFILTERED);MANGANESE', 'BARIUM', 'COPPER', 'Arsenic compounds']	2
0.212389	5	1347	1105	336	0.249443	0.304072	['7778-39-4, 1327-53-3, 1303-00-0, 64436-13-1, 7440-38-2', '7439-92-1', '7439-97-6', '7440-47-3', '71-43-2']				['71-43-2', '7439-92-1', '7439-97-6', '7440-47-3', '7778-39-4, 1327-53-3, 1303-00-0, 64436-13-1, 7440-38-2']	['BENZENE', 'LEAD, INORGANIC;LEAD', 'MERCURY', 'CHROMIUM (III);CHROMIUM, TOTAL;CHROMIUM', 'Arsenic compounds']	2
0.212389	6	1336	1099	336	0.251497	0.305732	['7778-39-4, 1327-53-3, 1303-00-0, 64436-13-1, 7440-38-2', '7439-92-1', '7440-66-6', '108-88-3', '7440-47-3', '1313-99-1, 12035-72-2, 7440-02-0']				['108-88-3', '1313-99-1, 12035-72-2, 7440-02-0', '7439-92-1', '7440-47-3', '7440-66-6', '7778-39-4, 1327-53-3, 1303-00-0, 64436-13-1, 7440-38-2']	['TOLUENE', 'Nickel compounds', 'LEAD, INORGANIC;LEAD', 'CHROMIUM (III);CHROMIUM, TOTAL;CHROMIUM', 'ZINC', 'Arsenic compounds']	2
0.212389	6	1193	987	336	0.281643	0.340426	['7440-39-3', '7439-92-1', '7440-43-9', '7440-47-3', '1313-99-1, 12035-72-2, 7440-02-0', '7439-96-5']				['1313-99-1, 12035-72-2, 7440-02-0', '7439-92-1', '7439-96-5', '7440-39-3', '7440-43-9', '7440-47-3']	['Nickel compounds', 'LEAD, INORGANIC;LEAD', 'MANGANESE (UNFILTERED);MANGANESE', 'BARIUM', 'CADMIUM', 'CHROMIUM (III);CHROMIUM, TOTAL;CHROMIUM']	2
0.212389	7	1261	1090	336	0.266455	0.308257	['7440-50-8', '7778-39-4, 1327-53-3, 1303-00-0, 64436-13-1, 7440-38-2', '7439-92-1', '7440-43-9', '7440-47-3', '7440-66-6', '7439-96-5']				['7439-92-1', '7439-96-5', '7440-43-9', '7440-47-3', '7440-50-8', '7440-66-6', '7778-39-4, 1327-53-3, 1303-00-0, 64436-13-1, 7440-38-2']	['LEAD, INORGANIC;LEAD', 'MANGANESE (UNFILTERED);MANGANESE', 'CADMIUM', 'CHROMIUM (III);CHROMIUM, TOTAL;CHROMIUM', 'COPPER', 'ZINC', 'Arsenic compounds']	2
0.211757	3	1179	768	335	0.284139	0.436198	['7440-43-9', '7778-39-4, 1327-53-3, 1303-00-0, 64436-13-1, 7440-38-2', '75-09-2']				['7440-43-9', '75-09-2', '7778-39-4, 1327-53-3, 1303-00-0, 64436-13-1, 7440-38-2']	['CADMIUM', 'METHYLENE CHLORIDE;DICHLOROMETHANE', 'Arsenic compounds']	2
0.211757	4	1271	969	335	0.263572	0.345717	['7440-43-9', '71-43-2', '7439-92-1', '100-41-4']				['100-41-4', '71-43-2', '7439-92-1', '7440-43-9']	['ETHYLBENZENE', 'BENZENE', 'LEAD, INORGANIC;LEAD', 'CADMIUM']	2
0.211757	4	1186	900	335	0.282462	0.372222	['108-88-3', '71-43-2', '1313-99-1, 12035-72-2, 7440-02-0', '7440-66-6']				['108-88-3', '1313-99-1, 12035-72-2, 7440-02-0', '71-43-2', '7440-66-6']	['TOLUENE', 'Nickel compounds', 'BENZENE', 'ZINC']	2
0.211757	4	1152	849	335	0.290799	0.394582	['71-55-6', '79-01-6', '71-43-2', '127-18-4']				['127-18-4', '71-43-2', '71-55-6', '79-01-6']	['TETRACHLOROETHYLENE;TETRACHLOROETHENE;PCE;PERCHLOROETHYLENE;PERCHLOROETHENE', 'BENZENE', '1,1,1-TRICHLOROETHANE;1,1,1-TCA', 'TRICHLOROETHYLENE;TCE;TRICHLOROETHENE']	2
0.211757	4	1209	813	335	0.277089	0.412054	['7440-47-3', '7439-97-6', '71-43-2', '1313-99-1, 12035-72-2, 7440-02-0']				['1313-99-1, 12035-72-2, 7440-02-0', '71-43-2', '7439-97-6', '7440-47-3']	['Nickel compounds', 'BENZENE', 'MERCURY', 'CHROMIUM (III);CHROMIUM, TOTAL;CHROMIUM']	2
0.211757	4	996	767	335	0.336345	0.436767	['7440-47-3', '7440-41-7', '7440-50-8', '1313-99-1, 12035-72-2, 7440-02-0']				['1313-99-1, 12035-72-2, 7440-02-0', '7440-41-7', '7440-47-3', '7440-50-8']	['Nickel compounds', 'BERYLLIUM', 'CHROMIUM (III);CHROMIUM, TOTAL;CHROMIUM', 'COPPER']	2
0.211757	4	1253	843	335	0.267358	0.39739	['7440-47-3', '79-01-6', '1313-99-1, 12035-72-2, 7440-02-0', '7440-66-6']				['1313-99-1, 12035-72-2, 7440-02-0', '7440-47-3', '7440-66-6', '79-01-6']	['Nickel compounds', 'CHROMIUM (III);CHROMIUM, TOTAL;CHROMIUM', 'ZINC', 'TRICHLOROETHYLENE;TCE;TRICHLOROETHENE']	2
0.211757	4	1273	974	335	0.263158	0.343943	['1330-20-7', '7440-43-9', '71-43-2', '7439-92-1']				['1330-20-7', '71-43-2', '7439-92-1', '7440-43-9']	['XYLENES;DIMETHYLBENZENE;TOTAL XYLENES, UNSPECIFIED MIXTURE;XYLENE', 'BENZENE', 'LEAD, INORGANIC;LEAD', 'CADMIUM']	2
0.211757	4	1047	809	335	0.319962	0.414091	['7440-43-9', '7440-41-7', '7440-47-3', '7440-66-6']				['7440-41-7', '7440-43-9', '7440-47-3', '7440-66-6']	['BERYLLIUM', 'CADMIUM', 'CHROMIUM (III);CHROMIUM, TOTAL;CHROMIUM', 'ZINC']	2
0.211757	4	1123	801	335	0.298308	0.418227	['7440-50-8', '7440-41-7', '7778-39-4, 1327-53-3, 1303-00-0, 64436-13-1, 7440-38-2', '7440-66-6']				['7440-41-7', '7440-50-8', '7440-66-6', '7778-39-4, 1327-53-3, 1303-00-0, 64436-13-1, 7440-38-2']	['BERYLLIUM', 'COPPER', 'ZINC', 'Arsenic compounds']	2
0.211757	5	1335	1104	335	0.250936	0.303442	['7778-39-4, 1327-53-3, 1303-00-0, 64436-13-1, 7440-38-2', '7439-92-1', '1330-20-7', '100-41-4', '71-43-2']				['100-41-4', '1330-20-7', '71-43-2', '7439-92-1', '7778-39-4, 1327-53-3, 1303-00-0, 64436-13-1, 7440-38-2']	['ETHYLBENZENE', 'XYLENES;DIMETHYLBENZENE;TOTAL XYLENES, UNSPECIFIED MIXTURE;XYLENE', 'BENZENE', 'LEAD, INORGANIC;LEAD', 'Arsenic compounds']	2
0.211757	5	1177	988	335	0.284622	0.339069	['79-01-6', '1330-20-7', '127-18-4', '108-88-3', '71-43-2']				['108-88-3', '127-18-4', '1330-20-7', '71-43-2', '79-01-6']	['TOLUENE', 'TETRACHLOROETHYLENE;TETRACHLOROETHENE;PCE;PERCHLOROETHYLENE;PERCHLOROETHENE', 'XYLENES;DIMETHYLBENZENE;TOTAL XYLENES, UNSPECIFIED MIXTURE;XYLENE', 'BENZENE', 'TRICHLOROETHYLENE;TCE;TRICHLOROETHENE']	2
0.211757	5	1245	944	335	0.269076	0.354873	['7439-92-1', '7440-43-9', '108-88-3', '1313-99-1, 12035-72-2, 7440-02-0', '7440-66-6']				['108-88-3', '1313-99-1, 12035-72-2, 7440-02-0', '7439-92-1', '7440-43-9', '7440-66-6']	['TOLUENE', 'Nickel compounds', 'LEAD, INORGANIC;LEAD', 'CADMIUM', 'ZINC']	2
0.211757	5	1351	1146	335	0.247964	0.292321	['7440-50-8', '7778-39-4, 1327-53-3, 1303-00-0, 64436-13-1, 7440-38-2', '7439-92-1', '108-88-3', '71-43-2']				['108-88-3', '71-43-2', '7439-92-1', '7440-50-8', '7778-39-4, 1327-53-3, 1303-00-0, 64436-13-1, 7440-38-2']	['TOLUENE', 'BENZENE', 'LEAD, INORGANIC;LEAD', 'COPPER', 'Arsenic compounds']	2
0.211757	5	1127	885	335	0.297249	0.378531	['7440-39-3', '7439-92-1', '7439-97-6', '7440-43-9', '1313-99-1, 12035-72-2, 7440-02-0']				['1313-99-1, 12035-72-2, 7440-02-0', '7439-92-1', '7439-97-6', '7440-39-3', '7440-43-9']	['Nickel compounds', 'LEAD, INORGANIC;LEAD', 'MERCURY', 'BARIUM', 'CADMIUM']	2
0.211757	5	1044	845	335	0.320881	0.39645	['7440-39-3', '7440-43-9', '1313-99-1, 12035-72-2, 7440-02-0', '7440-66-6', '7439-96-5']				['1313-99-1, 12035-72-2, 7440-02-0', '7439-96-5', '7440-39-3', '7440-43-9', '7440-66-6']	['Nickel compounds', 'MANGANESE (UNFILTERED);MANGANESE', 'BARIUM', 'CADMIUM', 'ZINC']	2
0.211757	5	1201	973	335	0.278934	0.344296	['7778-39-4, 1327-53-3, 1303-00-0, 64436-13-1, 7440-38-2', '7439-97-6', '7440-43-9', '7440-47-3', '7439-96-5']				['7439-96-5', '7439-97-6', '7440-43-9', '7440-47-3', '7778-39-4, 1327-53-3, 1303-00-0, 64436-13-1, 7440-38-2']	['MANGANESE (UNFILTERED);MANGANESE', 'MERCURY', 'CADMIUM', 'CHROMIUM (III);CHROMIUM, TOTAL;CHROMIUM', 'Arsenic compounds']	2
0.211757	6	1242	1051	335	0.269726	0.318744	['7440-39-3', '7778-39-4, 1327-53-3, 1303-00-0, 64436-13-1, 7440-38-2', '7439-92-1', '7439-97-6', '7440-43-9', '7440-47-3']				['7439-92-1', '7439-97-6', '7440-39-3', '7440-43-9', '7440-47-3', '7778-39-4, 1327-53-3, 1303-00-0, 64436-13-1, 7440-38-2']	['LEAD, INORGANIC;LEAD', 'MERCURY', 'BARIUM', 'CADMIUM', 'CHROMIUM (III);CHROMIUM, TOTAL;CHROMIUM', 'Arsenic compounds']	2
0.211125	3	1079	673	334	0.309546	0.496285	['71-43-2', '1313-99-1, 12035-72-2, 7440-02-0', '100-41-4']				['100-41-4', '1313-99-1, 12035-72-2, 7440-02-0', '71-43-2']	['ETHYLBENZENE', 'Nickel compounds', 'BENZENE']	2
0.211125	3	1088	660	334	0.306985	0.506061	['7429-90-5', '7778-39-4, 1327-53-3, 1303-00-0, 64436-13-1, 7440-38-2', '1313-99-1, 12035-72-2, 7440-02-0']				['1313-99-1, 12035-72-2, 7440-02-0', '7429-90-5', '7778-39-4, 1327-53-3, 1303-00-0, 64436-13-1, 7440-38-2']	['Nickel compounds', 'ALUMINUM;ALUMINUM (METAL);ALUMINUM (FUME OR DUST)', 'Arsenic compounds']	2
0.211125	3	1248	759	334	0.267628	0.440053	['71-43-2', '7778-39-4, 1327-53-3, 1303-00-0, 64436-13-1, 7440-38-2', '7439-89-6']				['71-43-2', '7439-89-6', '7778-39-4, 1327-53-3, 1303-00-0, 64436-13-1, 7440-38-2']	['BENZENE', 'IRON', 'Arsenic compounds']	2
0.211125	3	1291	745	334	0.258714	0.448322	['79-01-6', '7778-39-4, 1327-53-3, 1303-00-0, 64436-13-1, 7440-38-2', '75-35-4']				['75-35-4', '7778-39-4, 1327-53-3, 1303-00-0, 64436-13-1, 7440-38-2', '79-01-6']	['1,1-DICHLOROETHYLENE;1,1-DCE;1,1-DICHLOROETHENE;VINYLIDINE CHLORIDE', 'Arsenic compounds', 'TRICHLOROETHYLENE;TCE;TRICHLOROETHENE']	2
0.211125	4	1382	912	334	0.241679	0.366228	['79-01-6', '71-43-2', '7439-92-1', '100-41-4']				['100-41-4', '71-43-2', '7439-92-1', '79-01-6']	['ETHYLBENZENE', 'BENZENE', 'LEAD, INORGANIC;LEAD', 'TRICHLOROETHYLENE;TCE;TRICHLOROETHENE']	2
0.211125	4	1272	918	334	0.262579	0.363834	['108-88-3', '117-81-7', '71-43-2', '7778-39-4, 1327-53-3, 1303-00-0, 64436-13-1, 7440-38-2']				['108-88-3', '117-81-7', '71-43-2', '7778-39-4, 1327-53-3, 1303-00-0, 64436-13-1, 7440-38-2']	['TOLUENE', 'B2EHP;BIS(2-ETHYLHEXYL)PHTHALATE;BEHP;DEHP;DI(2-ETHYLHEXYL)PHTHALATE', 'BENZENE', 'Arsenic compounds']	2
0.211125	4	1217	950	334	0.274445	0.351579	['7778-39-4, 1327-53-3, 1303-00-0, 64436-13-1, 7440-38-2', '7439-92-1', '1313-99-1, 12035-72-2, 7440-02-0', '7439-89-6']				['1313-99-1, 12035-72-2, 7440-02-0', '7439-89-6', '7439-92-1', '7778-39-4, 1327-53-3, 1303-00-0, 64436-13-1, 7440-38-2']	['Nickel compounds', 'IRON', 'LEAD, INORGANIC;LEAD', 'Arsenic compounds']	2
0.211125	4	1137	802	334	0.293755	0.416459	['7439-96-5', '7440-41-7', '7439-92-1', '1313-99-1, 12035-72-2, 7440-02-0']				['1313-99-1, 12035-72-2, 7440-02-0', '7439-92-1', '7439-96-5', '7440-41-7']	['Nickel compounds', 'LEAD, INORGANIC;LEAD', 'MANGANESE (UNFILTERED);MANGANESE', 'BERYLLIUM']	2
0.211125	4	1376	1012	334	0.242733	0.33004	['79-01-6', '7778-39-4, 1327-53-3, 1303-00-0, 64436-13-1, 7440-38-2', '7440-39-3', '7439-92-1']				['7439-92-1', '7440-39-3', '7778-39-4, 1327-53-3, 1303-00-0, 64436-13-1, 7440-38-2', '79-01-6']	['LEAD, INORGANIC;LEAD', 'BARIUM', 'Arsenic compounds', 'TRICHLOROETHYLENE;TCE;TRICHLOROETHENE']	2
0.211125	4	1330	914	334	0.251128	0.365427	['79-01-6', '7778-39-4, 1327-53-3, 1303-00-0, 64436-13-1, 7440-38-2', '7440-50-8', '7440-66-6']				['7440-50-8', '7440-66-6', '7778-39-4, 1327-53-3, 1303-00-0, 64436-13-1, 7440-38-2', '79-01-6']	['COPPER', 'ZINC', 'Arsenic compounds', 'TRICHLOROETHYLENE;TCE;TRICHLOROETHENE']	2
0.211125	5	1339	1107	334	0.24944	0.301716	['7778-39-4, 1327-53-3, 1303-00-0, 64436-13-1, 7440-38-2', '108-88-3', '7440-47-3', '7440-66-6', '71-43-2']				['108-88-3', '71-43-2', '7440-47-3', '7440-66-6', '7778-39-4, 1327-53-3, 1303-00-0, 64436-13-1, 7440-38-2']	['TOLUENE', 'BENZENE', 'CHROMIUM (III);CHROMIUM, TOTAL;CHROMIUM', 'ZINC', 'Arsenic compounds']	2
0.211125	5	1306	1046	334	0.255743	0.319312	['7440-50-8', '7778-39-4, 1327-53-3, 1303-00-0, 64436-13-1, 7440-38-2', '7439-92-1', '7440-43-9', '108-88-3']				['108-88-3', '7439-92-1', '7440-43-9', '7440-50-8', '7778-39-4, 1327-53-3, 1303-00-0, 64436-13-1, 7440-38-2']	['TOLUENE', 'LEAD, INORGANIC;LEAD', 'CADMIUM', 'COPPER', 'Arsenic compounds']	2
0.211125	5	1214	1003	334	0.275124	0.333001	['7778-39-4, 1327-53-3, 1303-00-0, 64436-13-1, 7440-38-2', '7439-92-1', '7440-43-9', '7440-66-6', '7440-36-0']				['7439-92-1', '7440-36-0', '7440-43-9', '7440-66-6', '7778-39-4, 1327-53-3, 1303-00-0, 64436-13-1, 7440-38-2']	['LEAD, INORGANIC;LEAD', 'ANTIMONY', 'CADMIUM', 'ZINC', 'Arsenic compounds']	2
0.211125	5	1234	1032	334	0.270665	0.323643	['7778-39-4, 1327-53-3, 1303-00-0, 64436-13-1, 7440-38-2', '7439-92-1', '7440-41-7', '7440-47-3', '7440-66-6']				['7439-92-1', '7440-41-7', '7440-47-3', '7440-66-6', '7778-39-4, 1327-53-3, 1303-00-0, 64436-13-1, 7440-38-2']	['LEAD, INORGANIC;LEAD', 'BERYLLIUM', 'CHROMIUM (III);CHROMIUM, TOTAL;CHROMIUM', 'ZINC', 'Arsenic compounds']	2
0.211125	6	1107	934	334	0.301716	0.357602	['7440-50-8', '7440-66-6', '7440-43-9', '7440-47-3', '1313-99-1, 12035-72-2, 7440-02-0', '7439-96-5']				['1313-99-1, 12035-72-2, 7440-02-0', '7439-96-5', '7440-43-9', '7440-47-3', '7440-50-8', '7440-66-6']	['Nickel compounds', 'MANGANESE (UNFILTERED);MANGANESE', 'CADMIUM', 'CHROMIUM (III);CHROMIUM, TOTAL;CHROMIUM', 'COPPER', 'ZINC']	2
0.211125	6	1244	1049	334	0.268489	0.318398	['7778-39-4, 1327-53-3, 1303-00-0, 64436-13-1, 7440-38-2', '7439-92-1', '7439-97-6', '7440-43-9', '7440-66-6', '7439-96-5']				['7439-92-1', '7439-96-5', '7439-97-6', '7440-43-9', '7440-66-6', '7778-39-4, 1327-53-3, 1303-00-0, 64436-13-1, 7440-38-2']	['LEAD, INORGANIC;LEAD', 'MANGANESE (UNFILTERED);MANGANESE', 'MERCURY', 'CADMIUM', 'ZINC', 'Arsenic compounds']	2
0.211125	6	1239	1043	334	0.269572	0.32023	['7440-39-3', '7778-39-4, 1327-53-3, 1303-00-0, 64436-13-1, 7440-38-2', '7439-92-1', '7440-43-9', '7440-66-6', '7439-96-5']				['7439-92-1', '7439-96-5', '7440-39-3', '7440-43-9', '7440-66-6', '7778-39-4, 1327-53-3, 1303-00-0, 64436-13-1, 7440-38-2']	['LEAD, INORGANIC;LEAD', 'MANGANESE (UNFILTERED);MANGANESE', 'BARIUM', 'CADMIUM', 'ZINC', 'Arsenic compounds']	2
0.211125	7	1264	1080	334	0.264241	0.309259	['7440-50-8', '7778-39-4, 1327-53-3, 1303-00-0, 64436-13-1, 7440-38-2', '7439-92-1', '7440-66-6', '7440-47-3', '1313-99-1, 12035-72-2, 7440-02-0', '7439-96-5']				['1313-99-1, 12035-72-2, 7440-02-0', '7439-92-1', '7439-96-5', '7440-47-3', '7440-50-8', '7440-66-6', '7778-39-4, 1327-53-3, 1303-00-0, 64436-13-1, 7440-38-2']	['Nickel compounds', 'LEAD, INORGANIC;LEAD', 'MANGANESE (UNFILTERED);MANGANESE', 'CHROMIUM (III);CHROMIUM, TOTAL;CHROMIUM', 'COPPER', 'ZINC', 'Arsenic compounds']	2
0.210493	3	1182	714	333	0.281726	0.466387	['7778-39-4, 1327-53-3, 1303-00-0, 64436-13-1, 7440-38-2', '1313-99-1, 12035-72-2, 7440-02-0', '100-41-4']				['100-41-4', '1313-99-1, 12035-72-2, 7440-02-0', '7778-39-4, 1327-53-3, 1303-00-0, 64436-13-1, 7440-38-2']	['ETHYLBENZENE', 'Nickel compounds', 'Arsenic compounds']	2
0.210493	3	1115	708	333	0.298655	0.470339	['79-01-6', '71-43-2', '75-34-3']				['71-43-2', '75-34-3', '79-01-6']	['BENZENE', '1,1-DICHLOROETHANE;1,1-DCA', 'TRICHLOROETHYLENE;TCE;TRICHLOROETHENE']	2
0.210493	3	1214	798	333	0.2743	0.417293	['7440-43-9', '7439-92-1', '75-01-4']				['7439-92-1', '7440-43-9', '75-01-4']	['LEAD, INORGANIC;LEAD', 'CADMIUM', 'VINYL CHLORIDE']	2
0.210493	3	1070	653	333	0.311215	0.509954	['7439-97-6', '7440-41-7', '7778-39-4, 1327-53-3, 1303-00-0, 64436-13-1, 7440-38-2']				['7439-97-6', '7440-41-7', '7778-39-4, 1327-53-3, 1303-00-0, 64436-13-1, 7440-38-2']	['MERCURY', 'BERYLLIUM', 'Arsenic compounds']	2
0.210493	3	1196	767	333	0.278428	0.434159	['79-01-6', '75-01-4', '7440-47-3']				['7440-47-3', '75-01-4', '79-01-6']	['CHROMIUM (III);CHROMIUM, TOTAL;CHROMIUM', 'VINYL CHLORIDE', 'TRICHLOROETHYLENE;TCE;TRICHLOROETHENE']	2
0.210493	3	990	690	333	0.336364	0.482609	['79-01-6', '75-09-2', '75-01-4']				['75-01-4', '75-09-2', '79-01-6']	['VINYL CHLORIDE', 'METHYLENE CHLORIDE;DICHLOROMETHANE', 'TRICHLOROETHYLENE;TCE;TRICHLOROETHENE']	2
0.210493	4	1356	947	333	0.245575	0.351637	['79-01-6', '108-88-3', '7439-92-1', '1313-99-1, 12035-72-2, 7440-02-0']				['108-88-3', '1313-99-1, 12035-72-2, 7440-02-0', '7439-92-1', '79-01-6']	['TOLUENE', 'Nickel compounds', 'LEAD, INORGANIC;LEAD', 'TRICHLOROETHYLENE;TCE;TRICHLOROETHENE']	2
0.210493	4	1294	990	333	0.257342	0.336364	['7439-96-5', '108-88-3', '71-43-2', '7778-39-4, 1327-53-3, 1303-00-0, 64436-13-1, 7440-38-2']				['108-88-3', '71-43-2', '7439-96-5', '7778-39-4, 1327-53-3, 1303-00-0, 64436-13-1, 7440-38-2']	['TOLUENE', 'BENZENE', 'MANGANESE (UNFILTERED);MANGANESE', 'Arsenic compounds']	2
0.210493	4	1142	856	333	0.291594	0.389019	['79-01-6', '71-43-2', '127-18-4', '75-35-4']				['127-18-4', '71-43-2', '75-35-4', '79-01-6']	['TETRACHLOROETHYLENE;TETRACHLOROETHENE;PCE;PERCHLOROETHYLENE;PERCHLOROETHENE', 'BENZENE', '1,1-DICHLOROETHYLENE;1,1-DCE;1,1-DICHLOROETHENE;VINYLIDINE CHLORIDE', 'TRICHLOROETHYLENE;TCE;TRICHLOROETHENE']	2
0.210493	4	1205	903	333	0.276349	0.368771	['7778-39-4, 1327-53-3, 1303-00-0, 64436-13-1, 7440-38-2', '7440-22-4', '1313-99-1, 12035-72-2, 7440-02-0', '7439-92-1']				['1313-99-1, 12035-72-2, 7440-02-0', '7439-92-1', '7440-22-4', '7778-39-4, 1327-53-3, 1303-00-0, 64436-13-1, 7440-38-2']	['Nickel compounds', 'LEAD, INORGANIC;LEAD', 'SILVER', 'Arsenic compounds']	2
0.210493	4	967	741	333	0.344364	0.449393	['7440-50-8', '7440-43-9', '7440-41-7', '7440-66-6']				['7440-41-7', '7440-43-9', '7440-50-8', '7440-66-6']	['BERYLLIUM', 'CADMIUM', 'COPPER', 'ZINC']	2
0.210493	5	1360	1152	333	0.244853	0.289062	['79-01-6', '7439-92-1', '127-18-4', '7440-43-9', '7440-47-3']				['127-18-4', '7439-92-1', '7440-43-9', '7440-47-3', '79-01-6']	['TETRACHLOROETHYLENE;TETRACHLOROETHENE;PCE;PERCHLOROETHYLENE;PERCHLOROETHENE', 'LEAD, INORGANIC;LEAD', 'CADMIUM', 'CHROMIUM (III);CHROMIUM, TOTAL;CHROMIUM', 'TRICHLOROETHYLENE;TCE;TRICHLOROETHENE']	2
0.210493	5	1232	906	333	0.270292	0.36755	['7440-50-8', '7440-66-6', '7440-47-3', '1313-99-1, 12035-72-2, 7440-02-0', '71-43-2']				['1313-99-1, 12035-72-2, 7440-02-0', '71-43-2', '7440-47-3', '7440-50-8', '7440-66-6']	['Nickel compounds', 'BENZENE', 'CHROMIUM (III);CHROMIUM, TOTAL;CHROMIUM', 'COPPER', 'ZINC']	2
0.210493	5	1230	1023	333	0.270732	0.325513	['7778-39-4, 1327-53-3, 1303-00-0, 64436-13-1, 7440-38-2', '7439-92-1', '7440-47-3', '1313-99-1, 12035-72-2, 7440-02-0', '7440-36-0']				['1313-99-1, 12035-72-2, 7440-02-0', '7439-92-1', '7440-36-0', '7440-47-3', '7778-39-4, 1327-53-3, 1303-00-0, 64436-13-1, 7440-38-2']	['Nickel compounds', 'LEAD, INORGANIC;LEAD', 'ANTIMONY', 'CHROMIUM (III);CHROMIUM, TOTAL;CHROMIUM', 'Arsenic compounds']	2
0.210493	5	1347	1023	333	0.247216	0.325513	['79-01-6', '7439-92-1', '7440-43-9', '7440-47-3', '7440-66-6']				['7439-92-1', '7440-43-9', '7440-47-3', '7440-66-6', '79-01-6']	['LEAD, INORGANIC;LEAD', 'CADMIUM', 'CHROMIUM (III);CHROMIUM, TOTAL;CHROMIUM', 'ZINC', 'TRICHLOROETHYLENE;TCE;TRICHLOROETHENE']	2
0.210493	7	1251	1066	333	0.266187	0.312383	['7440-39-3', '7440-50-8', '7778-39-4, 1327-53-3, 1303-00-0, 64436-13-1, 7440-38-2', '7439-92-1', '7440-66-6', '7440-47-3', '1313-99-1, 12035-72-2, 7440-02-0']				['1313-99-1, 12035-72-2, 7440-02-0', '7439-92-1', '7440-39-3', '7440-47-3', '7440-50-8', '7440-66-6', '7778-39-4, 1327-53-3, 1303-00-0, 64436-13-1, 7440-38-2']	['Nickel compounds', 'LEAD, INORGANIC;LEAD', 'BARIUM', 'CHROMIUM (III);CHROMIUM, TOTAL;CHROMIUM', 'COPPER', 'ZINC', 'Arsenic compounds']	2
0.209861	3	1168	693	332	0.284247	0.479076	['7439-96-5', '79-01-6', '1313-99-1, 12035-72-2, 7440-02-0']				['1313-99-1, 12035-72-2, 7440-02-0', '7439-96-5', '79-01-6']	['Nickel compounds', 'MANGANESE (UNFILTERED);MANGANESE', 'TRICHLOROETHYLENE;TCE;TRICHLOROETHENE']	2
0.209861	3	1249	775	332	0.265813	0.428387	['50-32-8', '7778-39-4, 1327-53-3, 1303-00-0, 64436-13-1, 7440-38-2', '71-43-2']				['50-32-8', '71-43-2', '7778-39-4, 1327-53-3, 1303-00-0, 64436-13-1, 7440-38-2']	['3,4-BENZO-PYRENE;BENZO[A]PYRENE', 'BENZENE', 'Arsenic compounds']	2
0.209861	3	1242	738	332	0.267311	0.449864	['7440-41-7', '7439-92-1', '71-43-2']				['71-43-2', '7439-92-1', '7440-41-7']	['BENZENE', 'LEAD, INORGANIC;LEAD', 'BERYLLIUM']	2
0.209861	4	1101	865	332	0.301544	0.383815	['79-01-6', '108-88-3', '127-18-4', '75-01-4']				['108-88-3', '127-18-4', '75-01-4', '79-01-6']	['TOLUENE', 'TETRACHLOROETHYLENE;TETRACHLOROETHENE;PCE;PERCHLOROETHYLENE;PERCHLOROETHENE', 'VINYL CHLORIDE', 'TRICHLOROETHYLENE;TCE;TRICHLOROETHENE']	2
0.209861	4	932	719	332	0.356223	0.461752	['7440-50-8', '7440-41-7', '1313-99-1, 12035-72-2, 7440-02-0', '7440-66-6']				['1313-99-1, 12035-72-2, 7440-02-0', '7440-41-7', '7440-50-8', '7440-66-6']	['Nickel compounds', 'BERYLLIUM', 'COPPER', 'ZINC']	2
0.209861	4	1247	942	332	0.266239	0.352442	['1330-20-7', '7440-43-9', '7778-39-4, 1327-53-3, 1303-00-0, 64436-13-1, 7440-38-2', '7440-47-3']				['1330-20-7', '7440-43-9', '7440-47-3', '7778-39-4, 1327-53-3, 1303-00-0, 64436-13-1, 7440-38-2']	['XYLENES;DIMETHYLBENZENE;TOTAL XYLENES, UNSPECIFIED MIXTURE;XYLENE', 'CADMIUM', 'CHROMIUM (III);CHROMIUM, TOTAL;CHROMIUM', 'Arsenic compounds']	2
0.209861	5	1281	968	332	0.259173	0.342975	['7440-50-8', '7778-39-4, 1327-53-3, 1303-00-0, 64436-13-1, 7440-38-2', '108-88-3', '7440-47-3', '1313-99-1, 12035-72-2, 7440-02-0']				['108-88-3', '1313-99-1, 12035-72-2, 7440-02-0', '7440-47-3', '7440-50-8', '7778-39-4, 1327-53-3, 1303-00-0, 64436-13-1, 7440-38-2']	['TOLUENE', 'Nickel compounds', 'CHROMIUM (III);CHROMIUM, TOTAL;CHROMIUM', 'COPPER', 'Arsenic compounds']	2
0.209861	5	1195	942	332	0.277824	0.352442	['7778-39-4, 1327-53-3, 1303-00-0, 64436-13-1, 7440-38-2', '7439-97-6', '7440-47-3', '1313-99-1, 12035-72-2, 7440-02-0', '7439-96-5']				['1313-99-1, 12035-72-2, 7440-02-0', '7439-96-5', '7439-97-6', '7440-47-3', '7778-39-4, 1327-53-3, 1303-00-0, 64436-13-1, 7440-38-2']	['Nickel compounds', 'MANGANESE (UNFILTERED);MANGANESE', 'MERCURY', 'CHROMIUM (III);CHROMIUM, TOTAL;CHROMIUM', 'Arsenic compounds']	2
0.209861	6	1334	1100	332	0.248876	0.301818	['7778-39-4, 1327-53-3, 1303-00-0, 64436-13-1, 7440-38-2', '7439-92-1', '7440-43-9', '108-88-3', '7440-47-3', '7440-66-6']				['108-88-3', '7439-92-1', '7440-43-9', '7440-47-3', '7440-66-6', '7778-39-4, 1327-53-3, 1303-00-0, 64436-13-1, 7440-38-2']	['TOLUENE', 'LEAD, INORGANIC;LEAD', 'CADMIUM', 'CHROMIUM (III);CHROMIUM, TOTAL;CHROMIUM', 'ZINC', 'Arsenic compounds']	2
0.209229	2	986	331	331	0.3357	1	['79-01-6', '7440-41-7']				['7440-41-7', '79-01-6']	['BERYLLIUM', 'TRICHLOROETHYLENE;TCE;TRICHLOROETHENE']	2
0.209229	3	1289	739	331	0.256788	0.447903	['71-55-6', '79-01-6', '7778-39-4, 1327-53-3, 1303-00-0, 64436-13-1, 7440-38-2']				['71-55-6', '7778-39-4, 1327-53-3, 1303-00-0, 64436-13-1, 7440-38-2', '79-01-6']	['1,1,1-TRICHLOROETHANE;1,1,1-TCA', 'Arsenic compounds', 'TRICHLOROETHYLENE;TCE;TRICHLOROETHENE']	2
0.209229	4	1139	871	331	0.290606	0.380023	['7440-43-9', '117-81-7', '7439-92-1', '1313-99-1, 12035-72-2, 7440-02-0']				['117-81-7', '1313-99-1, 12035-72-2, 7440-02-0', '7439-92-1', '7440-43-9']	['B2EHP;BIS(2-ETHYLHEXYL)PHTHALATE;BEHP;DEHP;DI(2-ETHYLHEXYL)PHTHALATE', 'Nickel compounds', 'LEAD, INORGANIC;LEAD', 'CADMIUM']	2
0.209229	4	980	830	331	0.337755	0.398795	['79-01-6', '127-18-4', '75-35-4', '75-01-4']				['127-18-4', '75-01-4', '75-35-4', '79-01-6']	['TETRACHLOROETHYLENE;TETRACHLOROETHENE;PCE;PERCHLOROETHYLENE;PERCHLOROETHENE', 'VINYL CHLORIDE', '1,1-DICHLOROETHYLENE;1,1-DCE;1,1-DICHLOROETHENE;VINYLIDINE CHLORIDE', 'TRICHLOROETHYLENE;TCE;TRICHLOROETHENE']	2
0.209229	4	1037	768	331	0.31919	0.43099	['7440-47-3', '7439-96-5', '7440-41-7', '1313-99-1, 12035-72-2, 7440-02-0']				['1313-99-1, 12035-72-2, 7440-02-0', '7439-96-5', '7440-41-7', '7440-47-3']	['Nickel compounds', 'MANGANESE (UNFILTERED);MANGANESE', 'BERYLLIUM', 'CHROMIUM (III);CHROMIUM, TOTAL;CHROMIUM']	2
0.209229	4	1254	895	331	0.263955	0.369832	['7439-96-5', '7440-43-9', '71-43-2', '7440-47-3']				['71-43-2', '7439-96-5', '7440-43-9', '7440-47-3']	['BENZENE', 'MANGANESE (UNFILTERED);MANGANESE', 'CADMIUM', 'CHROMIUM (III);CHROMIUM, TOTAL;CHROMIUM']	2
0.209229	4	1295	947	331	0.255598	0.349525	['7439-96-5', '71-43-2', '7778-39-4, 1327-53-3, 1303-00-0, 64436-13-1, 7440-38-2', '7440-66-6']				['71-43-2', '7439-96-5', '7440-66-6', '7778-39-4, 1327-53-3, 1303-00-0, 64436-13-1, 7440-38-2']	['BENZENE', 'MANGANESE (UNFILTERED);MANGANESE', 'ZINC', 'Arsenic compounds']	2
0.209229	4	1176	916	331	0.281463	0.361354	['7440-43-9', '7778-39-4, 1327-53-3, 1303-00-0, 64436-13-1, 7440-38-2', '7440-47-3', '7439-89-6']				['7439-89-6', '7440-43-9', '7440-47-3', '7778-39-4, 1327-53-3, 1303-00-0, 64436-13-1, 7440-38-2']	['IRON', 'CADMIUM', 'CHROMIUM (III);CHROMIUM, TOTAL;CHROMIUM', 'Arsenic compounds']	2
0.209229	4	1325	954	331	0.249811	0.34696	['7439-96-5', '7440-43-9', '7439-92-1', '79-01-6']				['7439-92-1', '7439-96-5', '7440-43-9', '79-01-6']	['LEAD, INORGANIC;LEAD', 'MANGANESE (UNFILTERED);MANGANESE', 'CADMIUM', 'TRICHLOROETHYLENE;TCE;TRICHLOROETHENE']	2
0.209229	5	1431	1190	331	0.231307	0.278151	['79-01-6', '7778-39-4, 1327-53-3, 1303-00-0, 64436-13-1, 7440-38-2', '7439-92-1', '127-18-4', '108-88-3']				['108-88-3', '127-18-4', '7439-92-1', '7778-39-4, 1327-53-3, 1303-00-0, 64436-13-1, 7440-38-2', '79-01-6']	['TOLUENE', 'TETRACHLOROETHYLENE;TETRACHLOROETHENE;PCE;PERCHLOROETHYLENE;PERCHLOROETHENE', 'LEAD, INORGANIC;LEAD', 'Arsenic compounds', 'TRICHLOROETHYLENE;TCE;TRICHLOROETHENE']	2
0.209229	5	1324	1048	331	0.25	0.31584	['7778-39-4, 1327-53-3, 1303-00-0, 64436-13-1, 7440-38-2', '1330-20-7', '108-88-3', '7440-47-3', '71-43-2']				['108-88-3', '1330-20-7', '71-43-2', '7440-47-3', '7778-39-4, 1327-53-3, 1303-00-0, 64436-13-1, 7440-38-2']	['TOLUENE', 'XYLENES;DIMETHYLBENZENE;TOTAL XYLENES, UNSPECIFIED MIXTURE;XYLENE', 'BENZENE', 'CHROMIUM (III);CHROMIUM, TOTAL;CHROMIUM', 'Arsenic compounds']	2
0.209229	5	1371	1087	331	0.24143	0.304508	['7778-39-4, 1327-53-3, 1303-00-0, 64436-13-1, 7440-38-2', '7439-92-1', '127-18-4', '7440-47-3', '1313-99-1, 12035-72-2, 7440-02-0']				['127-18-4', '1313-99-1, 12035-72-2, 7440-02-0', '7439-92-1', '7440-47-3', '7778-39-4, 1327-53-3, 1303-00-0, 64436-13-1, 7440-38-2']	['TETRACHLOROETHYLENE;TETRACHLOROETHENE;PCE;PERCHLOROETHYLENE;PERCHLOROETHENE', 'Nickel compounds', 'LEAD, INORGANIC;LEAD', 'CHROMIUM (III);CHROMIUM, TOTAL;CHROMIUM', 'Arsenic compounds']	2
0.209229	5	1175	914	331	0.281702	0.362144	['7778-39-4, 1327-53-3, 1303-00-0, 64436-13-1, 7440-38-2', '7439-97-6', '1313-99-1, 12035-72-2, 7440-02-0', '7440-66-6', '7439-96-5']				['1313-99-1, 12035-72-2, 7440-02-0', '7439-96-5', '7439-97-6', '7440-66-6', '7778-39-4, 1327-53-3, 1303-00-0, 64436-13-1, 7440-38-2']	['Nickel compounds', 'MANGANESE (UNFILTERED);MANGANESE', 'MERCURY', 'ZINC', 'Arsenic compounds']	2
0.209229	5	1206	997	331	0.274461	0.331996	['7440-50-8', '7778-39-4, 1327-53-3, 1303-00-0, 64436-13-1, 7440-38-2', '7439-92-1', '7440-43-9', '7440-36-0']				['7439-92-1', '7440-36-0', '7440-43-9', '7440-50-8', '7778-39-4, 1327-53-3, 1303-00-0, 64436-13-1, 7440-38-2']	['LEAD, INORGANIC;LEAD', 'ANTIMONY', 'CADMIUM', 'COPPER', 'Arsenic compounds']	2
0.209229	5	1164	922	331	0.284364	0.359002	['7440-39-3', '7440-50-8', '7778-39-4, 1327-53-3, 1303-00-0, 64436-13-1, 7440-38-2', '7440-43-9', '7439-96-5']				['7439-96-5', '7440-39-3', '7440-43-9', '7440-50-8', '7778-39-4, 1327-53-3, 1303-00-0, 64436-13-1, 7440-38-2']	['MANGANESE (UNFILTERED);MANGANESE', 'BARIUM', 'CADMIUM', 'COPPER', 'Arsenic compounds']	2
0.209229	6	1077	911	331	0.307335	0.363337	['7440-39-3', '7440-50-8', '7440-66-6', '7440-43-9', '7440-47-3', '1313-99-1, 12035-72-2, 7440-02-0']				['1313-99-1, 12035-72-2, 7440-02-0', '7440-39-3', '7440-43-9', '7440-47-3', '7440-50-8', '7440-66-6']	['Nickel compounds', 'BARIUM', 'CADMIUM', 'CHROMIUM (III);CHROMIUM, TOTAL;CHROMIUM', 'COPPER', 'ZINC']	2
0.208597	3	1278	737	330	0.258216	0.447761	['108-88-3', '7778-39-4, 1327-53-3, 1303-00-0, 64436-13-1, 7440-38-2', '75-01-4']				['108-88-3', '75-01-4', '7778-39-4, 1327-53-3, 1303-00-0, 64436-13-1, 7440-38-2']	['TOLUENE', 'VINYL CHLORIDE', 'Arsenic compounds']	2
0.208597	3	1175	703	330	0.280851	0.469417	['7778-39-4, 1327-53-3, 1303-00-0, 64436-13-1, 7440-38-2', '75-09-2', '1313-99-1, 12035-72-2, 7440-02-0']				['1313-99-1, 12035-72-2, 7440-02-0', '75-09-2', '7778-39-4, 1327-53-3, 1303-00-0, 64436-13-1, 7440-38-2']	['Nickel compounds', 'METHYLENE CHLORIDE;DICHLOROMETHANE', 'Arsenic compounds']	2
0.208597	3	1163	658	330	0.283749	0.50152	['79-01-6', '7440-43-9', '7440-39-3']				['7440-39-3', '7440-43-9', '79-01-6']	['BARIUM', 'CADMIUM', 'TRICHLOROETHYLENE;TCE;TRICHLOROETHENE']	2
0.208597	4	1170	819	330	0.282051	0.40293	['1330-20-7', '108-88-3', '7440-43-9', '71-43-2']				['108-88-3', '1330-20-7', '71-43-2', '7440-43-9']	['TOLUENE', 'XYLENES;DIMETHYLBENZENE;TOTAL XYLENES, UNSPECIFIED MIXTURE;XYLENE', 'BENZENE', 'CADMIUM']	2
0.208597	4	1246	944	330	0.264848	0.349576	['1330-20-7', '108-88-3', '7440-43-9', '7778-39-4, 1327-53-3, 1303-00-0, 64436-13-1, 7440-38-2']				['108-88-3', '1330-20-7', '7440-43-9', '7778-39-4, 1327-53-3, 1303-00-0, 64436-13-1, 7440-38-2']	['TOLUENE', 'XYLENES;DIMETHYLBENZENE;TOTAL XYLENES, UNSPECIFIED MIXTURE;XYLENE', 'CADMIUM', 'Arsenic compounds']	2
0.208597	4	1083	805	330	0.304709	0.409938	['7440-43-9', '7440-22-4', '1313-99-1, 12035-72-2, 7440-02-0', '7439-92-1']				['1313-99-1, 12035-72-2, 7440-02-0', '7439-92-1', '7440-22-4', '7440-43-9']	['Nickel compounds', 'LEAD, INORGANIC;LEAD', 'SILVER', 'CADMIUM']	2
0.208597	4	1032	799	330	0.319767	0.413016	['7440-36-0', '7440-47-3', '7440-43-9', '1313-99-1, 12035-72-2, 7440-02-0']				['1313-99-1, 12035-72-2, 7440-02-0', '7440-36-0', '7440-43-9', '7440-47-3']	['Nickel compounds', 'ANTIMONY', 'CADMIUM', 'CHROMIUM (III);CHROMIUM, TOTAL;CHROMIUM']	2
0.208597	4	1235	837	330	0.267206	0.394265	['7440-39-3', '7440-43-9', '71-43-2', '7440-47-3']				['71-43-2', '7440-39-3', '7440-43-9', '7440-47-3']	['BENZENE', 'BARIUM', 'CADMIUM', 'CHROMIUM (III);CHROMIUM, TOTAL;CHROMIUM']	2
0.208597	4	1339	932	330	0.246453	0.354077	['79-01-6', '7778-39-4, 1327-53-3, 1303-00-0, 64436-13-1, 7440-38-2', '7440-39-3', '7440-47-3']				['7440-39-3', '7440-47-3', '7778-39-4, 1327-53-3, 1303-00-0, 64436-13-1, 7440-38-2', '79-01-6']	['BARIUM', 'CHROMIUM (III);CHROMIUM, TOTAL;CHROMIUM', 'Arsenic compounds', 'TRICHLOROETHYLENE;TCE;TRICHLOROETHENE']	2
0.208597	4	1033	799	330	0.319458	0.413016	['7440-50-8', '7440-43-9', '7440-41-7', '7440-47-3']				['7440-41-7', '7440-43-9', '7440-47-3', '7440-50-8']	['BERYLLIUM', 'CADMIUM', 'CHROMIUM (III);CHROMIUM, TOTAL;CHROMIUM', 'COPPER']	2
0.208597	5	1353	1158	330	0.243902	0.284974	['7778-39-4, 1327-53-3, 1303-00-0, 64436-13-1, 7440-38-2', '7439-92-1', '7440-47-3', '100-41-4', '71-43-2']				['100-41-4', '71-43-2', '7439-92-1', '7440-47-3', '7778-39-4, 1327-53-3, 1303-00-0, 64436-13-1, 7440-38-2']	['ETHYLBENZENE', 'BENZENE', 'LEAD, INORGANIC;LEAD', 'CHROMIUM (III);CHROMIUM, TOTAL;CHROMIUM', 'Arsenic compounds']	2
0.208597	5	1312	1040	330	0.251524	0.317308	['7439-92-1', '108-88-3', '1313-99-1, 12035-72-2, 7440-02-0', '7440-66-6', '71-43-2']				['108-88-3', '1313-99-1, 12035-72-2, 7440-02-0', '71-43-2', '7439-92-1', '7440-66-6']	['TOLUENE', 'Nickel compounds', 'BENZENE', 'LEAD, INORGANIC;LEAD', 'ZINC']	2
0.208597	5	1268	922	330	0.260252	0.357918	['7440-50-8', '7778-39-4, 1327-53-3, 1303-00-0, 64436-13-1, 7440-38-2', '108-88-3', '1313-99-1, 12035-72-2, 7440-02-0', '7440-66-6']				['108-88-3', '1313-99-1, 12035-72-2, 7440-02-0', '7440-50-8', '7440-66-6', '7778-39-4, 1327-53-3, 1303-00-0, 64436-13-1, 7440-38-2']	['TOLUENE', 'Nickel compounds', 'COPPER', 'ZINC', 'Arsenic compounds']	2
0.208597	5	1331	1091	330	0.247934	0.302475	['7440-50-8', '7778-39-4, 1327-53-3, 1303-00-0, 64436-13-1, 7440-38-2', '108-88-3', '7440-47-3', '71-43-2']				['108-88-3', '71-43-2', '7440-47-3', '7440-50-8', '7778-39-4, 1327-53-3, 1303-00-0, 64436-13-1, 7440-38-2']	['TOLUENE', 'BENZENE', 'CHROMIUM (III);CHROMIUM, TOTAL;CHROMIUM', 'COPPER', 'Arsenic compounds']	2
0.208597	5	1307	1039	330	0.252487	0.317613	['7778-39-4, 1327-53-3, 1303-00-0, 64436-13-1, 7440-38-2', '7439-92-1', '7439-97-6', '7440-43-9', '108-88-3']				['108-88-3', '7439-92-1', '7439-97-6', '7440-43-9', '7778-39-4, 1327-53-3, 1303-00-0, 64436-13-1, 7440-38-2']	['TOLUENE', 'LEAD, INORGANIC;LEAD', 'MERCURY', 'CADMIUM', 'Arsenic compounds']	2
0.208597	5	1176	903	330	0.280612	0.365449	['7440-39-3', '7778-39-4, 1327-53-3, 1303-00-0, 64436-13-1, 7440-38-2', '7439-97-6', '7440-47-3', '1313-99-1, 12035-72-2, 7440-02-0']				['1313-99-1, 12035-72-2, 7440-02-0', '7439-97-6', '7440-39-3', '7440-47-3', '7778-39-4, 1327-53-3, 1303-00-0, 64436-13-1, 7440-38-2']	['Nickel compounds', 'MERCURY', 'BARIUM', 'CHROMIUM (III);CHROMIUM, TOTAL;CHROMIUM', 'Arsenic compounds']	2
0.208597	5	1355	1157	330	0.243542	0.28522	['7778-39-4, 1327-53-3, 1303-00-0, 64436-13-1, 7440-38-2', '7439-92-1', '1330-20-7', '7440-47-3', '71-43-2']				['1330-20-7', '71-43-2', '7439-92-1', '7440-47-3', '7778-39-4, 1327-53-3, 1303-00-0, 64436-13-1, 7440-38-2']	['XYLENES;DIMETHYLBENZENE;TOTAL XYLENES, UNSPECIFIED MIXTURE;XYLENE', 'BENZENE', 'LEAD, INORGANIC;LEAD', 'CHROMIUM (III);CHROMIUM, TOTAL;CHROMIUM', 'Arsenic compounds']	2
0.208597	5	1157	948	330	0.28522	0.348101	['7439-92-1', '7440-43-9', '7440-41-7', '7440-47-3', '7440-66-6']				['7439-92-1', '7440-41-7', '7440-43-9', '7440-47-3', '7440-66-6']	['LEAD, INORGANIC;LEAD', 'BERYLLIUM', 'CADMIUM', 'CHROMIUM (III);CHROMIUM, TOTAL;CHROMIUM', 'ZINC']	2
0.208597	5	1230	1014	330	0.268293	0.325444	['7440-50-8', '7778-39-4, 1327-53-3, 1303-00-0, 64436-13-1, 7440-38-2', '7439-92-1', '7440-41-7', '7440-47-3']				['7439-92-1', '7440-41-7', '7440-47-3', '7440-50-8', '7778-39-4, 1327-53-3, 1303-00-0, 64436-13-1, 7440-38-2']	['LEAD, INORGANIC;LEAD', 'BERYLLIUM', 'CHROMIUM (III);CHROMIUM, TOTAL;CHROMIUM', 'COPPER', 'Arsenic compounds']	2
0.208597	5	1210	986	330	0.272727	0.334686	['7440-50-8', '7778-39-4, 1327-53-3, 1303-00-0, 64436-13-1, 7440-38-2', '7439-92-1', '7440-41-7', '7440-66-6']				['7439-92-1', '7440-41-7', '7440-50-8', '7440-66-6', '7778-39-4, 1327-53-3, 1303-00-0, 64436-13-1, 7440-38-2']	['LEAD, INORGANIC;LEAD', 'BERYLLIUM', 'COPPER', 'ZINC', 'Arsenic compounds']	2
0.208597	5	1174	926	330	0.28109	0.356371	['7440-50-8', '7778-39-4, 1327-53-3, 1303-00-0, 64436-13-1, 7440-38-2', '7439-97-6', '7440-43-9', '7439-96-5']				['7439-96-5', '7439-97-6', '7440-43-9', '7440-50-8', '7778-39-4, 1327-53-3, 1303-00-0, 64436-13-1, 7440-38-2']	['MANGANESE (UNFILTERED);MANGANESE', 'MERCURY', 'CADMIUM', 'COPPER', 'Arsenic compounds']	2
0.208597	6	1169	960	330	0.282293	0.34375	['7440-39-3', '7439-92-1', '7440-43-9', '1313-99-1, 12035-72-2, 7440-02-0', '7440-66-6', '7439-96-5']				['1313-99-1, 12035-72-2, 7440-02-0', '7439-92-1', '7439-96-5', '7440-39-3', '7440-43-9', '7440-66-6']	['Nickel compounds', 'LEAD, INORGANIC;LEAD', 'MANGANESE (UNFILTERED);MANGANESE', 'BARIUM', 'CADMIUM', 'ZINC']	2
0.208597	6	1240	1031	330	0.266129	0.320078	['7440-39-3', '7440-50-8', '7778-39-4, 1327-53-3, 1303-00-0, 64436-13-1, 7440-38-2', '7439-92-1', '1313-99-1, 12035-72-2, 7440-02-0', '7439-96-5']				['1313-99-1, 12035-72-2, 7440-02-0', '7439-92-1', '7439-96-5', '7440-39-3', '7440-50-8', '7778-39-4, 1327-53-3, 1303-00-0, 64436-13-1, 7440-38-2']	['Nickel compounds', 'LEAD, INORGANIC;LEAD', 'MANGANESE (UNFILTERED);MANGANESE', 'BARIUM', 'COPPER', 'Arsenic compounds']	2
0.208597	7	1200	1019	330	0.275	0.323847	['7440-50-8', '7439-92-1', '7440-66-6', '7440-43-9', '7440-47-3', '1313-99-1, 12035-72-2, 7440-02-0', '7439-96-5']				['1313-99-1, 12035-72-2, 7440-02-0', '7439-92-1', '7439-96-5', '7440-43-9', '7440-47-3', '7440-50-8', '7440-66-6']	['Nickel compounds', 'LEAD, INORGANIC;LEAD', 'MANGANESE (UNFILTERED);MANGANESE', 'CADMIUM', 'CHROMIUM (III);CHROMIUM, TOTAL;CHROMIUM', 'COPPER', 'ZINC']	2
0.207965	3	1028	681	329	0.320039	0.483113	['71-43-2', '75-01-4', '100-41-4']				['100-41-4', '71-43-2', '75-01-4']	['ETHYLBENZENE', 'BENZENE', 'VINYL CHLORIDE']	2
0.207965	3	1157	673	329	0.284356	0.488856	['7440-43-9', '117-81-7', '71-43-2']				['117-81-7', '71-43-2', '7440-43-9']	['B2EHP;BIS(2-ETHYLHEXYL)PHTHALATE;BEHP;DEHP;DI(2-ETHYLHEXYL)PHTHALATE', 'BENZENE', 'CADMIUM']	2
0.207965	3	944	635	329	0.348517	0.51811	['7440-43-9', '1313-99-1, 12035-72-2, 7440-02-0', '7439-89-6']				['1313-99-1, 12035-72-2, 7440-02-0', '7439-89-6', '7440-43-9']	['Nickel compounds', 'IRON', 'CADMIUM']	2
0.207965	4	1345	876	329	0.24461	0.375571	['79-01-6', '108-88-3', '7778-39-4, 1327-53-3, 1303-00-0, 64436-13-1, 7440-38-2', '100-41-4']				['100-41-4', '108-88-3', '7778-39-4, 1327-53-3, 1303-00-0, 64436-13-1, 7440-38-2', '79-01-6']	['ETHYLBENZENE', 'TOLUENE', 'Arsenic compounds', 'TRICHLOROETHYLENE;TCE;TRICHLOROETHENE']	2
0.207965	4	1124	785	329	0.292705	0.419108	['108-88-3', '7440-43-9', '7440-50-8', '1313-99-1, 12035-72-2, 7440-02-0']				['108-88-3', '1313-99-1, 12035-72-2, 7440-02-0', '7440-43-9', '7440-50-8']	['TOLUENE', 'Nickel compounds', 'CADMIUM', 'COPPER']	2
0.207965	4	1179	835	329	0.27905	0.394012	['117-81-7', '7778-39-4, 1327-53-3, 1303-00-0, 64436-13-1, 7440-38-2', '1313-99-1, 12035-72-2, 7440-02-0', '7440-66-6']				['117-81-7', '1313-99-1, 12035-72-2, 7440-02-0', '7440-66-6', '7778-39-4, 1327-53-3, 1303-00-0, 64436-13-1, 7440-38-2']	['B2EHP;BIS(2-ETHYLHEXYL)PHTHALATE;BEHP;DEHP;DI(2-ETHYLHEXYL)PHTHALATE', 'Nickel compounds', 'ZINC', 'Arsenic compounds']	2
0.207965	4	1280	886	329	0.257031	0.371332	['7440-43-9', '127-18-4', '7439-92-1', '1313-99-1, 12035-72-2, 7440-02-0']				['127-18-4', '1313-99-1, 12035-72-2, 7440-02-0', '7439-92-1', '7440-43-9']	['TETRACHLOROETHYLENE;TETRACHLOROETHENE;PCE;PERCHLOROETHYLENE;PERCHLOROETHENE', 'Nickel compounds', 'LEAD, INORGANIC;LEAD', 'CADMIUM']	2
0.207965	4	1323	888	329	0.248677	0.370495	['79-01-6', '127-18-4', '7439-92-1', '75-01-4']				['127-18-4', '7439-92-1', '75-01-4', '79-01-6']	['TETRACHLOROETHYLENE;TETRACHLOROETHENE;PCE;PERCHLOROETHYLENE;PERCHLOROETHENE', 'LEAD, INORGANIC;LEAD', 'VINYL CHLORIDE', 'TRICHLOROETHYLENE;TCE;TRICHLOROETHENE']	2
0.207965	4	1382	1012	329	0.238061	0.325099	['79-01-6', '7439-97-6', '7778-39-4, 1327-53-3, 1303-00-0, 64436-13-1, 7440-38-2', '7439-92-1']				['7439-92-1', '7439-97-6', '7778-39-4, 1327-53-3, 1303-00-0, 64436-13-1, 7440-38-2', '79-01-6']	['LEAD, INORGANIC;LEAD', 'MERCURY', 'Arsenic compounds', 'TRICHLOROETHYLENE;TCE;TRICHLOROETHENE']	2
0.207965	5	1322	1043	329	0.248865	0.315436	['7778-39-4, 1327-53-3, 1303-00-0, 64436-13-1, 7440-38-2', '108-88-3', '7440-47-3', '100-41-4', '71-43-2']				['100-41-4', '108-88-3', '71-43-2', '7440-47-3', '7778-39-4, 1327-53-3, 1303-00-0, 64436-13-1, 7440-38-2']	['ETHYLBENZENE', 'TOLUENE', 'BENZENE', 'CHROMIUM (III);CHROMIUM, TOTAL;CHROMIUM', 'Arsenic compounds']	2
0.207965	5	1148	917	329	0.286585	0.358779	['7440-50-8', '7439-92-1', '7440-41-7', '7440-47-3', '1313-99-1, 12035-72-2, 7440-02-0']				['1313-99-1, 12035-72-2, 7440-02-0', '7439-92-1', '7440-41-7', '7440-47-3', '7440-50-8']	['Nickel compounds', 'LEAD, INORGANIC;LEAD', 'BERYLLIUM', 'CHROMIUM (III);CHROMIUM, TOTAL;CHROMIUM', 'COPPER']	2
0.207965	5	1121	888	329	0.293488	0.370495	['7440-50-8', '7439-92-1', '7440-43-9', '7440-41-7', '7440-66-6']				['7439-92-1', '7440-41-7', '7440-43-9', '7440-50-8', '7440-66-6']	['LEAD, INORGANIC;LEAD', 'BERYLLIUM', 'CADMIUM', 'COPPER', 'ZINC']	2
0.207965	5	1397	1098	329	0.235505	0.299636	['7440-50-8', '79-01-6', '7778-39-4, 1327-53-3, 1303-00-0, 64436-13-1, 7440-38-2', '7439-92-1', '7440-47-3']				['7439-92-1', '7440-47-3', '7440-50-8', '7778-39-4, 1327-53-3, 1303-00-0, 64436-13-1, 7440-38-2', '79-01-6']	['LEAD, INORGANIC;LEAD', 'CHROMIUM (III);CHROMIUM, TOTAL;CHROMIUM', 'COPPER', 'Arsenic compounds', 'TRICHLOROETHYLENE;TCE;TRICHLOROETHENE']	2
0.207965	6	1194	990	329	0.275544	0.332323	['7440-39-3', '7440-50-8', '7778-39-4, 1327-53-3, 1303-00-0, 64436-13-1, 7440-38-2', '7440-43-9', '7440-47-3', '7440-66-6']				['7440-39-3', '7440-43-9', '7440-47-3', '7440-50-8', '7440-66-6', '7778-39-4, 1327-53-3, 1303-00-0, 64436-13-1, 7440-38-2']	['BARIUM', 'CADMIUM', 'CHROMIUM (III);CHROMIUM, TOTAL;CHROMIUM', 'COPPER', 'ZINC', 'Arsenic compounds']	2
0.207332	3	951	662	328	0.3449	0.495468	['107-06-2', '79-01-6', '75-01-4']				['107-06-2', '75-01-4', '79-01-6']	['1,2-DICHLOROETHANE;1,2-DCA;1,2-DICHLOROETHANE (DCA)', 'VINYL CHLORIDE', 'TRICHLOROETHYLENE;TCE;TRICHLOROETHENE']	2
0.207332	3	1099	658	328	0.298453	0.49848	['117-81-7', '71-43-2', '1313-99-1, 12035-72-2, 7440-02-0']				['117-81-7', '1313-99-1, 12035-72-2, 7440-02-0', '71-43-2']	['B2EHP;BIS(2-ETHYLHEXYL)PHTHALATE;BEHP;DEHP;DI(2-ETHYLHEXYL)PHTHALATE', 'Nickel compounds', 'BENZENE']	2
0.207332	3	830	552	328	0.395181	0.594203	['7440-39-3', '7440-41-7', '1313-99-1, 12035-72-2, 7440-02-0']				['1313-99-1, 12035-72-2, 7440-02-0', '7440-39-3', '7440-41-7']	['Nickel compounds', 'BARIUM', 'BERYLLIUM']	2
0.207332	3	886	591	328	0.370203	0.554992	['7440-43-9', '7439-97-6', '7440-41-7']				['7439-97-6', '7440-41-7', '7440-43-9']	['MERCURY', 'BERYLLIUM', 'CADMIUM']	2
0.207332	4	1246	836	328	0.263242	0.392344	['108-88-3', '7439-97-6', '7778-39-4, 1327-53-3, 1303-00-0, 64436-13-1, 7440-38-2', '1313-99-1, 12035-72-2, 7440-02-0']				['108-88-3', '1313-99-1, 12035-72-2, 7440-02-0', '7439-97-6', '7778-39-4, 1327-53-3, 1303-00-0, 64436-13-1, 7440-38-2']	['TOLUENE', 'Nickel compounds', 'MERCURY', 'Arsenic compounds']	2
0.207332	4	1208	941	328	0.271523	0.348565	['108-88-3', '7440-43-9', '71-43-2', '7440-66-6']				['108-88-3', '71-43-2', '7440-43-9', '7440-66-6']	['TOLUENE', 'BENZENE', 'CADMIUM', 'ZINC']	2
0.207332	4	1356	946	328	0.241888	0.346723	['79-01-6', '117-81-7', '7778-39-4, 1327-53-3, 1303-00-0, 64436-13-1, 7440-38-2', '7440-47-3']				['117-81-7', '7440-47-3', '7778-39-4, 1327-53-3, 1303-00-0, 64436-13-1, 7440-38-2', '79-01-6']	['B2EHP;BIS(2-ETHYLHEXYL)PHTHALATE;BEHP;DEHP;DI(2-ETHYLHEXYL)PHTHALATE', 'CHROMIUM (III);CHROMIUM, TOTAL;CHROMIUM', 'Arsenic compounds', 'TRICHLOROETHYLENE;TCE;TRICHLOROETHENE']	2
0.207332	4	1164	877	328	0.281787	0.374002	['7440-47-3', '7778-39-4, 1327-53-3, 1303-00-0, 64436-13-1, 7440-38-2', '1313-99-1, 12035-72-2, 7440-02-0', '7439-89-6']				['1313-99-1, 12035-72-2, 7440-02-0', '7439-89-6', '7440-47-3', '7778-39-4, 1327-53-3, 1303-00-0, 64436-13-1, 7440-38-2']	['Nickel compounds', 'IRON', 'CHROMIUM (III);CHROMIUM, TOTAL;CHROMIUM', 'Arsenic compounds']	2
0.207332	4	1138	824	328	0.288225	0.398058	['7440-36-0', '7778-39-4, 1327-53-3, 1303-00-0, 64436-13-1, 7440-38-2', '1313-99-1, 12035-72-2, 7440-02-0', '7440-66-6']				['1313-99-1, 12035-72-2, 7440-02-0', '7440-36-0', '7440-66-6', '7778-39-4, 1327-53-3, 1303-00-0, 64436-13-1, 7440-38-2']	['Nickel compounds', 'ANTIMONY', 'ZINC', 'Arsenic compounds']	2
0.207332	4	1381	930	328	0.237509	0.352688	['1330-20-7', '79-01-6', '71-43-2', '7439-92-1']				['1330-20-7', '71-43-2', '7439-92-1', '79-01-6']	['XYLENES;DIMETHYLBENZENE;TOTAL XYLENES, UNSPECIFIED MIXTURE;XYLENE', 'BENZENE', 'LEAD, INORGANIC;LEAD', 'TRICHLOROETHYLENE;TCE;TRICHLOROETHENE']	2
0.207332	4	1337	1066	328	0.245325	0.307692	['71-43-2', '7778-39-4, 1327-53-3, 1303-00-0, 64436-13-1, 7440-38-2', '75-09-2', '7439-92-1']				['71-43-2', '7439-92-1', '75-09-2', '7778-39-4, 1327-53-3, 1303-00-0, 64436-13-1, 7440-38-2']	['BENZENE', 'LEAD, INORGANIC;LEAD', 'METHYLENE CHLORIDE;DICHLOROMETHANE', 'Arsenic compounds']	2
0.207332	4	1265	899	328	0.259289	0.36485	['7439-96-5', '7440-39-3', '71-43-2', '7778-39-4, 1327-53-3, 1303-00-0, 64436-13-1, 7440-38-2']				['71-43-2', '7439-96-5', '7440-39-3', '7778-39-4, 1327-53-3, 1303-00-0, 64436-13-1, 7440-38-2']	['BENZENE', 'MANGANESE (UNFILTERED);MANGANESE', 'BARIUM', 'Arsenic compounds']	2
0.207332	4	1294	902	328	0.253478	0.363636	['7440-66-6', '7439-97-6', '7778-39-4, 1327-53-3, 1303-00-0, 64436-13-1, 7440-38-2', '71-43-2']				['71-43-2', '7439-97-6', '7440-66-6', '7778-39-4, 1327-53-3, 1303-00-0, 64436-13-1, 7440-38-2']	['BENZENE', 'MERCURY', 'ZINC', 'Arsenic compounds']	2
0.207332	4	1343	971	328	0.244229	0.337796	['79-01-6', '71-43-2', '7440-47-3', '7440-66-6']				['71-43-2', '7440-47-3', '7440-66-6', '79-01-6']	['BENZENE', 'CHROMIUM (III);CHROMIUM, TOTAL;CHROMIUM', 'ZINC', 'TRICHLOROETHYLENE;TCE;TRICHLOROETHENE']	2
0.207332	4	1312	904	328	0.25	0.362832	['79-01-6', '7440-43-9', '7439-97-6', '7439-92-1']				['7439-92-1', '7439-97-6', '7440-43-9', '79-01-6']	['LEAD, INORGANIC;LEAD', 'MERCURY', 'CADMIUM', 'TRICHLOROETHYLENE;TCE;TRICHLOROETHENE']	2
0.207332	5	1127	849	328	0.291038	0.386337	['7440-50-8', '7439-92-1', '7440-41-7', '1313-99-1, 12035-72-2, 7440-02-0', '7440-66-6']				['1313-99-1, 12035-72-2, 7440-02-0', '7439-92-1', '7440-41-7', '7440-50-8', '7440-66-6']	['Nickel compounds', 'LEAD, INORGANIC;LEAD', 'BERYLLIUM', 'COPPER', 'ZINC']	2
0.207332	5	1044	833	328	0.314176	0.393758	['7440-39-3', '7440-50-8', '7440-43-9', '1313-99-1, 12035-72-2, 7440-02-0', '7439-96-5']				['1313-99-1, 12035-72-2, 7440-02-0', '7439-96-5', '7440-39-3', '7440-43-9', '7440-50-8']	['Nickel compounds', 'MANGANESE (UNFILTERED);MANGANESE', 'BARIUM', 'CADMIUM', 'COPPER']	2
0.207332	5	1311	1009	328	0.250191	0.325074	['7439-92-1', '7439-97-6', '7440-43-9', '7440-47-3', '71-43-2']				['71-43-2', '7439-92-1', '7439-97-6', '7440-43-9', '7440-47-3']	['BENZENE', 'LEAD, INORGANIC;LEAD', 'MERCURY', 'CADMIUM', 'CHROMIUM (III);CHROMIUM, TOTAL;CHROMIUM']	2
0.207332	6	1330	1093	328	0.246617	0.300091	['7440-50-8', '7778-39-4, 1327-53-3, 1303-00-0, 64436-13-1, 7440-38-2', '7439-92-1', '108-88-3', '7440-47-3', '1313-99-1, 12035-72-2, 7440-02-0']				['108-88-3', '1313-99-1, 12035-72-2, 7440-02-0', '7439-92-1', '7440-47-3', '7440-50-8', '7778-39-4, 1327-53-3, 1303-00-0, 64436-13-1, 7440-38-2']	['TOLUENE', 'Nickel compounds', 'LEAD, INORGANIC;LEAD', 'CHROMIUM (III);CHROMIUM, TOTAL;CHROMIUM', 'COPPER', 'Arsenic compounds']	2
0.207332	6	1319	1023	328	0.248673	0.320626	['7440-50-8', '7439-92-1', '7440-47-3', '7440-66-6', '1313-99-1, 12035-72-2, 7440-02-0', '71-43-2']				['1313-99-1, 12035-72-2, 7440-02-0', '71-43-2', '7439-92-1', '7440-47-3', '7440-50-8', '7440-66-6']	['Nickel compounds', 'BENZENE', 'LEAD, INORGANIC;LEAD', 'CHROMIUM (III);CHROMIUM, TOTAL;CHROMIUM', 'COPPER', 'ZINC']	2
0.207332	6	1259	1064	328	0.260524	0.308271	['7778-39-4, 1327-53-3, 1303-00-0, 64436-13-1, 7440-38-2', '7439-92-1', '7439-97-6', '7440-43-9', '7440-47-3', '7439-96-5']				['7439-92-1', '7439-96-5', '7439-97-6', '7440-43-9', '7440-47-3', '7778-39-4, 1327-53-3, 1303-00-0, 64436-13-1, 7440-38-2']	['LEAD, INORGANIC;LEAD', 'MANGANESE (UNFILTERED);MANGANESE', 'MERCURY', 'CADMIUM', 'CHROMIUM (III);CHROMIUM, TOTAL;CHROMIUM', 'Arsenic compounds']	2
0.2067	3	1232	781	327	0.265422	0.418694	['7440-36-0', '71-43-2', '7778-39-4, 1327-53-3, 1303-00-0, 64436-13-1, 7440-38-2']				['71-43-2', '7440-36-0', '7778-39-4, 1327-53-3, 1303-00-0, 64436-13-1, 7440-38-2']	['BENZENE', 'ANTIMONY', 'Arsenic compounds']	2
0.2067	3	1183	749	327	0.276416	0.436582	['79-01-6', '71-43-2', '7440-39-3']				['71-43-2', '7440-39-3', '79-01-6']	['BENZENE', 'BARIUM', 'TRICHLOROETHYLENE;TCE;TRICHLOROETHENE']	2
0.2067	3	1051	639	327	0.311132	0.511737	['71-43-2', '75-09-2', '75-01-4']				['71-43-2', '75-01-4', '75-09-2']	['BENZENE', 'VINYL CHLORIDE', 'METHYLENE CHLORIDE;DICHLOROMETHANE']	2
0.2067	4	1166	805	327	0.280446	0.406211	['108-88-3', '7440-43-9', '71-43-2', '100-41-4']				['100-41-4', '108-88-3', '71-43-2', '7440-43-9']	['ETHYLBENZENE', 'TOLUENE', 'BENZENE', 'CADMIUM']	2
0.2067	4	1278	950	327	0.255869	0.344211	['108-88-3', '7439-97-6', '7778-39-4, 1327-53-3, 1303-00-0, 64436-13-1, 7440-38-2', '71-43-2']				['108-88-3', '71-43-2', '7439-97-6', '7778-39-4, 1327-53-3, 1303-00-0, 64436-13-1, 7440-38-2']	['TOLUENE', 'BENZENE', 'MERCURY', 'Arsenic compounds']	2
0.2067	4	1276	895	327	0.25627	0.365363	['108-88-3', '71-43-2', '7778-39-4, 1327-53-3, 1303-00-0, 64436-13-1, 7440-38-2', '75-09-2']				['108-88-3', '71-43-2', '75-09-2', '7778-39-4, 1327-53-3, 1303-00-0, 64436-13-1, 7440-38-2']	['TOLUENE', 'BENZENE', 'METHYLENE CHLORIDE;DICHLOROMETHANE', 'Arsenic compounds']	2
0.2067	4	1393	1012	327	0.234745	0.323123	['79-01-6', '71-43-2', '7439-92-1', '7440-50-8']				['71-43-2', '7439-92-1', '7440-50-8', '79-01-6']	['BENZENE', 'LEAD, INORGANIC;LEAD', 'COPPER', 'TRICHLOROETHYLENE;TCE;TRICHLOROETHENE']	2
0.2067	4	1195	920	327	0.27364	0.355435	['7439-97-6', '7440-41-7', '7778-39-4, 1327-53-3, 1303-00-0, 64436-13-1, 7440-38-2', '7439-92-1']				['7439-92-1', '7439-97-6', '7440-41-7', '7778-39-4, 1327-53-3, 1303-00-0, 64436-13-1, 7440-38-2']	['LEAD, INORGANIC;LEAD', 'MERCURY', 'BERYLLIUM', 'Arsenic compounds']	2
0.2067	4	1068	800	327	0.30618	0.40875	['7439-96-5', '7440-43-9', '7440-41-7', '7440-47-3']				['7439-96-5', '7440-41-7', '7440-43-9', '7440-47-3']	['MANGANESE (UNFILTERED);MANGANESE', 'BERYLLIUM', 'CADMIUM', 'CHROMIUM (III);CHROMIUM, TOTAL;CHROMIUM']	2
0.2067	5	1195	915	327	0.27364	0.357377	['7440-66-6', '7440-43-9', '108-88-3', '7440-47-3', '1313-99-1, 12035-72-2, 7440-02-0']				['108-88-3', '1313-99-1, 12035-72-2, 7440-02-0', '7440-43-9', '7440-47-3', '7440-66-6']	['TOLUENE', 'Nickel compounds', 'CADMIUM', 'CHROMIUM (III);CHROMIUM, TOTAL;CHROMIUM', 'ZINC']	2
0.2067	5	1391	1087	327	0.235083	0.300828	['79-01-6', '7439-92-1', '7440-43-9', '108-88-3', '7440-47-3']				['108-88-3', '7439-92-1', '7440-43-9', '7440-47-3', '79-01-6']	['TOLUENE', 'LEAD, INORGANIC;LEAD', 'CADMIUM', 'CHROMIUM (III);CHROMIUM, TOTAL;CHROMIUM', 'TRICHLOROETHYLENE;TCE;TRICHLOROETHENE']	2
0.2067	5	1165	906	327	0.280687	0.360927	['7440-50-8', '7778-39-4, 1327-53-3, 1303-00-0, 64436-13-1, 7440-38-2', '7439-97-6', '1313-99-1, 12035-72-2, 7440-02-0', '7439-96-5']				['1313-99-1, 12035-72-2, 7440-02-0', '7439-96-5', '7439-97-6', '7440-50-8', '7778-39-4, 1327-53-3, 1303-00-0, 64436-13-1, 7440-38-2']	['Nickel compounds', 'MANGANESE (UNFILTERED);MANGANESE', 'MERCURY', 'COPPER', 'Arsenic compounds']	2
0.2067	5	1165	898	327	0.280687	0.364143	['7440-39-3', '7778-39-4, 1327-53-3, 1303-00-0, 64436-13-1, 7440-38-2', '7439-97-6', '7440-43-9', '7440-66-6']				['7439-97-6', '7440-39-3', '7440-43-9', '7440-66-6', '7778-39-4, 1327-53-3, 1303-00-0, 64436-13-1, 7440-38-2']	['MERCURY', 'BARIUM', 'CADMIUM', 'ZINC', 'Arsenic compounds']	2
0.2067	6	1324	1060	327	0.246979	0.308491	['7440-50-8', '7778-39-4, 1327-53-3, 1303-00-0, 64436-13-1, 7440-38-2', '7439-92-1', '108-88-3', '1313-99-1, 12035-72-2, 7440-02-0', '7440-66-6']				['108-88-3', '1313-99-1, 12035-72-2, 7440-02-0', '7439-92-1', '7440-50-8', '7440-66-6', '7778-39-4, 1327-53-3, 1303-00-0, 64436-13-1, 7440-38-2']	['TOLUENE', 'Nickel compounds', 'LEAD, INORGANIC;LEAD', 'COPPER', 'ZINC', 'Arsenic compounds']	2
0.2067	6	1262	1057	327	0.259113	0.309366	['7778-39-4, 1327-53-3, 1303-00-0, 64436-13-1, 7440-38-2', '7439-92-1', '7439-97-6', '7440-47-3', '1313-99-1, 12035-72-2, 7440-02-0', '7439-96-5']				['1313-99-1, 12035-72-2, 7440-02-0', '7439-92-1', '7439-96-5', '7439-97-6', '7440-47-3', '7778-39-4, 1327-53-3, 1303-00-0, 64436-13-1, 7440-38-2']	['Nickel compounds', 'LEAD, INORGANIC;LEAD', 'MANGANESE (UNFILTERED);MANGANESE', 'MERCURY', 'CHROMIUM (III);CHROMIUM, TOTAL;CHROMIUM', 'Arsenic compounds']	2
0.2067	6	1250	1042	327	0.2616	0.31382	['7778-39-4, 1327-53-3, 1303-00-0, 64436-13-1, 7440-38-2', '7439-92-1', '7439-97-6', '1313-99-1, 12035-72-2, 7440-02-0', '7440-66-6', '7439-96-5']				['1313-99-1, 12035-72-2, 7440-02-0', '7439-92-1', '7439-96-5', '7439-97-6', '7440-66-6', '7778-39-4, 1327-53-3, 1303-00-0, 64436-13-1, 7440-38-2']	['Nickel compounds', 'LEAD, INORGANIC;LEAD', 'MANGANESE (UNFILTERED);MANGANESE', 'MERCURY', 'ZINC', 'Arsenic compounds']	2
0.2067	6	1240	1044	327	0.26371	0.313218	['7440-50-8', '7778-39-4, 1327-53-3, 1303-00-0, 64436-13-1, 7440-38-2', '7439-92-1', '7439-97-6', '7440-43-9', '7439-96-5']				['7439-92-1', '7439-96-5', '7439-97-6', '7440-43-9', '7440-50-8', '7778-39-4, 1327-53-3, 1303-00-0, 64436-13-1, 7440-38-2']	['LEAD, INORGANIC;LEAD', 'MANGANESE (UNFILTERED);MANGANESE', 'MERCURY', 'CADMIUM', 'COPPER', 'Arsenic compounds']	2
0.2067	7	1177	1004	327	0.277825	0.325697	['7440-39-3', '7440-50-8', '7439-92-1', '7440-66-6', '7440-43-9', '7440-47-3', '1313-99-1, 12035-72-2, 7440-02-0']				['1313-99-1, 12035-72-2, 7440-02-0', '7439-92-1', '7440-39-3', '7440-43-9', '7440-47-3', '7440-50-8', '7440-66-6']	['Nickel compounds', 'LEAD, INORGANIC;LEAD', 'BARIUM', 'CADMIUM', 'CHROMIUM (III);CHROMIUM, TOTAL;CHROMIUM', 'COPPER', 'ZINC']	2
0.206068	3	1023	652	326	0.318671	0.5	['1330-20-7', '7440-43-9', '1313-99-1, 12035-72-2, 7440-02-0']				['1313-99-1, 12035-72-2, 7440-02-0', '1330-20-7', '7440-43-9']	['Nickel compounds', 'XYLENES;DIMETHYLBENZENE;TOTAL XYLENES, UNSPECIFIED MIXTURE;XYLENE', 'CADMIUM']	2
0.206068	3	1089	694	326	0.299357	0.469741	['7440-43-9', '7782-49-2', '7778-39-4, 1327-53-3, 1303-00-0, 64436-13-1, 7440-38-2']				['7440-43-9', '7778-39-4, 1327-53-3, 1303-00-0, 64436-13-1, 7440-38-2', '7782-49-2']	['CADMIUM', 'Arsenic compounds', 'SELENIUM']	2
0.206068	4	1242	887	326	0.26248	0.367531	['1330-20-7', '108-88-3', '7778-39-4, 1327-53-3, 1303-00-0, 64436-13-1, 7440-38-2', '1313-99-1, 12035-72-2, 7440-02-0']				['108-88-3', '1313-99-1, 12035-72-2, 7440-02-0', '1330-20-7', '7778-39-4, 1327-53-3, 1303-00-0, 64436-13-1, 7440-38-2']	['TOLUENE', 'Nickel compounds', 'XYLENES;DIMETHYLBENZENE;TOTAL XYLENES, UNSPECIFIED MIXTURE;XYLENE', 'Arsenic compounds']	2
0.206068	4	1240	891	326	0.262903	0.365881	['1330-20-7', '7440-47-3', '7778-39-4, 1327-53-3, 1303-00-0, 64436-13-1, 7440-38-2', '1313-99-1, 12035-72-2, 7440-02-0']				['1313-99-1, 12035-72-2, 7440-02-0', '1330-20-7', '7440-47-3', '7778-39-4, 1327-53-3, 1303-00-0, 64436-13-1, 7440-38-2']	['Nickel compounds', 'XYLENES;DIMETHYLBENZENE;TOTAL XYLENES, UNSPECIFIED MIXTURE;XYLENE', 'CHROMIUM (III);CHROMIUM, TOTAL;CHROMIUM', 'Arsenic compounds']	2
0.206068	4	1286	942	326	0.253499	0.346072	['7439-96-5', '71-43-2', '7778-39-4, 1327-53-3, 1303-00-0, 64436-13-1, 7440-38-2', '7440-50-8']				['71-43-2', '7439-96-5', '7440-50-8', '7778-39-4, 1327-53-3, 1303-00-0, 64436-13-1, 7440-38-2']	['BENZENE', 'MANGANESE (UNFILTERED);MANGANESE', 'COPPER', 'Arsenic compounds']	2
0.206068	5	1426	1145	326	0.228612	0.284716	['79-01-6', '7439-92-1', '127-18-4', '7440-47-3', '71-43-2']				['127-18-4', '71-43-2', '7439-92-1', '7440-47-3', '79-01-6']	['TETRACHLOROETHYLENE;TETRACHLOROETHENE;PCE;PERCHLOROETHYLENE;PERCHLOROETHENE', 'BENZENE', 'LEAD, INORGANIC;LEAD', 'CHROMIUM (III);CHROMIUM, TOTAL;CHROMIUM', 'TRICHLOROETHYLENE;TCE;TRICHLOROETHENE']	2
0.206068	5	1312	969	326	0.248476	0.336429	['7440-39-3', '7439-92-1', '7440-47-3', '1313-99-1, 12035-72-2, 7440-02-0', '71-43-2']				['1313-99-1, 12035-72-2, 7440-02-0', '71-43-2', '7439-92-1', '7440-39-3', '7440-47-3']	['Nickel compounds', 'BENZENE', 'LEAD, INORGANIC;LEAD', 'BARIUM', 'CHROMIUM (III);CHROMIUM, TOTAL;CHROMIUM']	2
0.206068	5	1300	1053	326	0.250769	0.309592	['7778-39-4, 1327-53-3, 1303-00-0, 64436-13-1, 7440-38-2', '7439-92-1', '1330-20-7', '7440-43-9', '7440-47-3']				['1330-20-7', '7439-92-1', '7440-43-9', '7440-47-3', '7778-39-4, 1327-53-3, 1303-00-0, 64436-13-1, 7440-38-2']	['XYLENES;DIMETHYLBENZENE;TOTAL XYLENES, UNSPECIFIED MIXTURE;XYLENE', 'LEAD, INORGANIC;LEAD', 'CADMIUM', 'CHROMIUM (III);CHROMIUM, TOTAL;CHROMIUM', 'Arsenic compounds']	2
0.206068	5	1251	934	326	0.260592	0.349036	['7440-50-8', '7440-43-9', '7440-47-3', '7440-66-6', '71-43-2']				['71-43-2', '7440-43-9', '7440-47-3', '7440-50-8', '7440-66-6']	['BENZENE', 'CADMIUM', 'CHROMIUM (III);CHROMIUM, TOTAL;CHROMIUM', 'COPPER', 'ZINC']	2
0.206068	5	1225	1020	326	0.266122	0.319608	['7778-39-4, 1327-53-3, 1303-00-0, 64436-13-1, 7440-38-2', '7439-92-1', '7440-43-9', '7439-96-5', '7439-89-6']				['7439-89-6', '7439-92-1', '7439-96-5', '7440-43-9', '7778-39-4, 1327-53-3, 1303-00-0, 64436-13-1, 7440-38-2']	['IRON', 'LEAD, INORGANIC;LEAD', 'MANGANESE (UNFILTERED);MANGANESE', 'CADMIUM', 'Arsenic compounds']	2
0.206068	5	1224	1004	326	0.26634	0.324701	['7778-39-4, 1327-53-3, 1303-00-0, 64436-13-1, 7440-38-2', '7439-92-1', '7439-96-5', '7440-43-9', '7440-36-0']				['7439-92-1', '7439-96-5', '7440-36-0', '7440-43-9', '7778-39-4, 1327-53-3, 1303-00-0, 64436-13-1, 7440-38-2']	['LEAD, INORGANIC;LEAD', 'MANGANESE (UNFILTERED);MANGANESE', 'ANTIMONY', 'CADMIUM', 'Arsenic compounds']	2
0.206068	6	1206	978	326	0.270315	0.333333	['7440-39-3', '7778-39-4, 1327-53-3, 1303-00-0, 64436-13-1, 7440-38-2', '7440-47-3', '7440-66-6', '1313-99-1, 12035-72-2, 7440-02-0', '7439-96-5']				['1313-99-1, 12035-72-2, 7440-02-0', '7439-96-5', '7440-39-3', '7440-47-3', '7440-66-6', '7778-39-4, 1327-53-3, 1303-00-0, 64436-13-1, 7440-38-2']	['Nickel compounds', 'MANGANESE (UNFILTERED);MANGANESE', 'BARIUM', 'CHROMIUM (III);CHROMIUM, TOTAL;CHROMIUM', 'ZINC', 'Arsenic compounds']	2
0.205436	3	1075	637	325	0.302326	0.510204	['7778-39-4, 1327-53-3, 1303-00-0, 64436-13-1, 7440-38-2', '7440-62-2', '1313-99-1, 12035-72-2, 7440-02-0']				['1313-99-1, 12035-72-2, 7440-02-0', '7440-62-2', '7778-39-4, 1327-53-3, 1303-00-0, 64436-13-1, 7440-38-2']	['Nickel compounds', 'VANADIUM (FUME OR DUST);VANADIUM', 'Arsenic compounds']	2
0.205436	4	1193	943	325	0.272422	0.344645	['7440-43-9', '7778-39-4, 1327-53-3, 1303-00-0, 64436-13-1, 7440-38-2', '7429-90-5', '7439-92-1']				['7429-90-5', '7439-92-1', '7440-43-9', '7778-39-4, 1327-53-3, 1303-00-0, 64436-13-1, 7440-38-2']	['ALUMINUM;ALUMINUM (METAL);ALUMINUM (FUME OR DUST)', 'LEAD, INORGANIC;LEAD', 'CADMIUM', 'Arsenic compounds']	2
0.205436	5	1242	938	325	0.261675	0.346482	['7440-50-8', '7439-92-1', '7440-43-9', '108-88-3', '1313-99-1, 12035-72-2, 7440-02-0']				['108-88-3', '1313-99-1, 12035-72-2, 7440-02-0', '7439-92-1', '7440-43-9', '7440-50-8']	['TOLUENE', 'Nickel compounds', 'LEAD, INORGANIC;LEAD', 'CADMIUM', 'COPPER']	2
0.205436	5	1305	1069	325	0.249042	0.304022	['7439-92-1', '7440-43-9', '108-88-3', '7440-66-6', '71-43-2']				['108-88-3', '71-43-2', '7439-92-1', '7440-43-9', '7440-66-6']	['TOLUENE', 'BENZENE', 'LEAD, INORGANIC;LEAD', 'CADMIUM', 'ZINC']	2
0.205436	5	1405	1194	325	0.231317	0.272194	['79-01-6', '7778-39-4, 1327-53-3, 1303-00-0, 64436-13-1, 7440-38-2', '7439-92-1', '127-18-4', '7440-66-6']				['127-18-4', '7439-92-1', '7440-66-6', '7778-39-4, 1327-53-3, 1303-00-0, 64436-13-1, 7440-38-2', '79-01-6']	['TETRACHLOROETHYLENE;TETRACHLOROETHENE;PCE;PERCHLOROETHYLENE;PERCHLOROETHENE', 'LEAD, INORGANIC;LEAD', 'ZINC', 'Arsenic compounds', 'TRICHLOROETHYLENE;TCE;TRICHLOROETHENE']	2
0.205436	5	1312	981	325	0.247713	0.331295	['7439-92-1', '7439-97-6', '7440-47-3', '1313-99-1, 12035-72-2, 7440-02-0', '71-43-2']				['1313-99-1, 12035-72-2, 7440-02-0', '71-43-2', '7439-92-1', '7439-97-6', '7440-47-3']	['Nickel compounds', 'BENZENE', 'LEAD, INORGANIC;LEAD', 'MERCURY', 'CHROMIUM (III);CHROMIUM, TOTAL;CHROMIUM']	2
0.205436	5	1350	1002	325	0.240741	0.324351	['79-01-6', '7439-92-1', '7440-66-6', '7440-47-3', '1313-99-1, 12035-72-2, 7440-02-0']				['1313-99-1, 12035-72-2, 7440-02-0', '7439-92-1', '7440-47-3', '7440-66-6', '79-01-6']	['Nickel compounds', 'LEAD, INORGANIC;LEAD', 'CHROMIUM (III);CHROMIUM, TOTAL;CHROMIUM', 'ZINC', 'TRICHLOROETHYLENE;TCE;TRICHLOROETHENE']	2
0.205436	5	1097	876	325	0.296263	0.371005	['7439-97-6', '7440-43-9', '7440-47-3', '1313-99-1, 12035-72-2, 7440-02-0', '7439-96-5']				['1313-99-1, 12035-72-2, 7440-02-0', '7439-96-5', '7439-97-6', '7440-43-9', '7440-47-3']	['Nickel compounds', 'MANGANESE (UNFILTERED);MANGANESE', 'MERCURY', 'CADMIUM', 'CHROMIUM (III);CHROMIUM, TOTAL;CHROMIUM']	2
0.205436	5	1056	842	325	0.307765	0.385986	['7439-97-6', '7440-43-9', '1313-99-1, 12035-72-2, 7440-02-0', '7440-66-6', '7439-96-5']				['1313-99-1, 12035-72-2, 7440-02-0', '7439-96-5', '7439-97-6', '7440-43-9', '7440-66-6']	['Nickel compounds', 'MANGANESE (UNFILTERED);MANGANESE', 'MERCURY', 'CADMIUM', 'ZINC']	2
0.205436	5	1159	868	325	0.280414	0.374424	['7440-39-3', '7778-39-4, 1327-53-3, 1303-00-0, 64436-13-1, 7440-38-2', '7439-97-6', '1313-99-1, 12035-72-2, 7440-02-0', '7440-66-6']				['1313-99-1, 12035-72-2, 7440-02-0', '7439-97-6', '7440-39-3', '7440-66-6', '7778-39-4, 1327-53-3, 1303-00-0, 64436-13-1, 7440-38-2']	['Nickel compounds', 'MERCURY', 'BARIUM', 'ZINC', 'Arsenic compounds']	2
0.205436	5	1310	1007	325	0.248092	0.322741	['7440-39-3', '7439-92-1', '7440-43-9', '7440-47-3', '71-43-2']				['71-43-2', '7439-92-1', '7440-39-3', '7440-43-9', '7440-47-3']	['BENZENE', 'LEAD, INORGANIC;LEAD', 'BARIUM', 'CADMIUM', 'CHROMIUM (III);CHROMIUM, TOTAL;CHROMIUM']	2
0.205436	5	1247	1028	325	0.260626	0.316148	['7778-39-4, 1327-53-3, 1303-00-0, 64436-13-1, 7440-38-2', '7439-92-1', '7440-41-7', '7440-47-3', '7439-96-5']				['7439-92-1', '7439-96-5', '7440-41-7', '7440-47-3', '7778-39-4, 1327-53-3, 1303-00-0, 64436-13-1, 7440-38-2']	['LEAD, INORGANIC;LEAD', 'MANGANESE (UNFILTERED);MANGANESE', 'BERYLLIUM', 'CHROMIUM (III);CHROMIUM, TOTAL;CHROMIUM', 'Arsenic compounds']	2
0.205436	6	1374	1203	325	0.236536	0.270158	['7778-39-4, 1327-53-3, 1303-00-0, 64436-13-1, 7440-38-2', '7439-92-1', '108-88-3', '7440-47-3', '7440-66-6', '71-43-2']				['108-88-3', '71-43-2', '7439-92-1', '7440-47-3', '7440-66-6', '7778-39-4, 1327-53-3, 1303-00-0, 64436-13-1, 7440-38-2']	['TOLUENE', 'BENZENE', 'LEAD, INORGANIC;LEAD', 'CHROMIUM (III);CHROMIUM, TOTAL;CHROMIUM', 'ZINC', 'Arsenic compounds']	2
0.205436	6	1244	1034	325	0.261254	0.314313	['7440-50-8', '7778-39-4, 1327-53-3, 1303-00-0, 64436-13-1, 7440-38-2', '7439-92-1', '7439-97-6', '1313-99-1, 12035-72-2, 7440-02-0', '7439-96-5']				['1313-99-1, 12035-72-2, 7440-02-0', '7439-92-1', '7439-96-5', '7439-97-6', '7440-50-8', '7778-39-4, 1327-53-3, 1303-00-0, 64436-13-1, 7440-38-2']	['Nickel compounds', 'LEAD, INORGANIC;LEAD', 'MANGANESE (UNFILTERED);MANGANESE', 'MERCURY', 'COPPER', 'Arsenic compounds']	2
0.205436	6	1246	1040	325	0.260835	0.3125	['7440-39-3', '7778-39-4, 1327-53-3, 1303-00-0, 64436-13-1, 7440-38-2', '7439-92-1', '7439-97-6', '7440-47-3', '1313-99-1, 12035-72-2, 7440-02-0']				['1313-99-1, 12035-72-2, 7440-02-0', '7439-92-1', '7439-97-6', '7440-39-3', '7440-47-3', '7778-39-4, 1327-53-3, 1303-00-0, 64436-13-1, 7440-38-2']	['Nickel compounds', 'LEAD, INORGANIC;LEAD', 'MERCURY', 'BARIUM', 'CHROMIUM (III);CHROMIUM, TOTAL;CHROMIUM', 'Arsenic compounds']	2
0.205436	6	1236	1038	325	0.262945	0.313102	['7440-39-3', '7440-50-8', '7778-39-4, 1327-53-3, 1303-00-0, 64436-13-1, 7440-38-2', '7439-92-1', '7440-43-9', '7439-96-5']				['7439-92-1', '7439-96-5', '7440-39-3', '7440-43-9', '7440-50-8', '7778-39-4, 1327-53-3, 1303-00-0, 64436-13-1, 7440-38-2']	['LEAD, INORGANIC;LEAD', 'MANGANESE (UNFILTERED);MANGANESE', 'BARIUM', 'CADMIUM', 'COPPER', 'Arsenic compounds']	2
0.205436	7	1247	1075	325	0.260626	0.302326	['7440-39-3', '7440-50-8', '7778-39-4, 1327-53-3, 1303-00-0, 64436-13-1, 7440-38-2', '7439-92-1', '7440-43-9', '7440-47-3', '7440-66-6']				['7439-92-1', '7440-39-3', '7440-43-9', '7440-47-3', '7440-50-8', '7440-66-6', '7778-39-4, 1327-53-3, 1303-00-0, 64436-13-1, 7440-38-2']	['LEAD, INORGANIC;LEAD', 'BARIUM', 'CADMIUM', 'CHROMIUM (III);CHROMIUM, TOTAL;CHROMIUM', 'COPPER', 'ZINC', 'Arsenic compounds']	2
0.204804	3	845	562	324	0.383432	0.576512	['7439-97-6', '7440-41-7', '1313-99-1, 12035-72-2, 7440-02-0']				['1313-99-1, 12035-72-2, 7440-02-0', '7439-97-6', '7440-41-7']	['Nickel compounds', 'MERCURY', 'BERYLLIUM']	2
0.204804	3	1210	746	324	0.267769	0.434316	['79-01-6', '7439-97-6', '71-43-2']				['71-43-2', '7439-97-6', '79-01-6']	['BENZENE', 'MERCURY', 'TRICHLOROETHYLENE;TCE;TRICHLOROETHENE']	2
0.204804	4	1241	940	324	0.26108	0.344681	['108-88-3', '7440-43-9', '7778-39-4, 1327-53-3, 1303-00-0, 64436-13-1, 7440-38-2', '100-41-4']				['100-41-4', '108-88-3', '7440-43-9', '7778-39-4, 1327-53-3, 1303-00-0, 64436-13-1, 7440-38-2']	['ETHYLBENZENE', 'TOLUENE', 'CADMIUM', 'Arsenic compounds']	2
0.204804	4	1402	1061	324	0.231098	0.305372	['79-01-6', '7778-39-4, 1327-53-3, 1303-00-0, 64436-13-1, 7440-38-2', '7439-92-1', '100-41-4']				['100-41-4', '7439-92-1', '7778-39-4, 1327-53-3, 1303-00-0, 64436-13-1, 7440-38-2', '79-01-6']	['ETHYLBENZENE', 'LEAD, INORGANIC;LEAD', 'Arsenic compounds', 'TRICHLOROETHYLENE;TCE;TRICHLOROETHENE']	2
0.204804	4	1250	891	324	0.2592	0.363636	['79-01-6', '7440-43-9', '108-88-3', '127-18-4']				['108-88-3', '127-18-4', '7440-43-9', '79-01-6']	['TOLUENE', 'TETRACHLOROETHYLENE;TETRACHLOROETHENE;PCE;PERCHLOROETHYLENE;PERCHLOROETHENE', 'CADMIUM', 'TRICHLOROETHYLENE;TCE;TRICHLOROETHENE']	2
0.204804	4	1271	940	324	0.254917	0.344681	['7440-39-3', '108-88-3', '71-43-2', '7778-39-4, 1327-53-3, 1303-00-0, 64436-13-1, 7440-38-2']				['108-88-3', '71-43-2', '7440-39-3', '7778-39-4, 1327-53-3, 1303-00-0, 64436-13-1, 7440-38-2']	['TOLUENE', 'BENZENE', 'BARIUM', 'Arsenic compounds']	2
0.204804	4	1220	837	324	0.265574	0.387097	['7440-47-3', '7440-43-9', '127-18-4', '1313-99-1, 12035-72-2, 7440-02-0']				['127-18-4', '1313-99-1, 12035-72-2, 7440-02-0', '7440-43-9', '7440-47-3']	['TETRACHLOROETHYLENE;TETRACHLOROETHENE;PCE;PERCHLOROETHYLENE;PERCHLOROETHENE', 'Nickel compounds', 'CADMIUM', 'CHROMIUM (III);CHROMIUM, TOTAL;CHROMIUM']	2
0.204804	4	1280	920	324	0.253125	0.352174	['1330-20-7', '71-43-2', '7439-92-1', '1313-99-1, 12035-72-2, 7440-02-0']				['1313-99-1, 12035-72-2, 7440-02-0', '1330-20-7', '71-43-2', '7439-92-1']	['Nickel compounds', 'XYLENES;DIMETHYLBENZENE;TOTAL XYLENES, UNSPECIFIED MIXTURE;XYLENE', 'BENZENE', 'LEAD, INORGANIC;LEAD']	2
0.204804	4	1321	884	324	0.245269	0.366516	['79-01-6', '7439-92-1', '1313-99-1, 12035-72-2, 7440-02-0', '7440-50-8']				['1313-99-1, 12035-72-2, 7440-02-0', '7439-92-1', '7440-50-8', '79-01-6']	['Nickel compounds', 'LEAD, INORGANIC;LEAD', 'COPPER', 'TRICHLOROETHYLENE;TCE;TRICHLOROETHENE']	2
0.204804	4	1148	865	324	0.28223	0.374566	['7440-43-9', '7440-66-6', '7778-39-4, 1327-53-3, 1303-00-0, 64436-13-1, 7440-38-2', '7439-89-6']				['7439-89-6', '7440-43-9', '7440-66-6', '7778-39-4, 1327-53-3, 1303-00-0, 64436-13-1, 7440-38-2']	['IRON', 'CADMIUM', 'ZINC', 'Arsenic compounds']	2
0.204804	4	1193	912	324	0.271584	0.355263	['7440-39-3', '7440-41-7', '7778-39-4, 1327-53-3, 1303-00-0, 64436-13-1, 7440-38-2', '7439-92-1']				['7439-92-1', '7440-39-3', '7440-41-7', '7778-39-4, 1327-53-3, 1303-00-0, 64436-13-1, 7440-38-2']	['LEAD, INORGANIC;LEAD', 'BARIUM', 'BERYLLIUM', 'Arsenic compounds']	2
0.204804	4	1265	973	324	0.256126	0.332991	['7440-43-9', '7778-39-4, 1327-53-3, 1303-00-0, 64436-13-1, 7440-38-2', '75-09-2', '7439-92-1']				['7439-92-1', '7440-43-9', '75-09-2', '7778-39-4, 1327-53-3, 1303-00-0, 64436-13-1, 7440-38-2']	['LEAD, INORGANIC;LEAD', 'CADMIUM', 'METHYLENE CHLORIDE;DICHLOROMETHANE', 'Arsenic compounds']	2
0.204804	4	1123	801	324	0.288513	0.404494	['7440-36-0', '7440-43-9', '7439-97-6', '7778-39-4, 1327-53-3, 1303-00-0, 64436-13-1, 7440-38-2']				['7439-97-6', '7440-36-0', '7440-43-9', '7778-39-4, 1327-53-3, 1303-00-0, 64436-13-1, 7440-38-2']	['MERCURY', 'ANTIMONY', 'CADMIUM', 'Arsenic compounds']	2
0.204804	4	1148	839	324	0.28223	0.386174	['7440-39-3', '7440-41-7', '7778-39-4, 1327-53-3, 1303-00-0, 64436-13-1, 7440-38-2', '7440-47-3']				['7440-39-3', '7440-41-7', '7440-47-3', '7778-39-4, 1327-53-3, 1303-00-0, 64436-13-1, 7440-38-2']	['BARIUM', 'BERYLLIUM', 'CHROMIUM (III);CHROMIUM, TOTAL;CHROMIUM', 'Arsenic compounds']	2
0.204804	4	1267	869	324	0.255722	0.372842	['79-01-6', '7440-43-9', '7440-50-8', '7440-47-3']				['7440-43-9', '7440-47-3', '7440-50-8', '79-01-6']	['CADMIUM', 'CHROMIUM (III);CHROMIUM, TOTAL;CHROMIUM', 'COPPER', 'TRICHLOROETHYLENE;TCE;TRICHLOROETHENE']	2
0.204804	5	1390	973	324	0.233094	0.332991	['79-01-6', '7439-92-1', '108-88-3', '100-41-4', '71-43-2']				['100-41-4', '108-88-3', '71-43-2', '7439-92-1', '79-01-6']	['ETHYLBENZENE', 'TOLUENE', 'BENZENE', 'LEAD, INORGANIC;LEAD', 'TRICHLOROETHYLENE;TCE;TRICHLOROETHENE']	2
0.204804	5	1307	1094	324	0.247896	0.296161	['7778-39-4, 1327-53-3, 1303-00-0, 64436-13-1, 7440-38-2', '7439-92-1', '1330-20-7', '7440-43-9', '108-88-3']				['108-88-3', '1330-20-7', '7439-92-1', '7440-43-9', '7778-39-4, 1327-53-3, 1303-00-0, 64436-13-1, 7440-38-2']	['TOLUENE', 'XYLENES;DIMETHYLBENZENE;TOTAL XYLENES, UNSPECIFIED MIXTURE;XYLENE', 'LEAD, INORGANIC;LEAD', 'CADMIUM', 'Arsenic compounds']	2
0.204804	5	1291	997	324	0.250968	0.324975	['7440-50-8', '7778-39-4, 1327-53-3, 1303-00-0, 64436-13-1, 7440-38-2', '7440-43-9', '108-88-3', '7440-47-3']				['108-88-3', '7440-43-9', '7440-47-3', '7440-50-8', '7778-39-4, 1327-53-3, 1303-00-0, 64436-13-1, 7440-38-2']	['TOLUENE', 'CADMIUM', 'CHROMIUM (III);CHROMIUM, TOTAL;CHROMIUM', 'COPPER', 'Arsenic compounds']	2
0.204804	5	1253	1011	324	0.258579	0.320475	['117-81-7', '7778-39-4, 1327-53-3, 1303-00-0, 64436-13-1, 7440-38-2', '7439-92-1', '1313-99-1, 12035-72-2, 7440-02-0', '7440-66-6']				['117-81-7', '1313-99-1, 12035-72-2, 7440-02-0', '7439-92-1', '7440-66-6', '7778-39-4, 1327-53-3, 1303-00-0, 64436-13-1, 7440-38-2']	['B2EHP;BIS(2-ETHYLHEXYL)PHTHALATE;BEHP;DEHP;DI(2-ETHYLHEXYL)PHTHALATE', 'Nickel compounds', 'LEAD, INORGANIC;LEAD', 'ZINC', 'Arsenic compounds']	2
0.204804	5	1061	841	324	0.305372	0.385256	['7440-39-3', '7439-97-6', '7440-43-9', '7440-47-3', '1313-99-1, 12035-72-2, 7440-02-0']				['1313-99-1, 12035-72-2, 7440-02-0', '7439-97-6', '7440-39-3', '7440-43-9', '7440-47-3']	['Nickel compounds', 'MERCURY', 'BARIUM', 'CADMIUM', 'CHROMIUM (III);CHROMIUM, TOTAL;CHROMIUM']	2
0.204804	5	1151	939	324	0.281494	0.345048	['7440-50-8', '7439-92-1', '7440-43-9', '7440-41-7', '7440-47-3']				['7439-92-1', '7440-41-7', '7440-43-9', '7440-47-3', '7440-50-8']	['LEAD, INORGANIC;LEAD', 'BERYLLIUM', 'CADMIUM', 'CHROMIUM (III);CHROMIUM, TOTAL;CHROMIUM', 'COPPER']	2
0.204804	6	1279	1015	324	0.253323	0.319212	['7439-92-1', '7440-66-6', '7440-43-9', '108-88-3', '7440-47-3', '1313-99-1, 12035-72-2, 7440-02-0']				['108-88-3', '1313-99-1, 12035-72-2, 7440-02-0', '7439-92-1', '7440-43-9', '7440-47-3', '7440-66-6']	['TOLUENE', 'Nickel compounds', 'LEAD, INORGANIC;LEAD', 'CADMIUM', 'CHROMIUM (III);CHROMIUM, TOTAL;CHROMIUM', 'ZINC']	2
0.204172	3	1118	636	323	0.288909	0.507862	['79-01-6', '7440-39-3', '1313-99-1, 12035-72-2, 7440-02-0']				['1313-99-1, 12035-72-2, 7440-02-0', '7440-39-3', '79-01-6']	['Nickel compounds', 'BARIUM', 'TRICHLOROETHYLENE;TCE;TRICHLOROETHENE']	2
0.204172	3	1044	602	323	0.309387	0.536545	['7440-36-0', '7440-41-7', '7778-39-4, 1327-53-3, 1303-00-0, 64436-13-1, 7440-38-2']				['7440-36-0', '7440-41-7', '7778-39-4, 1327-53-3, 1303-00-0, 64436-13-1, 7440-38-2']	['ANTIMONY', 'BERYLLIUM', 'Arsenic compounds']	2
0.204172	3	888	573	323	0.363739	0.5637	['7440-39-3', '7440-43-9', '7440-41-7']				['7440-39-3', '7440-41-7', '7440-43-9']	['BARIUM', 'BERYLLIUM', 'CADMIUM']	2
0.204172	4	1279	963	323	0.252541	0.33541	['7778-39-4, 1327-53-3, 1303-00-0, 64436-13-1, 7440-38-2', '7439-92-1', '1313-99-1, 12035-72-2, 7440-02-0', '100-41-4']				['100-41-4', '1313-99-1, 12035-72-2, 7440-02-0', '7439-92-1', '7778-39-4, 1327-53-3, 1303-00-0, 64436-13-1, 7440-38-2']	['ETHYLBENZENE', 'Nickel compounds', 'LEAD, INORGANIC;LEAD', 'Arsenic compounds']	2
0.204172	4	1124	751	323	0.287367	0.430093	['108-88-3', '7440-43-9', '7439-97-6', '1313-99-1, 12035-72-2, 7440-02-0']				['108-88-3', '1313-99-1, 12035-72-2, 7440-02-0', '7439-97-6', '7440-43-9']	['TOLUENE', 'Nickel compounds', 'MERCURY', 'CADMIUM']	2
0.204172	4	1275	898	323	0.253333	0.359688	['7440-47-3', '79-01-6', '108-88-3', '1313-99-1, 12035-72-2, 7440-02-0']				['108-88-3', '1313-99-1, 12035-72-2, 7440-02-0', '7440-47-3', '79-01-6']	['TOLUENE', 'Nickel compounds', 'CHROMIUM (III);CHROMIUM, TOTAL;CHROMIUM', 'TRICHLOROETHYLENE;TCE;TRICHLOROETHENE']	2
0.204172	4	1348	885	323	0.239614	0.364972	['1330-20-7', '79-01-6', '108-88-3', '7778-39-4, 1327-53-3, 1303-00-0, 64436-13-1, 7440-38-2']				['108-88-3', '1330-20-7', '7778-39-4, 1327-53-3, 1303-00-0, 64436-13-1, 7440-38-2', '79-01-6']	['TOLUENE', 'XYLENES;DIMETHYLBENZENE;TOTAL XYLENES, UNSPECIFIED MIXTURE;XYLENE', 'Arsenic compounds', 'TRICHLOROETHYLENE;TCE;TRICHLOROETHENE']	2
0.204172	4	1383	973	323	0.23355	0.331963	['79-01-6', '108-88-3', '7778-39-4, 1327-53-3, 1303-00-0, 64436-13-1, 7440-38-2', '7440-66-6']				['108-88-3', '7440-66-6', '7778-39-4, 1327-53-3, 1303-00-0, 64436-13-1, 7440-38-2', '79-01-6']	['TOLUENE', 'ZINC', 'Arsenic compounds', 'TRICHLOROETHYLENE;TCE;TRICHLOROETHENE']	2
0.204172	4	1079	808	323	0.299351	0.399752	['7440-47-3', '7440-43-9', '117-81-7', '1313-99-1, 12035-72-2, 7440-02-0']				['117-81-7', '1313-99-1, 12035-72-2, 7440-02-0', '7440-43-9', '7440-47-3']	['B2EHP;BIS(2-ETHYLHEXYL)PHTHALATE;BEHP;DEHP;DI(2-ETHYLHEXYL)PHTHALATE', 'Nickel compounds', 'CADMIUM', 'CHROMIUM (III);CHROMIUM, TOTAL;CHROMIUM']	2
0.204172	4	1385	935	323	0.233213	0.345455	['79-01-6', '117-81-7', '71-43-2', '7439-92-1']				['117-81-7', '71-43-2', '7439-92-1', '79-01-6']	['B2EHP;BIS(2-ETHYLHEXYL)PHTHALATE;BEHP;DEHP;DI(2-ETHYLHEXYL)PHTHALATE', 'BENZENE', 'LEAD, INORGANIC;LEAD', 'TRICHLOROETHYLENE;TCE;TRICHLOROETHENE']	2
0.204172	4	1180	882	323	0.273729	0.366213	['7440-43-9', '117-81-7', '7778-39-4, 1327-53-3, 1303-00-0, 64436-13-1, 7440-38-2', '7440-66-6']				['117-81-7', '7440-43-9', '7440-66-6', '7778-39-4, 1327-53-3, 1303-00-0, 64436-13-1, 7440-38-2']	['B2EHP;BIS(2-ETHYLHEXYL)PHTHALATE;BEHP;DEHP;DI(2-ETHYLHEXYL)PHTHALATE', 'CADMIUM', 'ZINC', 'Arsenic compounds']	2
0.204172	4	1385	917	323	0.233213	0.352236	['79-01-6', '71-43-2', '75-09-2', '7439-92-1']				['71-43-2', '7439-92-1', '75-09-2', '79-01-6']	['BENZENE', 'LEAD, INORGANIC;LEAD', 'METHYLENE CHLORIDE;DICHLOROMETHANE', 'TRICHLOROETHYLENE;TCE;TRICHLOROETHENE']	2
0.204172	4	1093	808	323	0.295517	0.399752	['7440-43-9', '7439-97-6', '7440-41-7', '7439-92-1']				['7439-92-1', '7439-97-6', '7440-41-7', '7440-43-9']	['LEAD, INORGANIC;LEAD', 'MERCURY', 'BERYLLIUM', 'CADMIUM']	2
0.204172	5	1291	1041	323	0.250194	0.310279	['7439-92-1', '7440-43-9', '108-88-3', '100-41-4', '71-43-2']				['100-41-4', '108-88-3', '71-43-2', '7439-92-1', '7440-43-9']	['ETHYLBENZENE', 'TOLUENE', 'BENZENE', 'LEAD, INORGANIC;LEAD', 'CADMIUM']	2
0.204172	5	1293	1042	323	0.249807	0.309981	['7439-92-1', '1330-20-7', '7440-43-9', '108-88-3', '71-43-2']				['108-88-3', '1330-20-7', '71-43-2', '7439-92-1', '7440-43-9']	['TOLUENE', 'XYLENES;DIMETHYLBENZENE;TOTAL XYLENES, UNSPECIFIED MIXTURE;XYLENE', 'BENZENE', 'LEAD, INORGANIC;LEAD', 'CADMIUM']	2
0.204172	5	1426	1182	323	0.226508	0.273266	['7778-39-4, 1327-53-3, 1303-00-0, 64436-13-1, 7440-38-2', '7439-92-1', '127-18-4', '7440-47-3', '71-43-2']				['127-18-4', '71-43-2', '7439-92-1', '7440-47-3', '7778-39-4, 1327-53-3, 1303-00-0, 64436-13-1, 7440-38-2']	['TETRACHLOROETHYLENE;TETRACHLOROETHENE;PCE;PERCHLOROETHYLENE;PERCHLOROETHENE', 'BENZENE', 'LEAD, INORGANIC;LEAD', 'CHROMIUM (III);CHROMIUM, TOTAL;CHROMIUM', 'Arsenic compounds']	2
0.204172	5	1330	1008	323	0.242857	0.320437	['7439-92-1', '7440-47-3', '1313-99-1, 12035-72-2, 7440-02-0', '7439-96-5', '71-43-2']				['1313-99-1, 12035-72-2, 7440-02-0', '71-43-2', '7439-92-1', '7439-96-5', '7440-47-3']	['Nickel compounds', 'BENZENE', 'LEAD, INORGANIC;LEAD', 'MANGANESE (UNFILTERED);MANGANESE', 'CHROMIUM (III);CHROMIUM, TOTAL;CHROMIUM']	2
0.204172	5	1181	933	323	0.273497	0.346195	['7439-92-1', '7440-41-7', '7440-47-3', '1313-99-1, 12035-72-2, 7440-02-0', '7439-96-5']				['1313-99-1, 12035-72-2, 7440-02-0', '7439-92-1', '7439-96-5', '7440-41-7', '7440-47-3']	['Nickel compounds', 'LEAD, INORGANIC;LEAD', 'MANGANESE (UNFILTERED);MANGANESE', 'BERYLLIUM', 'CHROMIUM (III);CHROMIUM, TOTAL;CHROMIUM']	2
0.204172	5	1152	943	323	0.280382	0.342524	['7439-92-1', '7440-43-9', '7440-47-3', '1313-99-1, 12035-72-2, 7440-02-0', '7440-36-0']				['1313-99-1, 12035-72-2, 7440-02-0', '7439-92-1', '7440-36-0', '7440-43-9', '7440-47-3']	['Nickel compounds', 'LEAD, INORGANIC;LEAD', 'ANTIMONY', 'CADMIUM', 'CHROMIUM (III);CHROMIUM, TOTAL;CHROMIUM']	2
0.204172	5	1222	999	323	0.264321	0.323323	['7778-39-4, 1327-53-3, 1303-00-0, 64436-13-1, 7440-38-2', '7439-92-1', '1313-99-1, 12035-72-2, 7440-02-0', '7440-66-6', '7440-36-0']				['1313-99-1, 12035-72-2, 7440-02-0', '7439-92-1', '7440-36-0', '7440-66-6', '7778-39-4, 1327-53-3, 1303-00-0, 64436-13-1, 7440-38-2']	['Nickel compounds', 'LEAD, INORGANIC;LEAD', 'ANTIMONY', 'ZINC', 'Arsenic compounds']	2
0.204172	5	1033	841	323	0.312682	0.384067	['7440-50-8', '7440-66-6', '7440-41-7', '7440-47-3', '1313-99-1, 12035-72-2, 7440-02-0']				['1313-99-1, 12035-72-2, 7440-02-0', '7440-41-7', '7440-47-3', '7440-50-8', '7440-66-6']	['Nickel compounds', 'BERYLLIUM', 'CHROMIUM (III);CHROMIUM, TOTAL;CHROMIUM', 'COPPER', 'ZINC']	2
0.204172	6	1348	1132	323	0.239614	0.285336	['7778-39-4, 1327-53-3, 1303-00-0, 64436-13-1, 7440-38-2', '7439-92-1', '1330-20-7', '108-88-3', '100-41-4', '71-43-2']				['100-41-4', '108-88-3', '1330-20-7', '71-43-2', '7439-92-1', '7778-39-4, 1327-53-3, 1303-00-0, 64436-13-1, 7440-38-2']	['ETHYLBENZENE', 'TOLUENE', 'XYLENES;DIMETHYLBENZENE;TOTAL XYLENES, UNSPECIFIED MIXTURE;XYLENE', 'BENZENE', 'LEAD, INORGANIC;LEAD', 'Arsenic compounds']	2
0.204172	6	1195	971	323	0.270293	0.332647	['7440-39-3', '7440-50-8', '7778-39-4, 1327-53-3, 1303-00-0, 64436-13-1, 7440-38-2', '7440-47-3', '1313-99-1, 12035-72-2, 7440-02-0', '7439-96-5']				['1313-99-1, 12035-72-2, 7440-02-0', '7439-96-5', '7440-39-3', '7440-47-3', '7440-50-8', '7778-39-4, 1327-53-3, 1303-00-0, 64436-13-1, 7440-38-2']	['Nickel compounds', 'MANGANESE (UNFILTERED);MANGANESE', 'BARIUM', 'CHROMIUM (III);CHROMIUM, TOTAL;CHROMIUM', 'COPPER', 'Arsenic compounds']	2
0.204172	6	1232	1023	323	0.262175	0.315738	['7440-39-3', '7778-39-4, 1327-53-3, 1303-00-0, 64436-13-1, 7440-38-2', '7439-92-1', '7439-97-6', '7440-43-9', '7440-66-6']				['7439-92-1', '7439-97-6', '7440-39-3', '7440-43-9', '7440-66-6', '7778-39-4, 1327-53-3, 1303-00-0, 64436-13-1, 7440-38-2']	['LEAD, INORGANIC;LEAD', 'MERCURY', 'BARIUM', 'CADMIUM', 'ZINC', 'Arsenic compounds']	2
0.204172	6	1210	1003	323	0.266942	0.322034	['7440-39-3', '7778-39-4, 1327-53-3, 1303-00-0, 64436-13-1, 7440-38-2', '7440-43-9', '7440-47-3', '7440-66-6', '7439-96-5']				['7439-96-5', '7440-39-3', '7440-43-9', '7440-47-3', '7440-66-6', '7778-39-4, 1327-53-3, 1303-00-0, 64436-13-1, 7440-38-2']	['MANGANESE (UNFILTERED);MANGANESE', 'BARIUM', 'CADMIUM', 'CHROMIUM (III);CHROMIUM, TOTAL;CHROMIUM', 'ZINC', 'Arsenic compounds']	2
0.20354	3	1149	777	322	0.280244	0.414414	['7440-43-9', '50-32-8', '7778-39-4, 1327-53-3, 1303-00-0, 64436-13-1, 7440-38-2']				['50-32-8', '7440-43-9', '7778-39-4, 1327-53-3, 1303-00-0, 64436-13-1, 7440-38-2']	['3,4-BENZO-PYRENE;BENZO[A]PYRENE', 'CADMIUM', 'Arsenic compounds']	2
0.20354	4	1122	801	322	0.286988	0.401998	['1330-20-7', '108-88-3', '71-43-2', '1313-99-1, 12035-72-2, 7440-02-0']				['108-88-3', '1313-99-1, 12035-72-2, 7440-02-0', '1330-20-7', '71-43-2']	['TOLUENE', 'Nickel compounds', 'XYLENES;DIMETHYLBENZENE;TOTAL XYLENES, UNSPECIFIED MIXTURE;XYLENE', 'BENZENE']	2
0.20354	4	1171	885	322	0.274979	0.363842	['7440-50-8', '108-88-3', '71-43-2', '1313-99-1, 12035-72-2, 7440-02-0']				['108-88-3', '1313-99-1, 12035-72-2, 7440-02-0', '71-43-2', '7440-50-8']	['TOLUENE', 'Nickel compounds', 'BENZENE', 'COPPER']	2
0.20354	4	1239	826	322	0.259887	0.389831	['7440-39-3', '108-88-3', '7778-39-4, 1327-53-3, 1303-00-0, 64436-13-1, 7440-38-2', '1313-99-1, 12035-72-2, 7440-02-0']				['108-88-3', '1313-99-1, 12035-72-2, 7440-02-0', '7440-39-3', '7778-39-4, 1327-53-3, 1303-00-0, 64436-13-1, 7440-38-2']	['TOLUENE', 'Nickel compounds', 'BARIUM', 'Arsenic compounds']	2
0.20354	4	1292	921	322	0.249226	0.34962	['79-01-6', '71-43-2', '127-18-4', '7440-66-6']				['127-18-4', '71-43-2', '7440-66-6', '79-01-6']	['TETRACHLOROETHYLENE;TETRACHLOROETHENE;PCE;PERCHLOROETHYLENE;PERCHLOROETHENE', 'BENZENE', 'ZINC', 'TRICHLOROETHYLENE;TCE;TRICHLOROETHENE']	2
0.20354	4	1304	910	322	0.246933	0.353846	['7440-43-9', '7778-39-4, 1327-53-3, 1303-00-0, 64436-13-1, 7440-38-2', '127-18-4', '7440-66-6']				['127-18-4', '7440-43-9', '7440-66-6', '7778-39-4, 1327-53-3, 1303-00-0, 64436-13-1, 7440-38-2']	['TETRACHLOROETHYLENE;TETRACHLOROETHENE;PCE;PERCHLOROETHYLENE;PERCHLOROETHENE', 'CADMIUM', 'ZINC', 'Arsenic compounds']	2
0.20354	4	1331	1017	322	0.241923	0.316618	['79-01-6', '7778-39-4, 1327-53-3, 1303-00-0, 64436-13-1, 7440-38-2', '127-18-4', '7440-50-8']				['127-18-4', '7440-50-8', '7778-39-4, 1327-53-3, 1303-00-0, 64436-13-1, 7440-38-2', '79-01-6']	['TETRACHLOROETHYLENE;TETRACHLOROETHENE;PCE;PERCHLOROETHYLENE;PERCHLOROETHENE', 'COPPER', 'Arsenic compounds', 'TRICHLOROETHYLENE;TCE;TRICHLOROETHENE']	2
0.20354	4	1135	823	322	0.2837	0.391252	['7440-36-0', '7439-96-5', '7778-39-4, 1327-53-3, 1303-00-0, 64436-13-1, 7440-38-2', '1313-99-1, 12035-72-2, 7440-02-0']				['1313-99-1, 12035-72-2, 7440-02-0', '7439-96-5', '7440-36-0', '7778-39-4, 1327-53-3, 1303-00-0, 64436-13-1, 7440-38-2']	['Nickel compounds', 'MANGANESE (UNFILTERED);MANGANESE', 'ANTIMONY', 'Arsenic compounds']	2
0.20354	4	1119	814	322	0.287757	0.395577	['7440-36-0', '7778-39-4, 1327-53-3, 1303-00-0, 64436-13-1, 7440-38-2', '7440-50-8', '1313-99-1, 12035-72-2, 7440-02-0']				['1313-99-1, 12035-72-2, 7440-02-0', '7440-36-0', '7440-50-8', '7778-39-4, 1327-53-3, 1303-00-0, 64436-13-1, 7440-38-2']	['Nickel compounds', 'ANTIMONY', 'COPPER', 'Arsenic compounds']	2
0.20354	4	1219	819	322	0.264151	0.393162	['79-01-6', '7440-43-9', '7440-50-8', '7440-66-6']				['7440-43-9', '7440-50-8', '7440-66-6', '79-01-6']	['CADMIUM', 'COPPER', 'ZINC', 'TRICHLOROETHYLENE;TCE;TRICHLOROETHENE']	2
0.20354	5	1418	1173	322	0.22708	0.27451	['7778-39-4, 1327-53-3, 1303-00-0, 64436-13-1, 7440-38-2', '7439-92-1', '127-18-4', '108-88-3', '71-43-2']				['108-88-3', '127-18-4', '71-43-2', '7439-92-1', '7778-39-4, 1327-53-3, 1303-00-0, 64436-13-1, 7440-38-2']	['TOLUENE', 'TETRACHLOROETHYLENE;TETRACHLOROETHENE;PCE;PERCHLOROETHYLENE;PERCHLOROETHENE', 'BENZENE', 'LEAD, INORGANIC;LEAD', 'Arsenic compounds']	2
0.20354	5	1018	808	322	0.316306	0.398515	['7440-39-3', '7439-97-6', '7440-43-9', '1313-99-1, 12035-72-2, 7440-02-0', '7440-66-6']				['1313-99-1, 12035-72-2, 7440-02-0', '7439-97-6', '7440-39-3', '7440-43-9', '7440-66-6']	['Nickel compounds', 'MERCURY', 'BARIUM', 'CADMIUM', 'ZINC']	2
0.20354	5	1389	1065	322	0.231821	0.302347	['7440-50-8', '79-01-6', '7778-39-4, 1327-53-3, 1303-00-0, 64436-13-1, 7440-38-2', '7439-92-1', '7440-66-6']				['7439-92-1', '7440-50-8', '7440-66-6', '7778-39-4, 1327-53-3, 1303-00-0, 64436-13-1, 7440-38-2', '79-01-6']	['LEAD, INORGANIC;LEAD', 'COPPER', 'ZINC', 'Arsenic compounds', 'TRICHLOROETHYLENE;TCE;TRICHLOROETHENE']	2
0.20354	6	1169	958	322	0.275449	0.336117	['7440-39-3', '7440-50-8', '7439-92-1', '7440-43-9', '1313-99-1, 12035-72-2, 7440-02-0', '7439-96-5']				['1313-99-1, 12035-72-2, 7440-02-0', '7439-92-1', '7439-96-5', '7440-39-3', '7440-43-9', '7440-50-8']	['Nickel compounds', 'LEAD, INORGANIC;LEAD', 'MANGANESE (UNFILTERED);MANGANESE', 'BARIUM', 'CADMIUM', 'COPPER']	2
0.20354	6	1177	938	322	0.273577	0.343284	['7440-39-3', '7440-50-8', '7778-39-4, 1327-53-3, 1303-00-0, 64436-13-1, 7440-38-2', '1313-99-1, 12035-72-2, 7440-02-0', '7440-66-6', '7439-96-5']				['1313-99-1, 12035-72-2, 7440-02-0', '7439-96-5', '7440-39-3', '7440-50-8', '7440-66-6', '7778-39-4, 1327-53-3, 1303-00-0, 64436-13-1, 7440-38-2']	['Nickel compounds', 'MANGANESE (UNFILTERED);MANGANESE', 'BARIUM', 'COPPER', 'ZINC', 'Arsenic compounds']	2
0.20354	6	1317	1044	322	0.244495	0.308429	['7440-50-8', '7439-92-1', '7440-43-9', '7440-47-3', '7440-66-6', '71-43-2']				['71-43-2', '7439-92-1', '7440-43-9', '7440-47-3', '7440-50-8', '7440-66-6']	['BENZENE', 'LEAD, INORGANIC;LEAD', 'CADMIUM', 'CHROMIUM (III);CHROMIUM, TOTAL;CHROMIUM', 'COPPER', 'ZINC']	2
0.202908	4	1245	939	321	0.257831	0.341853	['7440-43-9', '7778-39-4, 1327-53-3, 1303-00-0, 64436-13-1, 7440-38-2', '7440-47-3', '100-41-4']				['100-41-4', '7440-43-9', '7440-47-3', '7778-39-4, 1327-53-3, 1303-00-0, 64436-13-1, 7440-38-2']	['ETHYLBENZENE', 'CADMIUM', 'CHROMIUM (III);CHROMIUM, TOTAL;CHROMIUM', 'Arsenic compounds']	2
0.202908	4	1257	898	321	0.25537	0.357461	['7439-96-5', '108-88-3', '7778-39-4, 1327-53-3, 1303-00-0, 64436-13-1, 7440-38-2', '1313-99-1, 12035-72-2, 7440-02-0']				['108-88-3', '1313-99-1, 12035-72-2, 7440-02-0', '7439-96-5', '7778-39-4, 1327-53-3, 1303-00-0, 64436-13-1, 7440-38-2']	['TOLUENE', 'Nickel compounds', 'MANGANESE (UNFILTERED);MANGANESE', 'Arsenic compounds']	2
0.202908	4	1245	886	321	0.257831	0.362302	['108-88-3', '7440-43-9', '7778-39-4, 1327-53-3, 1303-00-0, 64436-13-1, 7440-38-2', '7440-39-3']				['108-88-3', '7440-39-3', '7440-43-9', '7778-39-4, 1327-53-3, 1303-00-0, 64436-13-1, 7440-38-2']	['TOLUENE', 'BARIUM', 'CADMIUM', 'Arsenic compounds']	2
0.202908	4	1299	890	321	0.247113	0.360674	['7778-39-4, 1327-53-3, 1303-00-0, 64436-13-1, 7440-38-2', '127-18-4', '1313-99-1, 12035-72-2, 7440-02-0', '7440-66-6']				['127-18-4', '1313-99-1, 12035-72-2, 7440-02-0', '7440-66-6', '7778-39-4, 1327-53-3, 1303-00-0, 64436-13-1, 7440-38-2']	['TETRACHLOROETHYLENE;TETRACHLOROETHENE;PCE;PERCHLOROETHYLENE;PERCHLOROETHENE', 'Nickel compounds', 'ZINC', 'Arsenic compounds']	2
0.202908	4	1205	922	321	0.26639	0.348156	['7429-90-5', '7778-39-4, 1327-53-3, 1303-00-0, 64436-13-1, 7440-38-2', '7439-92-1', '1313-99-1, 12035-72-2, 7440-02-0']				['1313-99-1, 12035-72-2, 7440-02-0', '7429-90-5', '7439-92-1', '7778-39-4, 1327-53-3, 1303-00-0, 64436-13-1, 7440-38-2']	['Nickel compounds', 'ALUMINUM;ALUMINUM (METAL);ALUMINUM (FUME OR DUST)', 'LEAD, INORGANIC;LEAD', 'Arsenic compounds']	2
0.202908	4	1133	818	321	0.283319	0.392421	['7439-96-5', '7778-39-4, 1327-53-3, 1303-00-0, 64436-13-1, 7440-38-2', '1313-99-1, 12035-72-2, 7440-02-0', '7439-89-6']				['1313-99-1, 12035-72-2, 7440-02-0', '7439-89-6', '7439-96-5', '7778-39-4, 1327-53-3, 1303-00-0, 64436-13-1, 7440-38-2']	['Nickel compounds', 'IRON', 'MANGANESE (UNFILTERED);MANGANESE', 'Arsenic compounds']	2
0.202908	4	1397	1016	321	0.229778	0.315945	['7439-96-5', '79-01-6', '71-43-2', '7439-92-1']				['71-43-2', '7439-92-1', '7439-96-5', '79-01-6']	['BENZENE', 'LEAD, INORGANIC;LEAD', 'MANGANESE (UNFILTERED);MANGANESE', 'TRICHLOROETHYLENE;TCE;TRICHLOROETHENE']	2
0.202908	4	1196	811	321	0.268395	0.395808	['7440-43-9', '7439-97-6', '7440-66-6', '71-43-2']				['71-43-2', '7439-97-6', '7440-43-9', '7440-66-6']	['BENZENE', 'MERCURY', 'CADMIUM', 'ZINC']	2
0.202908	4	1279	892	321	0.250977	0.359865	['7440-50-8', '7439-97-6', '7778-39-4, 1327-53-3, 1303-00-0, 64436-13-1, 7440-38-2', '71-43-2']				['71-43-2', '7439-97-6', '7440-50-8', '7778-39-4, 1327-53-3, 1303-00-0, 64436-13-1, 7440-38-2']	['BENZENE', 'MERCURY', 'COPPER', 'Arsenic compounds']	2
0.202908	4	1283	912	321	0.250195	0.351974	['7440-39-3', '71-43-2', '7778-39-4, 1327-53-3, 1303-00-0, 64436-13-1, 7440-38-2', '7440-66-6']				['71-43-2', '7440-39-3', '7440-66-6', '7778-39-4, 1327-53-3, 1303-00-0, 64436-13-1, 7440-38-2']	['BENZENE', 'BARIUM', 'ZINC', 'Arsenic compounds']	2
0.202908	4	1194	929	321	0.268844	0.345533	['7440-43-9', '7782-49-2', '7778-39-4, 1327-53-3, 1303-00-0, 64436-13-1, 7440-38-2', '7439-92-1']				['7439-92-1', '7440-43-9', '7778-39-4, 1327-53-3, 1303-00-0, 64436-13-1, 7440-38-2', '7782-49-2']	['LEAD, INORGANIC;LEAD', 'CADMIUM', 'Arsenic compounds', 'SELENIUM']	2
0.202908	4	1394	1047	321	0.230273	0.30659	['79-01-6', '7778-39-4, 1327-53-3, 1303-00-0, 64436-13-1, 7440-38-2', '75-09-2', '7439-92-1']				['7439-92-1', '75-09-2', '7778-39-4, 1327-53-3, 1303-00-0, 64436-13-1, 7440-38-2', '79-01-6']	['LEAD, INORGANIC;LEAD', 'METHYLENE CHLORIDE;DICHLOROMETHANE', 'Arsenic compounds', 'TRICHLOROETHYLENE;TCE;TRICHLOROETHENE']	2
0.202908	4	1163	879	321	0.27601	0.365188	['7440-43-9', '7778-39-4, 1327-53-3, 1303-00-0, 64436-13-1, 7440-38-2', '7440-22-4', '7440-47-3']				['7440-22-4', '7440-43-9', '7440-47-3', '7778-39-4, 1327-53-3, 1303-00-0, 64436-13-1, 7440-38-2']	['SILVER', 'CADMIUM', 'CHROMIUM (III);CHROMIUM, TOTAL;CHROMIUM', 'Arsenic compounds']	2
0.202908	5	1303	1101	321	0.246355	0.291553	['7778-39-4, 1327-53-3, 1303-00-0, 64436-13-1, 7440-38-2', '7439-92-1', '7440-43-9', '108-88-3', '100-41-4']				['100-41-4', '108-88-3', '7439-92-1', '7440-43-9', '7778-39-4, 1327-53-3, 1303-00-0, 64436-13-1, 7440-38-2']	['ETHYLBENZENE', 'TOLUENE', 'LEAD, INORGANIC;LEAD', 'CADMIUM', 'Arsenic compounds']	2
0.202908	5	1165	962	321	0.275536	0.33368	['79-01-6', '1330-20-7', '127-18-4', '100-41-4', '71-43-2']				['100-41-4', '127-18-4', '1330-20-7', '71-43-2', '79-01-6']	['ETHYLBENZENE', 'TETRACHLOROETHYLENE;TETRACHLOROETHENE;PCE;PERCHLOROETHYLENE;PERCHLOROETHENE', 'XYLENES;DIMETHYLBENZENE;TOTAL XYLENES, UNSPECIFIED MIXTURE;XYLENE', 'BENZENE', 'TRICHLOROETHYLENE;TCE;TRICHLOROETHENE']	2
0.202908	5	1255	1004	321	0.255777	0.319721	['7440-66-6', '108-88-3', '7440-47-3', '1313-99-1, 12035-72-2, 7440-02-0', '71-43-2']				['108-88-3', '1313-99-1, 12035-72-2, 7440-02-0', '71-43-2', '7440-47-3', '7440-66-6']	['TOLUENE', 'Nickel compounds', 'BENZENE', 'CHROMIUM (III);CHROMIUM, TOTAL;CHROMIUM', 'ZINC']	2
0.202908	5	1239	1037	321	0.25908	0.309547	['7778-39-4, 1327-53-3, 1303-00-0, 64436-13-1, 7440-38-2', '7439-92-1', '7440-43-9', '7440-47-3', '7439-89-6']				['7439-89-6', '7439-92-1', '7440-43-9', '7440-47-3', '7778-39-4, 1327-53-3, 1303-00-0, 64436-13-1, 7440-38-2']	['IRON', 'LEAD, INORGANIC;LEAD', 'CADMIUM', 'CHROMIUM (III);CHROMIUM, TOTAL;CHROMIUM', 'Arsenic compounds']	2
0.202908	5	1157	893	321	0.277442	0.359462	['7440-39-3', '7440-50-8', '7778-39-4, 1327-53-3, 1303-00-0, 64436-13-1, 7440-38-2', '7439-97-6', '7440-43-9']				['7439-97-6', '7440-39-3', '7440-43-9', '7440-50-8', '7778-39-4, 1327-53-3, 1303-00-0, 64436-13-1, 7440-38-2']	['MERCURY', 'BARIUM', 'CADMIUM', 'COPPER', 'Arsenic compounds']	2
0.202908	6	1330	1096	321	0.241353	0.292883	['7440-50-8', '7778-39-4, 1327-53-3, 1303-00-0, 64436-13-1, 7440-38-2', '7439-92-1', '7440-43-9', '108-88-3', '7440-47-3']				['108-88-3', '7439-92-1', '7440-43-9', '7440-47-3', '7440-50-8', '7778-39-4, 1327-53-3, 1303-00-0, 64436-13-1, 7440-38-2']	['TOLUENE', 'LEAD, INORGANIC;LEAD', 'CADMIUM', 'CHROMIUM (III);CHROMIUM, TOTAL;CHROMIUM', 'COPPER', 'Arsenic compounds']	2
0.202908	6	1173	970	321	0.273657	0.330928	['7439-92-1', '7439-97-6', '7440-43-9', '1313-99-1, 12035-72-2, 7440-02-0', '7440-66-6', '7439-96-5']				['1313-99-1, 12035-72-2, 7440-02-0', '7439-92-1', '7439-96-5', '7439-97-6', '7440-43-9', '7440-66-6']	['Nickel compounds', 'LEAD, INORGANIC;LEAD', 'MANGANESE (UNFILTERED);MANGANESE', 'MERCURY', 'CADMIUM', 'ZINC']	2
0.202908	6	1237	1016	321	0.259499	0.315945	['7440-39-3', '7778-39-4, 1327-53-3, 1303-00-0, 64436-13-1, 7440-38-2', '7439-92-1', '7439-97-6', '1313-99-1, 12035-72-2, 7440-02-0', '7440-66-6']				['1313-99-1, 12035-72-2, 7440-02-0', '7439-92-1', '7439-97-6', '7440-39-3', '7440-66-6', '7778-39-4, 1327-53-3, 1303-00-0, 64436-13-1, 7440-38-2']	['Nickel compounds', 'LEAD, INORGANIC;LEAD', 'MERCURY', 'BARIUM', 'ZINC', 'Arsenic compounds']	2
0.202908	6	1110	926	321	0.289189	0.346652	['7440-39-3', '7440-66-6', '7440-43-9', '7440-47-3', '1313-99-1, 12035-72-2, 7440-02-0', '7439-96-5']				['1313-99-1, 12035-72-2, 7440-02-0', '7439-96-5', '7440-39-3', '7440-43-9', '7440-47-3', '7440-66-6']	['Nickel compounds', 'MANGANESE (UNFILTERED);MANGANESE', 'BARIUM', 'CADMIUM', 'CHROMIUM (III);CHROMIUM, TOTAL;CHROMIUM', 'ZINC']	2
0.202908	7	1266	1084	321	0.253555	0.296125	['7440-39-3', '7778-39-4, 1327-53-3, 1303-00-0, 64436-13-1, 7440-38-2', '7439-92-1', '7440-66-6', '7440-47-3', '1313-99-1, 12035-72-2, 7440-02-0', '7439-96-5']				['1313-99-1, 12035-72-2, 7440-02-0', '7439-92-1', '7439-96-5', '7440-39-3', '7440-47-3', '7440-66-6', '7778-39-4, 1327-53-3, 1303-00-0, 64436-13-1, 7440-38-2']	['Nickel compounds', 'LEAD, INORGANIC;LEAD', 'MANGANESE (UNFILTERED);MANGANESE', 'BARIUM', 'CHROMIUM (III);CHROMIUM, TOTAL;CHROMIUM', 'ZINC', 'Arsenic compounds']	2
0.202276	3	1177	658	320	0.271878	0.486322	['7440-43-9', '117-81-7', '79-01-6']				['117-81-7', '7440-43-9', '79-01-6']	['B2EHP;BIS(2-ETHYLHEXYL)PHTHALATE;BEHP;DEHP;DI(2-ETHYLHEXYL)PHTHALATE', 'CADMIUM', 'TRICHLOROETHYLENE;TCE;TRICHLOROETHENE']	2
0.202276	3	1224	756	320	0.261438	0.42328	['71-43-2', '75-01-4', '7440-47-3']				['71-43-2', '7440-47-3', '75-01-4']	['BENZENE', 'CHROMIUM (III);CHROMIUM, TOTAL;CHROMIUM', 'VINYL CHLORIDE']	2
0.202276	4	1113	799	320	0.287511	0.400501	['108-88-3', '71-43-2', '1313-99-1, 12035-72-2, 7440-02-0', '100-41-4']				['100-41-4', '108-88-3', '1313-99-1, 12035-72-2, 7440-02-0', '71-43-2']	['ETHYLBENZENE', 'TOLUENE', 'Nickel compounds', 'BENZENE']	2
0.202276	4	1260	936	320	0.253968	0.34188	['7439-96-5', '7440-43-9', '7778-39-4, 1327-53-3, 1303-00-0, 64436-13-1, 7440-38-2', '108-88-3']				['108-88-3', '7439-96-5', '7440-43-9', '7778-39-4, 1327-53-3, 1303-00-0, 64436-13-1, 7440-38-2']	['TOLUENE', 'MANGANESE (UNFILTERED);MANGANESE', 'CADMIUM', 'Arsenic compounds']	2
0.202276	4	1168	832	320	0.273973	0.384615	['7440-50-8', '117-81-7', '7778-39-4, 1327-53-3, 1303-00-0, 64436-13-1, 7440-38-2', '1313-99-1, 12035-72-2, 7440-02-0']				['117-81-7', '1313-99-1, 12035-72-2, 7440-02-0', '7440-50-8', '7778-39-4, 1327-53-3, 1303-00-0, 64436-13-1, 7440-38-2']	['B2EHP;BIS(2-ETHYLHEXYL)PHTHALATE;BEHP;DEHP;DI(2-ETHYLHEXYL)PHTHALATE', 'Nickel compounds', 'COPPER', 'Arsenic compounds']	2
0.202276	4	1220	974	320	0.262295	0.328542	['79-01-6', '7440-43-9', '127-18-4', '7440-66-6']				['127-18-4', '7440-43-9', '7440-66-6', '79-01-6']	['TETRACHLOROETHYLENE;TETRACHLOROETHENE;PCE;PERCHLOROETHYLENE;PERCHLOROETHENE', 'CADMIUM', 'ZINC', 'TRICHLOROETHYLENE;TCE;TRICHLOROETHENE']	2
0.202276	4	1180	876	320	0.271186	0.365297	['1330-20-7', '7440-43-9', '7439-92-1', '1313-99-1, 12035-72-2, 7440-02-0']				['1313-99-1, 12035-72-2, 7440-02-0', '1330-20-7', '7439-92-1', '7440-43-9']	['Nickel compounds', 'XYLENES;DIMETHYLBENZENE;TOTAL XYLENES, UNSPECIFIED MIXTURE;XYLENE', 'LEAD, INORGANIC;LEAD', 'CADMIUM']	2
0.202276	4	1184	764	320	0.27027	0.418848	['7439-97-6', '71-43-2', '1313-99-1, 12035-72-2, 7440-02-0', '7440-66-6']				['1313-99-1, 12035-72-2, 7440-02-0', '71-43-2', '7439-97-6', '7440-66-6']	['Nickel compounds', 'BENZENE', 'MERCURY', 'ZINC']	2
0.202276	4	1119	856	320	0.28597	0.373832	['7440-43-9', '7439-92-1', '1313-99-1, 12035-72-2, 7440-02-0', '7439-89-6']				['1313-99-1, 12035-72-2, 7440-02-0', '7439-89-6', '7439-92-1', '7440-43-9']	['Nickel compounds', 'IRON', 'LEAD, INORGANIC;LEAD', 'CADMIUM']	2
0.202276	4	1096	758	320	0.291971	0.422164	['7440-39-3', '7440-41-7', '7439-92-1', '1313-99-1, 12035-72-2, 7440-02-0']				['1313-99-1, 12035-72-2, 7440-02-0', '7439-92-1', '7440-39-3', '7440-41-7']	['Nickel compounds', 'LEAD, INORGANIC;LEAD', 'BARIUM', 'BERYLLIUM']	2
0.202276	4	1275	962	320	0.25098	0.33264	['7778-39-4, 1327-53-3, 1303-00-0, 64436-13-1, 7440-38-2', '75-09-2', '1313-99-1, 12035-72-2, 7440-02-0', '7439-92-1']				['1313-99-1, 12035-72-2, 7440-02-0', '7439-92-1', '75-09-2', '7778-39-4, 1327-53-3, 1303-00-0, 64436-13-1, 7440-38-2']	['Nickel compounds', 'LEAD, INORGANIC;LEAD', 'METHYLENE CHLORIDE;DICHLOROMETHANE', 'Arsenic compounds']	2
0.202276	4	985	756	320	0.324873	0.42328	['7440-36-0', '7440-43-9', '1313-99-1, 12035-72-2, 7440-02-0', '7440-66-6']				['1313-99-1, 12035-72-2, 7440-02-0', '7440-36-0', '7440-43-9', '7440-66-6']	['Nickel compounds', 'ANTIMONY', 'CADMIUM', 'ZINC']	2
0.202276	4	1239	835	320	0.258273	0.383234	['7440-47-3', '79-01-6', '7440-50-8', '1313-99-1, 12035-72-2, 7440-02-0']				['1313-99-1, 12035-72-2, 7440-02-0', '7440-47-3', '7440-50-8', '79-01-6']	['Nickel compounds', 'CHROMIUM (III);CHROMIUM, TOTAL;CHROMIUM', 'COPPER', 'TRICHLOROETHYLENE;TCE;TRICHLOROETHENE']	2
0.202276	4	1194	801	320	0.268007	0.399501	['79-01-6', '7440-50-8', '1313-99-1, 12035-72-2, 7440-02-0', '7440-66-6']				['1313-99-1, 12035-72-2, 7440-02-0', '7440-50-8', '7440-66-6', '79-01-6']	['Nickel compounds', 'COPPER', 'ZINC', 'TRICHLOROETHYLENE;TCE;TRICHLOROETHENE']	2
0.202276	4	1403	1066	320	0.228083	0.300188	['1330-20-7', '79-01-6', '7778-39-4, 1327-53-3, 1303-00-0, 64436-13-1, 7440-38-2', '7439-92-1']				['1330-20-7', '7439-92-1', '7778-39-4, 1327-53-3, 1303-00-0, 64436-13-1, 7440-38-2', '79-01-6']	['XYLENES;DIMETHYLBENZENE;TOTAL XYLENES, UNSPECIFIED MIXTURE;XYLENE', 'LEAD, INORGANIC;LEAD', 'Arsenic compounds', 'TRICHLOROETHYLENE;TCE;TRICHLOROETHENE']	2
0.202276	4	1303	916	320	0.245587	0.349345	['79-01-6', '7440-43-9', '7440-39-3', '7439-92-1']				['7439-92-1', '7440-39-3', '7440-43-9', '79-01-6']	['LEAD, INORGANIC;LEAD', 'BARIUM', 'CADMIUM', 'TRICHLOROETHYLENE;TCE;TRICHLOROETHENE']	2
0.202276	5	1270	952	320	0.251969	0.336134	['7440-50-8', '7778-39-4, 1327-53-3, 1303-00-0, 64436-13-1, 7440-38-2', '7440-43-9', '108-88-3', '7440-66-6']				['108-88-3', '7440-43-9', '7440-50-8', '7440-66-6', '7778-39-4, 1327-53-3, 1303-00-0, 64436-13-1, 7440-38-2']	['TOLUENE', 'CADMIUM', 'COPPER', 'ZINC', 'Arsenic compounds']	2
0.202276	5	1352	1122	320	0.236686	0.285205	['117-81-7', '7778-39-4, 1327-53-3, 1303-00-0, 64436-13-1, 7440-38-2', '7439-92-1', '7440-47-3', '71-43-2']				['117-81-7', '71-43-2', '7439-92-1', '7440-47-3', '7778-39-4, 1327-53-3, 1303-00-0, 64436-13-1, 7440-38-2']	['B2EHP;BIS(2-ETHYLHEXYL)PHTHALATE;BEHP;DEHP;DI(2-ETHYLHEXYL)PHTHALATE', 'BENZENE', 'LEAD, INORGANIC;LEAD', 'CHROMIUM (III);CHROMIUM, TOTAL;CHROMIUM', 'Arsenic compounds']	2
0.202276	5	1361	1119	320	0.235121	0.28597	['79-01-6', '7439-92-1', '127-18-4', '7440-47-3', '1313-99-1, 12035-72-2, 7440-02-0']				['127-18-4', '1313-99-1, 12035-72-2, 7440-02-0', '7439-92-1', '7440-47-3', '79-01-6']	['TETRACHLOROETHYLENE;TETRACHLOROETHENE;PCE;PERCHLOROETHYLENE;PERCHLOROETHENE', 'Nickel compounds', 'LEAD, INORGANIC;LEAD', 'CHROMIUM (III);CHROMIUM, TOTAL;CHROMIUM', 'TRICHLOROETHYLENE;TCE;TRICHLOROETHENE']	2
0.202276	5	1401	1119	320	0.228408	0.28597	['79-01-6', '7778-39-4, 1327-53-3, 1303-00-0, 64436-13-1, 7440-38-2', '7439-92-1', '7440-47-3', '7439-96-5']				['7439-92-1', '7439-96-5', '7440-47-3', '7778-39-4, 1327-53-3, 1303-00-0, 64436-13-1, 7440-38-2', '79-01-6']	['LEAD, INORGANIC;LEAD', 'MANGANESE (UNFILTERED);MANGANESE', 'CHROMIUM (III);CHROMIUM, TOTAL;CHROMIUM', 'Arsenic compounds', 'TRICHLOROETHYLENE;TCE;TRICHLOROETHENE']	2
0.202276	5	1178	922	320	0.271647	0.347072	['7440-50-8', '7778-39-4, 1327-53-3, 1303-00-0, 64436-13-1, 7440-38-2', '7440-41-7', '7440-47-3', '7440-66-6']				['7440-41-7', '7440-47-3', '7440-50-8', '7440-66-6', '7778-39-4, 1327-53-3, 1303-00-0, 64436-13-1, 7440-38-2']	['BERYLLIUM', 'CHROMIUM (III);CHROMIUM, TOTAL;CHROMIUM', 'COPPER', 'ZINC', 'Arsenic compounds']	2
0.202276	5	1360	1012	320	0.235294	0.316206	['7440-50-8', '79-01-6', '7778-39-4, 1327-53-3, 1303-00-0, 64436-13-1, 7440-38-2', '7440-47-3', '7440-66-6']				['7440-47-3', '7440-50-8', '7440-66-6', '7778-39-4, 1327-53-3, 1303-00-0, 64436-13-1, 7440-38-2', '79-01-6']	['CHROMIUM (III);CHROMIUM, TOTAL;CHROMIUM', 'COPPER', 'ZINC', 'Arsenic compounds', 'TRICHLOROETHYLENE;TCE;TRICHLOROETHENE']	2
0.202276	6	1371	1193	320	0.233406	0.268231	['7440-50-8', '7778-39-4, 1327-53-3, 1303-00-0, 64436-13-1, 7440-38-2', '7439-92-1', '108-88-3', '7440-47-3', '71-43-2']				['108-88-3', '71-43-2', '7439-92-1', '7440-47-3', '7440-50-8', '7778-39-4, 1327-53-3, 1303-00-0, 64436-13-1, 7440-38-2']	['TOLUENE', 'BENZENE', 'LEAD, INORGANIC;LEAD', 'CHROMIUM (III);CHROMIUM, TOTAL;CHROMIUM', 'COPPER', 'Arsenic compounds']	2
0.202276	6	1194	994	320	0.268007	0.321932	['7439-92-1', '7439-97-6', '7440-43-9', '7440-47-3', '1313-99-1, 12035-72-2, 7440-02-0', '7439-96-5']				['1313-99-1, 12035-72-2, 7440-02-0', '7439-92-1', '7439-96-5', '7439-97-6', '7440-43-9', '7440-47-3']	['Nickel compounds', 'LEAD, INORGANIC;LEAD', 'MANGANESE (UNFILTERED);MANGANESE', 'MERCURY', 'CADMIUM', 'CHROMIUM (III);CHROMIUM, TOTAL;CHROMIUM']	2
0.202276	6	1169	971	320	0.273738	0.329557	['7440-39-3', '7439-92-1', '7439-97-6', '7440-43-9', '7440-47-3', '1313-99-1, 12035-72-2, 7440-02-0']				['1313-99-1, 12035-72-2, 7440-02-0', '7439-92-1', '7439-97-6', '7440-39-3', '7440-43-9', '7440-47-3']	['Nickel compounds', 'LEAD, INORGANIC;LEAD', 'MERCURY', 'BARIUM', 'CADMIUM', 'CHROMIUM (III);CHROMIUM, TOTAL;CHROMIUM']	2
0.201643	3	1292	703	319	0.246904	0.45377	['107-06-2', '79-01-6', '7778-39-4, 1327-53-3, 1303-00-0, 64436-13-1, 7440-38-2']				['107-06-2', '7778-39-4, 1327-53-3, 1303-00-0, 64436-13-1, 7440-38-2', '79-01-6']	['1,2-DICHLOROETHANE;1,2-DCA;1,2-DICHLOROETHANE (DCA)', 'Arsenic compounds', 'TRICHLOROETHYLENE;TCE;TRICHLOROETHENE']	2
0.201643	3	1279	738	319	0.249414	0.432249	['7440-36-0', '79-01-6', '7778-39-4, 1327-53-3, 1303-00-0, 64436-13-1, 7440-38-2']				['7440-36-0', '7778-39-4, 1327-53-3, 1303-00-0, 64436-13-1, 7440-38-2', '79-01-6']	['ANTIMONY', 'Arsenic compounds', 'TRICHLOROETHYLENE;TCE;TRICHLOROETHENE']	2
0.201643	3	1089	703	319	0.292929	0.45377	['7440-43-9', '7778-39-4, 1327-53-3, 1303-00-0, 64436-13-1, 7440-38-2', '7440-62-2']				['7440-43-9', '7440-62-2', '7778-39-4, 1327-53-3, 1303-00-0, 64436-13-1, 7440-38-2']	['CADMIUM', 'VANADIUM (FUME OR DUST);VANADIUM', 'Arsenic compounds']	2
0.201643	4	1141	861	319	0.279579	0.370499	['107-06-2', '79-01-6', '71-43-2', '127-18-4']				['107-06-2', '127-18-4', '71-43-2', '79-01-6']	['1,2-DICHLOROETHANE;1,2-DCA;1,2-DICHLOROETHANE (DCA)', 'TETRACHLOROETHYLENE;TETRACHLOROETHENE;PCE;PERCHLOROETHYLENE;PERCHLOROETHENE', 'BENZENE', 'TRICHLOROETHYLENE;TCE;TRICHLOROETHENE']	2
0.201643	4	1342	974	319	0.237705	0.327515	['108-88-3', '7440-43-9', '7778-39-4, 1327-53-3, 1303-00-0, 64436-13-1, 7440-38-2', '127-18-4']				['108-88-3', '127-18-4', '7440-43-9', '7778-39-4, 1327-53-3, 1303-00-0, 64436-13-1, 7440-38-2']	['TOLUENE', 'TETRACHLOROETHYLENE;TETRACHLOROETHENE;PCE;PERCHLOROETHYLENE;PERCHLOROETHENE', 'CADMIUM', 'Arsenic compounds']	2
0.201643	4	1160	893	319	0.275	0.357223	['79-01-6', '108-88-3', '71-43-2', '67-66-3']				['108-88-3', '67-66-3', '71-43-2', '79-01-6']	['TOLUENE', 'CHLOROFORM;TRICHLOROMETHANE', 'BENZENE', 'TRICHLOROETHYLENE;TCE;TRICHLOROETHENE']	2
0.201643	4	1208	911	319	0.264073	0.350165	['108-88-3', '7440-43-9', '71-43-2', '7440-50-8']				['108-88-3', '71-43-2', '7440-43-9', '7440-50-8']	['TOLUENE', 'BENZENE', 'CADMIUM', 'COPPER']	2
0.201643	4	1178	906	319	0.270798	0.352097	['79-01-6', '117-81-7', '71-43-2', '127-18-4']				['117-81-7', '127-18-4', '71-43-2', '79-01-6']	['B2EHP;BIS(2-ETHYLHEXYL)PHTHALATE;BEHP;DEHP;DI(2-ETHYLHEXYL)PHTHALATE', 'TETRACHLOROETHYLENE;TETRACHLOROETHENE;PCE;PERCHLOROETHYLENE;PERCHLOROETHENE', 'BENZENE', 'TRICHLOROETHYLENE;TCE;TRICHLOROETHENE']	2
0.201643	4	1194	895	319	0.267169	0.356425	['1330-20-7', '7440-47-3', '71-43-2', '1313-99-1, 12035-72-2, 7440-02-0']				['1313-99-1, 12035-72-2, 7440-02-0', '1330-20-7', '71-43-2', '7440-47-3']	['Nickel compounds', 'XYLENES;DIMETHYLBENZENE;TOTAL XYLENES, UNSPECIFIED MIXTURE;XYLENE', 'BENZENE', 'CHROMIUM (III);CHROMIUM, TOTAL;CHROMIUM']	2
0.201643	4	1143	851	319	0.27909	0.374853	['7440-50-8', '7440-43-9', '7778-39-4, 1327-53-3, 1303-00-0, 64436-13-1, 7440-38-2', '7439-89-6']				['7439-89-6', '7440-43-9', '7440-50-8', '7778-39-4, 1327-53-3, 1303-00-0, 64436-13-1, 7440-38-2']	['IRON', 'CADMIUM', 'COPPER', 'Arsenic compounds']	2
0.201643	4	1140	834	319	0.279825	0.382494	['7439-96-5', '7440-41-7', '7778-39-4, 1327-53-3, 1303-00-0, 64436-13-1, 7440-38-2', '7440-66-6']				['7439-96-5', '7440-41-7', '7440-66-6', '7778-39-4, 1327-53-3, 1303-00-0, 64436-13-1, 7440-38-2']	['MANGANESE (UNFILTERED);MANGANESE', 'BERYLLIUM', 'ZINC', 'Arsenic compounds']	2
0.201643	4	1281	887	319	0.249024	0.359639	['7439-96-5', '7440-43-9', '7440-47-3', '79-01-6']				['7439-96-5', '7440-43-9', '7440-47-3', '79-01-6']	['MANGANESE (UNFILTERED);MANGANESE', 'CADMIUM', 'CHROMIUM (III);CHROMIUM, TOTAL;CHROMIUM', 'TRICHLOROETHYLENE;TCE;TRICHLOROETHENE']	2
0.201643	5	1314	1031	319	0.24277	0.309408	['7778-39-4, 1327-53-3, 1303-00-0, 64436-13-1, 7440-38-2', '7439-92-1', '7439-97-6', '108-88-3', '1313-99-1, 12035-72-2, 7440-02-0']				['108-88-3', '1313-99-1, 12035-72-2, 7440-02-0', '7439-92-1', '7439-97-6', '7778-39-4, 1327-53-3, 1303-00-0, 64436-13-1, 7440-38-2']	['TOLUENE', 'Nickel compounds', 'LEAD, INORGANIC;LEAD', 'MERCURY', 'Arsenic compounds']	2
0.201643	5	1318	1053	319	0.242033	0.302944	['7440-50-8', '7778-39-4, 1327-53-3, 1303-00-0, 64436-13-1, 7440-38-2', '108-88-3', '7440-66-6', '71-43-2']				['108-88-3', '71-43-2', '7440-50-8', '7440-66-6', '7778-39-4, 1327-53-3, 1303-00-0, 64436-13-1, 7440-38-2']	['TOLUENE', 'BENZENE', 'COPPER', 'ZINC', 'Arsenic compounds']	2
0.201643	5	1290	997	319	0.247287	0.31996	['7778-39-4, 1327-53-3, 1303-00-0, 64436-13-1, 7440-38-2', '7439-97-6', '7440-43-9', '108-88-3', '7440-47-3']				['108-88-3', '7439-97-6', '7440-43-9', '7440-47-3', '7778-39-4, 1327-53-3, 1303-00-0, 64436-13-1, 7440-38-2']	['TOLUENE', 'MERCURY', 'CADMIUM', 'CHROMIUM (III);CHROMIUM, TOTAL;CHROMIUM', 'Arsenic compounds']	2
0.201643	5	1155	877	319	0.27619	0.36374	['7440-39-3', '7778-39-4, 1327-53-3, 1303-00-0, 64436-13-1, 7440-38-2', '7439-97-6', '1313-99-1, 12035-72-2, 7440-02-0', '7439-96-5']				['1313-99-1, 12035-72-2, 7440-02-0', '7439-96-5', '7439-97-6', '7440-39-3', '7778-39-4, 1327-53-3, 1303-00-0, 64436-13-1, 7440-38-2']	['Nickel compounds', 'MANGANESE (UNFILTERED);MANGANESE', 'MERCURY', 'BARIUM', 'Arsenic compounds']	2
0.201643	5	1056	827	319	0.302083	0.385732	['7440-50-8', '7439-97-6', '7440-43-9', '1313-99-1, 12035-72-2, 7440-02-0', '7439-96-5']				['1313-99-1, 12035-72-2, 7440-02-0', '7439-96-5', '7439-97-6', '7440-43-9', '7440-50-8']	['Nickel compounds', 'MANGANESE (UNFILTERED);MANGANESE', 'MERCURY', 'CADMIUM', 'COPPER']	2
0.201643	5	1146	861	319	0.27836	0.370499	['7440-39-3', '7440-50-8', '7778-39-4, 1327-53-3, 1303-00-0, 64436-13-1, 7440-38-2', '7439-97-6', '1313-99-1, 12035-72-2, 7440-02-0']				['1313-99-1, 12035-72-2, 7440-02-0', '7439-97-6', '7440-39-3', '7440-50-8', '7778-39-4, 1327-53-3, 1303-00-0, 64436-13-1, 7440-38-2']	['Nickel compounds', 'MERCURY', 'BARIUM', 'COPPER', 'Arsenic compounds']	2
0.201643	5	1328	1035	319	0.240211	0.308213	['7439-92-1', '7440-43-9', '7440-47-3', '7439-96-5', '71-43-2']				['71-43-2', '7439-92-1', '7439-96-5', '7440-43-9', '7440-47-3']	['BENZENE', 'LEAD, INORGANIC;LEAD', 'MANGANESE (UNFILTERED);MANGANESE', 'CADMIUM', 'CHROMIUM (III);CHROMIUM, TOTAL;CHROMIUM']	2
0.201643	5	1343	1069	319	0.237528	0.29841	['7778-39-4, 1327-53-3, 1303-00-0, 64436-13-1, 7440-38-2', '7439-92-1', '7439-97-6', '7440-66-6', '71-43-2']				['71-43-2', '7439-92-1', '7439-97-6', '7440-66-6', '7778-39-4, 1327-53-3, 1303-00-0, 64436-13-1, 7440-38-2']	['BENZENE', 'LEAD, INORGANIC;LEAD', 'MERCURY', 'ZINC', 'Arsenic compounds']	2
0.201643	6	1295	1002	319	0.246332	0.318363	['7440-50-8', '7778-39-4, 1327-53-3, 1303-00-0, 64436-13-1, 7440-38-2', '7440-66-6', '108-88-3', '7440-47-3', '1313-99-1, 12035-72-2, 7440-02-0']				['108-88-3', '1313-99-1, 12035-72-2, 7440-02-0', '7440-47-3', '7440-50-8', '7440-66-6', '7778-39-4, 1327-53-3, 1303-00-0, 64436-13-1, 7440-38-2']	['TOLUENE', 'Nickel compounds', 'CHROMIUM (III);CHROMIUM, TOTAL;CHROMIUM', 'COPPER', 'ZINC', 'Arsenic compounds']	2
0.201643	6	1163	956	319	0.274291	0.333682	['7440-50-8', '7439-92-1', '7440-66-6', '7440-41-7', '7440-47-3', '1313-99-1, 12035-72-2, 7440-02-0']				['1313-99-1, 12035-72-2, 7440-02-0', '7439-92-1', '7440-41-7', '7440-47-3', '7440-50-8', '7440-66-6']	['Nickel compounds', 'LEAD, INORGANIC;LEAD', 'BERYLLIUM', 'CHROMIUM (III);CHROMIUM, TOTAL;CHROMIUM', 'COPPER', 'ZINC']	2
0.201643	6	1188	969	319	0.268519	0.329205	['7440-50-8', '7778-39-4, 1327-53-3, 1303-00-0, 64436-13-1, 7440-38-2', '7439-97-6', '7440-43-9', '7440-66-6', '7439-96-5']				['7439-96-5', '7439-97-6', '7440-43-9', '7440-50-8', '7440-66-6', '7778-39-4, 1327-53-3, 1303-00-0, 64436-13-1, 7440-38-2']	['MANGANESE (UNFILTERED);MANGANESE', 'MERCURY', 'CADMIUM', 'COPPER', 'ZINC', 'Arsenic compounds']	2
0.201011	3	1159	682	318	0.274374	0.466276	['7440-41-7', '7440-47-3', '71-43-2']				['71-43-2', '7440-41-7', '7440-47-3']	['BENZENE', 'BERYLLIUM', 'CHROMIUM (III);CHROMIUM, TOTAL;CHROMIUM']	2
0.201011	4	1235	886	318	0.25749	0.358916	['108-88-3', '7778-39-4, 1327-53-3, 1303-00-0, 64436-13-1, 7440-38-2', '1313-99-1, 12035-72-2, 7440-02-0', '100-41-4']				['100-41-4', '108-88-3', '1313-99-1, 12035-72-2, 7440-02-0', '7778-39-4, 1327-53-3, 1303-00-0, 64436-13-1, 7440-38-2']	['ETHYLBENZENE', 'TOLUENE', 'Nickel compounds', 'Arsenic compounds']	2
0.201011	4	1278	910	318	0.248826	0.349451	['71-43-2', '7439-92-1', '1313-99-1, 12035-72-2, 7440-02-0', '100-41-4']				['100-41-4', '1313-99-1, 12035-72-2, 7440-02-0', '71-43-2', '7439-92-1']	['ETHYLBENZENE', 'Nickel compounds', 'BENZENE', 'LEAD, INORGANIC;LEAD']	2
0.201011	4	1173	885	318	0.2711	0.359322	['79-01-6', '117-81-7', '71-43-2', '108-88-3']				['108-88-3', '117-81-7', '71-43-2', '79-01-6']	['TOLUENE', 'B2EHP;BIS(2-ETHYLHEXYL)PHTHALATE;BEHP;DEHP;DI(2-ETHYLHEXYL)PHTHALATE', 'BENZENE', 'TRICHLOROETHYLENE;TCE;TRICHLOROETHENE']	2
0.201011	4	1281	942	318	0.248244	0.33758	['7440-43-9', '117-81-7', '71-43-2', '7439-92-1']				['117-81-7', '71-43-2', '7439-92-1', '7440-43-9']	['B2EHP;BIS(2-ETHYLHEXYL)PHTHALATE;BEHP;DEHP;DI(2-ETHYLHEXYL)PHTHALATE', 'BENZENE', 'LEAD, INORGANIC;LEAD', 'CADMIUM']	2
0.201011	4	1368	969	318	0.232456	0.328173	['71-43-2', '127-18-4', '7439-92-1', '1313-99-1, 12035-72-2, 7440-02-0']				['127-18-4', '1313-99-1, 12035-72-2, 7440-02-0', '71-43-2', '7439-92-1']	['TETRACHLOROETHYLENE;TETRACHLOROETHENE;PCE;PERCHLOROETHYLENE;PERCHLOROETHENE', 'Nickel compounds', 'BENZENE', 'LEAD, INORGANIC;LEAD']	2
0.201011	4	1149	855	318	0.276762	0.37193	['7440-47-3', '7429-90-5', '7778-39-4, 1327-53-3, 1303-00-0, 64436-13-1, 7440-38-2', '1313-99-1, 12035-72-2, 7440-02-0']				['1313-99-1, 12035-72-2, 7440-02-0', '7429-90-5', '7440-47-3', '7778-39-4, 1327-53-3, 1303-00-0, 64436-13-1, 7440-38-2']	['Nickel compounds', 'ALUMINUM;ALUMINUM (METAL);ALUMINUM (FUME OR DUST)', 'CHROMIUM (III);CHROMIUM, TOTAL;CHROMIUM', 'Arsenic compounds']	2
0.201011	4	1099	766	318	0.289354	0.415144	['7439-97-6', '7440-41-7', '7439-92-1', '1313-99-1, 12035-72-2, 7440-02-0']				['1313-99-1, 12035-72-2, 7440-02-0', '7439-92-1', '7439-97-6', '7440-41-7']	['Nickel compounds', 'LEAD, INORGANIC;LEAD', 'MERCURY', 'BERYLLIUM']	2
0.201011	4	991	718	318	0.320888	0.442897	['7440-47-3', '7440-41-7', '7440-39-3', '1313-99-1, 12035-72-2, 7440-02-0']				['1313-99-1, 12035-72-2, 7440-02-0', '7440-39-3', '7440-41-7', '7440-47-3']	['Nickel compounds', 'BARIUM', 'BERYLLIUM', 'CHROMIUM (III);CHROMIUM, TOTAL;CHROMIUM']	2
0.201011	4	1331	1053	318	0.238918	0.301994	['7778-39-4, 1327-53-3, 1303-00-0, 64436-13-1, 7440-38-2', '75-01-4', '7439-92-1', '7440-47-3']				['7439-92-1', '7440-47-3', '75-01-4', '7778-39-4, 1327-53-3, 1303-00-0, 64436-13-1, 7440-38-2']	['LEAD, INORGANIC;LEAD', 'CHROMIUM (III);CHROMIUM, TOTAL;CHROMIUM', 'VINYL CHLORIDE', 'Arsenic compounds']	2
0.201011	4	1133	815	318	0.280671	0.390184	['7440-43-9', '7778-39-4, 1327-53-3, 1303-00-0, 64436-13-1, 7440-38-2', '7440-22-4', '7440-66-6']				['7440-22-4', '7440-43-9', '7440-66-6', '7778-39-4, 1327-53-3, 1303-00-0, 64436-13-1, 7440-38-2']	['SILVER', 'CADMIUM', 'ZINC', 'Arsenic compounds']	2
0.201011	5	1185	965	318	0.268354	0.329534	['117-81-7', '7439-92-1', '7440-43-9', '7440-47-3', '1313-99-1, 12035-72-2, 7440-02-0']				['117-81-7', '1313-99-1, 12035-72-2, 7440-02-0', '7439-92-1', '7440-43-9', '7440-47-3']	['B2EHP;BIS(2-ETHYLHEXYL)PHTHALATE;BEHP;DEHP;DI(2-ETHYLHEXYL)PHTHALATE', 'Nickel compounds', 'LEAD, INORGANIC;LEAD', 'CADMIUM', 'CHROMIUM (III);CHROMIUM, TOTAL;CHROMIUM']	2
0.201011	5	1133	897	318	0.280671	0.354515	['7439-92-1', '7440-43-9', '1313-99-1, 12035-72-2, 7440-02-0', '7440-66-6', '7440-36-0']				['1313-99-1, 12035-72-2, 7440-02-0', '7439-92-1', '7440-36-0', '7440-43-9', '7440-66-6']	['Nickel compounds', 'LEAD, INORGANIC;LEAD', 'ANTIMONY', 'CADMIUM', 'ZINC']	2
0.201011	5	1223	1008	318	0.260016	0.315476	['7778-39-4, 1327-53-3, 1303-00-0, 64436-13-1, 7440-38-2', '7439-92-1', '7440-43-9', '7440-66-6', '7439-89-6']				['7439-89-6', '7439-92-1', '7440-43-9', '7440-66-6', '7778-39-4, 1327-53-3, 1303-00-0, 64436-13-1, 7440-38-2']	['IRON', 'LEAD, INORGANIC;LEAD', 'CADMIUM', 'ZINC', 'Arsenic compounds']	2
0.201011	5	1180	958	318	0.269492	0.331942	['7439-92-1', '7440-43-9', '7440-41-7', '7440-47-3', '7439-96-5']				['7439-92-1', '7439-96-5', '7440-41-7', '7440-43-9', '7440-47-3']	['LEAD, INORGANIC;LEAD', 'MANGANESE (UNFILTERED);MANGANESE', 'BERYLLIUM', 'CADMIUM', 'CHROMIUM (III);CHROMIUM, TOTAL;CHROMIUM']	2
0.201011	5	1208	982	318	0.263245	0.323829	['7778-39-4, 1327-53-3, 1303-00-0, 64436-13-1, 7440-38-2', '7439-92-1', '7439-97-6', '7440-43-9', '7440-36-0']				['7439-92-1', '7439-97-6', '7440-36-0', '7440-43-9', '7778-39-4, 1327-53-3, 1303-00-0, 64436-13-1, 7440-38-2']	['LEAD, INORGANIC;LEAD', 'MERCURY', 'ANTIMONY', 'CADMIUM', 'Arsenic compounds']	2
0.201011	5	1162	901	318	0.273666	0.352941	['7440-39-3', '7778-39-4, 1327-53-3, 1303-00-0, 64436-13-1, 7440-38-2', '7439-97-6', '7440-43-9', '7439-96-5']				['7439-96-5', '7439-97-6', '7440-39-3', '7440-43-9', '7778-39-4, 1327-53-3, 1303-00-0, 64436-13-1, 7440-38-2']	['MANGANESE (UNFILTERED);MANGANESE', 'MERCURY', 'BARIUM', 'CADMIUM', 'Arsenic compounds']	2
0.201011	6	1367	1194	318	0.232626	0.266332	['7778-39-4, 1327-53-3, 1303-00-0, 64436-13-1, 7440-38-2', '7439-92-1', '108-88-3', '7440-47-3', '100-41-4', '71-43-2']				['100-41-4', '108-88-3', '71-43-2', '7439-92-1', '7440-47-3', '7778-39-4, 1327-53-3, 1303-00-0, 64436-13-1, 7440-38-2']	['ETHYLBENZENE', 'TOLUENE', 'BENZENE', 'LEAD, INORGANIC;LEAD', 'CHROMIUM (III);CHROMIUM, TOTAL;CHROMIUM', 'Arsenic compounds']	2
0.201011	6	1150	933	318	0.276522	0.340836	['7440-39-3', '7439-92-1', '7439-97-6', '7440-43-9', '1313-99-1, 12035-72-2, 7440-02-0', '7440-66-6']				['1313-99-1, 12035-72-2, 7440-02-0', '7439-92-1', '7439-97-6', '7440-39-3', '7440-43-9', '7440-66-6']	['Nickel compounds', 'LEAD, INORGANIC;LEAD', 'MERCURY', 'BARIUM', 'CADMIUM', 'ZINC']	2
0.201011	6	1226	1021	318	0.25938	0.311459	['7440-39-3', '7440-50-8', '7778-39-4, 1327-53-3, 1303-00-0, 64436-13-1, 7440-38-2', '7439-92-1', '7439-97-6', '7440-43-9']				['7439-92-1', '7439-97-6', '7440-39-3', '7440-43-9', '7440-50-8', '7778-39-4, 1327-53-3, 1303-00-0, 64436-13-1, 7440-38-2']	['LEAD, INORGANIC;LEAD', 'MERCURY', 'BARIUM', 'CADMIUM', 'COPPER', 'Arsenic compounds']	2
0.201011	7	1250	1054	318	0.2544	0.301708	['7440-39-3', '7440-50-8', '7778-39-4, 1327-53-3, 1303-00-0, 64436-13-1, 7440-38-2', '7439-92-1', '1313-99-1, 12035-72-2, 7440-02-0', '7440-66-6', '7439-96-5']				['1313-99-1, 12035-72-2, 7440-02-0', '7439-92-1', '7439-96-5', '7440-39-3', '7440-50-8', '7440-66-6', '7778-39-4, 1327-53-3, 1303-00-0, 64436-13-1, 7440-38-2']	['Nickel compounds', 'LEAD, INORGANIC;LEAD', 'MANGANESE (UNFILTERED);MANGANESE', 'BARIUM', 'COPPER', 'ZINC', 'Arsenic compounds']	2
0.200379	3	907	607	317	0.349504	0.522241	['7440-43-9', '7429-90-5', '1313-99-1, 12035-72-2, 7440-02-0']				['1313-99-1, 12035-72-2, 7440-02-0', '7429-90-5', '7440-43-9']	['Nickel compounds', 'ALUMINUM;ALUMINUM (METAL);ALUMINUM (FUME OR DUST)', 'CADMIUM']	2
0.200379	4	1157	901	317	0.273984	0.351831	['79-01-6', '108-88-3', '71-43-2', '75-35-4']				['108-88-3', '71-43-2', '75-35-4', '79-01-6']	['TOLUENE', 'BENZENE', '1,1-DICHLOROETHYLENE;1,1-DCE;1,1-DICHLOROETHENE;VINYLIDINE CHLORIDE', 'TRICHLOROETHYLENE;TCE;TRICHLOROETHENE']	2
0.200379	4	1324	914	317	0.239426	0.346827	['79-01-6', '117-81-7', '7778-39-4, 1327-53-3, 1303-00-0, 64436-13-1, 7440-38-2', '127-18-4']				['117-81-7', '127-18-4', '7778-39-4, 1327-53-3, 1303-00-0, 64436-13-1, 7440-38-2', '79-01-6']	['B2EHP;BIS(2-ETHYLHEXYL)PHTHALATE;BEHP;DEHP;DI(2-ETHYLHEXYL)PHTHALATE', 'TETRACHLOROETHYLENE;TETRACHLOROETHENE;PCE;PERCHLOROETHYLENE;PERCHLOROETHENE', 'Arsenic compounds', 'TRICHLOROETHYLENE;TCE;TRICHLOROETHENE']	2
0.200379	4	1375	1006	317	0.230545	0.315109	['71-43-2', '7778-39-4, 1327-53-3, 1303-00-0, 64436-13-1, 7440-38-2', '127-18-4', '7440-66-6']				['127-18-4', '71-43-2', '7440-66-6', '7778-39-4, 1327-53-3, 1303-00-0, 64436-13-1, 7440-38-2']	['TETRACHLOROETHYLENE;TETRACHLOROETHENE;PCE;PERCHLOROETHYLENE;PERCHLOROETHENE', 'BENZENE', 'ZINC', 'Arsenic compounds']	2
0.200379	4	1142	830	317	0.277583	0.381928	['7440-66-6', '7778-39-4, 1327-53-3, 1303-00-0, 64436-13-1, 7440-38-2', '1313-99-1, 12035-72-2, 7440-02-0', '7439-89-6']				['1313-99-1, 12035-72-2, 7440-02-0', '7439-89-6', '7440-66-6', '7778-39-4, 1327-53-3, 1303-00-0, 64436-13-1, 7440-38-2']	['Nickel compounds', 'IRON', 'ZINC', 'Arsenic compounds']	2
0.200379	4	1147	839	317	0.276373	0.377831	['7440-47-3', '7778-39-4, 1327-53-3, 1303-00-0, 64436-13-1, 7440-38-2', '7440-22-4', '1313-99-1, 12035-72-2, 7440-02-0']				['1313-99-1, 12035-72-2, 7440-02-0', '7440-22-4', '7440-47-3', '7778-39-4, 1327-53-3, 1303-00-0, 64436-13-1, 7440-38-2']	['Nickel compounds', 'SILVER', 'CHROMIUM (III);CHROMIUM, TOTAL;CHROMIUM', 'Arsenic compounds']	2
0.200379	4	1229	887	317	0.257933	0.357384	['7440-47-3', '7778-39-4, 1327-53-3, 1303-00-0, 64436-13-1, 7440-38-2', '75-09-2', '1313-99-1, 12035-72-2, 7440-02-0']				['1313-99-1, 12035-72-2, 7440-02-0', '7440-47-3', '75-09-2', '7778-39-4, 1327-53-3, 1303-00-0, 64436-13-1, 7440-38-2']	['Nickel compounds', 'CHROMIUM (III);CHROMIUM, TOTAL;CHROMIUM', 'METHYLENE CHLORIDE;DICHLOROMETHANE', 'Arsenic compounds']	2
0.200379	4	1349	942	317	0.234989	0.336518	['79-01-6', '7439-97-6', '7778-39-4, 1327-53-3, 1303-00-0, 64436-13-1, 7440-38-2', '7440-47-3']				['7439-97-6', '7440-47-3', '7778-39-4, 1327-53-3, 1303-00-0, 64436-13-1, 7440-38-2', '79-01-6']	['MERCURY', 'CHROMIUM (III);CHROMIUM, TOTAL;CHROMIUM', 'Arsenic compounds', 'TRICHLOROETHYLENE;TCE;TRICHLOROETHENE']	2
0.200379	5	1310	1023	317	0.241985	0.309873	['7440-50-8', '7439-92-1', '108-88-3', '1313-99-1, 12035-72-2, 7440-02-0', '71-43-2']				['108-88-3', '1313-99-1, 12035-72-2, 7440-02-0', '71-43-2', '7439-92-1', '7440-50-8']	['TOLUENE', 'Nickel compounds', 'BENZENE', 'LEAD, INORGANIC;LEAD', 'COPPER']	2
0.200379	5	1242	931	317	0.255233	0.340494	['7439-92-1', '7439-97-6', '7440-43-9', '108-88-3', '1313-99-1, 12035-72-2, 7440-02-0']				['108-88-3', '1313-99-1, 12035-72-2, 7440-02-0', '7439-92-1', '7439-97-6', '7440-43-9']	['TOLUENE', 'Nickel compounds', 'LEAD, INORGANIC;LEAD', 'MERCURY', 'CADMIUM']	2
0.200379	5	1189	897	317	0.266611	0.3534	['7440-50-8', '7440-43-9', '108-88-3', '7440-47-3', '1313-99-1, 12035-72-2, 7440-02-0']				['108-88-3', '1313-99-1, 12035-72-2, 7440-02-0', '7440-43-9', '7440-47-3', '7440-50-8']	['TOLUENE', 'Nickel compounds', 'CADMIUM', 'CHROMIUM (III);CHROMIUM, TOTAL;CHROMIUM', 'COPPER']	2
0.200379	5	1150	851	317	0.275652	0.372503	['7440-50-8', '7440-43-9', '108-88-3', '1313-99-1, 12035-72-2, 7440-02-0', '7440-66-6']				['108-88-3', '1313-99-1, 12035-72-2, 7440-02-0', '7440-43-9', '7440-50-8', '7440-66-6']	['TOLUENE', 'Nickel compounds', 'CADMIUM', 'COPPER', 'ZINC']	2
0.200379	5	1247	1017	317	0.25421	0.311701	['117-81-7', '7778-39-4, 1327-53-3, 1303-00-0, 64436-13-1, 7440-38-2', '7439-92-1', '7440-43-9', '7440-66-6']				['117-81-7', '7439-92-1', '7440-43-9', '7440-66-6', '7778-39-4, 1327-53-3, 1303-00-0, 64436-13-1, 7440-38-2']	['B2EHP;BIS(2-ETHYLHEXYL)PHTHALATE;BEHP;DEHP;DI(2-ETHYLHEXYL)PHTHALATE', 'LEAD, INORGANIC;LEAD', 'CADMIUM', 'ZINC', 'Arsenic compounds']	2
0.200379	5	1290	972	317	0.245736	0.326132	['7439-92-1', '7439-97-6', '7440-43-9', '7440-66-6', '71-43-2']				['71-43-2', '7439-92-1', '7439-97-6', '7440-43-9', '7440-66-6']	['BENZENE', 'LEAD, INORGANIC;LEAD', 'MERCURY', 'CADMIUM', 'ZINC']	2
0.200379	5	1229	1018	317	0.257933	0.311395	['7778-39-4, 1327-53-3, 1303-00-0, 64436-13-1, 7440-38-2', '7439-92-1', '7440-43-9', '7440-47-3', '7440-22-4']				['7439-92-1', '7440-22-4', '7440-43-9', '7440-47-3', '7778-39-4, 1327-53-3, 1303-00-0, 64436-13-1, 7440-38-2']	['LEAD, INORGANIC;LEAD', 'SILVER', 'CADMIUM', 'CHROMIUM (III);CHROMIUM, TOTAL;CHROMIUM', 'Arsenic compounds']	2
0.200379	5	1059	866	317	0.299339	0.366051	['7440-50-8', '7440-43-9', '7440-41-7', '7440-47-3', '7440-66-6']				['7440-41-7', '7440-43-9', '7440-47-3', '7440-50-8', '7440-66-6']	['BERYLLIUM', 'CADMIUM', 'CHROMIUM (III);CHROMIUM, TOTAL;CHROMIUM', 'COPPER', 'ZINC']	2
0.200379	6	1340	1117	317	0.236567	0.283796	['7439-92-1', '7440-66-6', '108-88-3', '7440-47-3', '1313-99-1, 12035-72-2, 7440-02-0', '71-43-2']				['108-88-3', '1313-99-1, 12035-72-2, 7440-02-0', '71-43-2', '7439-92-1', '7440-47-3', '7440-66-6']	['TOLUENE', 'Nickel compounds', 'BENZENE', 'LEAD, INORGANIC;LEAD', 'CHROMIUM (III);CHROMIUM, TOTAL;CHROMIUM', 'ZINC']	2
0.200379	6	1370	1193	317	0.231387	0.265717	['7778-39-4, 1327-53-3, 1303-00-0, 64436-13-1, 7440-38-2', '7439-92-1', '1330-20-7', '108-88-3', '7440-47-3', '71-43-2']				['108-88-3', '1330-20-7', '71-43-2', '7439-92-1', '7440-47-3', '7778-39-4, 1327-53-3, 1303-00-0, 64436-13-1, 7440-38-2']	['TOLUENE', 'XYLENES;DIMETHYLBENZENE;TOTAL XYLENES, UNSPECIFIED MIXTURE;XYLENE', 'BENZENE', 'LEAD, INORGANIC;LEAD', 'CHROMIUM (III);CHROMIUM, TOTAL;CHROMIUM', 'Arsenic compounds']	2
0.200379	6	1318	1065	317	0.240516	0.297653	['7440-50-8', '7778-39-4, 1327-53-3, 1303-00-0, 64436-13-1, 7440-38-2', '7439-92-1', '7440-43-9', '108-88-3', '7440-66-6']				['108-88-3', '7439-92-1', '7440-43-9', '7440-50-8', '7440-66-6', '7778-39-4, 1327-53-3, 1303-00-0, 64436-13-1, 7440-38-2']	['TOLUENE', 'LEAD, INORGANIC;LEAD', 'CADMIUM', 'COPPER', 'ZINC', 'Arsenic compounds']	2
0.200379	6	1229	1013	317	0.257933	0.312932	['7440-39-3', '7440-50-8', '7778-39-4, 1327-53-3, 1303-00-0, 64436-13-1, 7440-38-2', '7439-92-1', '7439-97-6', '1313-99-1, 12035-72-2, 7440-02-0']				['1313-99-1, 12035-72-2, 7440-02-0', '7439-92-1', '7439-97-6', '7440-39-3', '7440-50-8', '7778-39-4, 1327-53-3, 1303-00-0, 64436-13-1, 7440-38-2']	['Nickel compounds', 'LEAD, INORGANIC;LEAD', 'MERCURY', 'BARIUM', 'COPPER', 'Arsenic compounds']	2
0.200379	6	1179	968	317	0.268872	0.327479	['7440-39-3', '7440-50-8', '7778-39-4, 1327-53-3, 1303-00-0, 64436-13-1, 7440-38-2', '7440-43-9', '7440-66-6', '7439-96-5']				['7439-96-5', '7440-39-3', '7440-43-9', '7440-50-8', '7440-66-6', '7778-39-4, 1327-53-3, 1303-00-0, 64436-13-1, 7440-38-2']	['MANGANESE (UNFILTERED);MANGANESE', 'BARIUM', 'CADMIUM', 'COPPER', 'ZINC', 'Arsenic compounds']	2
[truncated: 1,881 more rows]
